# Supplementary material for: Chemogenetic inactivation reveals the inhibitory control function of the prefronto-striatal pathway in the macaque brain
Source: Commun Biol. 2021 Sep 16;4:1088. doi: 10.1038/s42003-021-02623-y (PMC8446038; doi:10.1038/s42003-021-02623-y)
Supplement: Supplementary file 4 — Supplementary Data 1 [file 42003_2021_2623_MOESM4_ESM.xlsx]

## Sheet: Fig 1c
Success rate
Monkey W	After transduction									Before transduction
	Pre				Post					Pre				Post
	Large		Small		Large		Small			Large		Small		Large		Small
	VEH	CNO	VEH	CNO	VEH	CNO	VEH	CNO		VEH	CNO	VEH	CNO	VEH	CNO	VEH	CNO
	100	98.7342	100	94.186	98.7654	53.0612	97.5309	50.625		96.2963	93.0233	98.7805	97.5309	91.6667	94.186	96.4706	91.7647
	100	96.3855	100	98.75	100	81.4433	100	72.0721		92.6829	86.9565	96.5116	87.7778	68.6957	85.5556	67.7966	82.8283
	100	85.3933	100	87.3684	97.5309	98.7342	96.3855	88.0435		97.561	94.382	95.1807	96.1538	85.1064	84.2105	70.5357	79.798
	100	100	100	100	98.7179	100	97.619	97.5
	100	100	100	100	100	96.4286	98.75	91.7647
	98.7179	98.7805	95.3488	97.5	100	98.7342	98.75	96.4286
	97.4684	100	100	100	98.75	79.4118	98.7654	53.4247
	100	98.7342	96.2025	97.5904	94.186	94.0476	88.6364	94.1176
	97.5309	100	98.7654	98.75	95.2941	87.9121	96.2963	70.5357
	93.1818	98.7654	90.5882	96.3415	98.8095	70.1754	98.7013	50.9677
	100	100	100	100	97.5904	96.4706	84.7826	74.0385
	100	100	97.561	98.7805	98.7342	95.2381	94.186	74.5283
	100	100	98.7179	97.5904	100	94.1176	90.8046	66.3866
		100		98.7179		84.9462		66.1157
		98.8372		96.1039		77.2277		65.8537
		98.7952		100		86.8132		74.0741
		100		100		83.8384		69.7248
		100		98.7952		100		90.6977
		100		100		71.1864		56.8182
		100		98.75		89.011		70.2703
		100		100		91.6667		60.7407
		98.7342		98.7805		71.4286		56.7568
		100		100		66.9492		63.4921
		98.7654		90.8046		76.1468		58.4615
Monkey S	After transduction									Before transduction
	Pre				Post					Pre				Post
	Large		Small		Large		Small			Large		Small		Large		Small
	VEH	CNO	VEH	CNO	VEH	CNO	VEH	CNO		VEH	CNO	VEH	CNO	VEH	CNO	VEH	CNO
	94.1176	91.2088	91.8605	97.4359	91.3043	96	89.2857	96.6667		96.2963	92.6829	98.7805	96.5116	91.6667	68.6957	96.4706	67.7966
	94.5652	97.6744	96	91.4634	96.4286	90.1099	95.122	96.25		86.9565	97.561	87.7778	95.1807	85.5556	85.1064	82.8283	70.5357
	98.7013	95.1807	90.2174	86.9565	98.5915	91.3978	98.8889	92.5		95.4545	93.0233	94.9367	97.5309	95.3488	94.186	97.4684	91.7647
	91.5663	90.2439	85.567	87.6289	88.172	93.5897	95.0617	92.4731		97.5309	94.382	96.3855	96.1538	94.186	84.2105	96.2963	79.798
	90.5263	83.3333	89.0244	87.5	88.3721	73.913	91.2088	88.0952		97.5309	92.7711	96.3855	96.4706	94.186	78.8462	96.2963	70.6422
	96.25	87.6404	96.4706	88.0435	88.5057	87.234	82.8283	90.5882		98.7654	93.0233	95.1807	96.3415	78.7879	96.3415	81.8182	68.9655
	95.4023	90.2174	95	85.3933	89.8876	64.8	91.8605	84.7826		97.619	93.3333	97.4684	93.75	82	93.0233	91.6667	79.798
	95.1807	89.4118	90.9091	95.4023	97.561	87.8788	92.9412	86.747		97.5904	95.1807	96.2963	96.3855	90.1099	82.7957	91.6667	70.0855
	92.8571	87.7778	85.2632	85.1064	87.6404	87.8788	92.0455	82.7586			93.2584		96.2025		96.3415		90.9091
	92.6829	92.0455	91.2088	92.8571	93.9759	98.8372	96.4286	96.1039			97.5904		96.2963		98.7013		94.3182
	92.3077	94.3182	93.5484	90.4762	93.1034	97.5904	95.122	78.7879			100		98.8636		85.1064		90.8046
	97.5309	88.8889	90.9091	94.0476	91.4634	76.4706	93.3333	81			95.122		95.2941		92.1348		95.0617
	92.5	94.0476	91.3978	91.954	98.7179	80.5825	95.3488	85.3933			98.7342		97.5904		91.954		71.8182
	92.9412	94.5652	90.9091	90	81.1881	84.0909	86.5169	80.1887			100		95		84.9462		77.6699
	91.6667	96.25	89.1304	90.1099	88.0435	84.7826	78	96.4286			92.7711		98.7952		91.7647		92.0455
	96.3855	92.9412	92.9412	97.561	96.0526	72.8155	94.5055	86.5979
	90.4255	94.4444	92.5	85.0575	93.9024	90.7216	94.2529	82.5581
	96.2025	93.9024	91.2088	87.234	85	95.3488	89.1566	79.3814
	100	91.6667	86	78.8462	84.8485	93.4783	91.4634	81.1111
		95.1807		89.8876		96.3855		72.4771
		95.2941		95.122		85.2632		88.6364
		98.75		88.8889		95.4545		80.6452
		96.1538		90.3226		78.6408		93.9759

## Sheet: Fig 1d
Average length of consecutive errors
Monkey W					Monkey S
After transdcution		Before transduction			After transdcution		Before transduction
CNO	VEH	CNO	VEH		CNO	VEH	CNO	VEH
3.59322	0	2.58824	2		0	2.75	4.40909	2
4.39286	0	2.5	2.375		2	0	2.6	2.25
2	0	2.2	2.14286		2	0	0	0
0	0				2	2.5	2.5	0
2	0				4.26316	2.33333	3.52174	0
0	0				2.33333	2.14286	5.04545	4.80769
3.82609	0				4.11765	3	5.27273	4.8125
2	2.5				3.16667	2	3.95455	2
3.08333	2				2	3	2
3.46032	0				0	0	0
3.71429	2.25				5.06667	0	3.28571
2.7	0				4.65	2.33333	2
4.05263	0				4.27778	0	4.40909
3.85185					5	3.66667	2.83333
3.7037					5.6	3.84615	2
3.86364					4.56522	2
4.14815					4.85714	2
2					5.6	2.33333
3.80952					6	6
3.65385					5.16667
4.38095					5.08333
3.91071					5.27273
3.67273					5.27273
3.77778

## Sheet: Fig 3b-d
Peak saccade velocity
Monkey W									Monkey S
CNO				VEH					CNO				VEH
Large		Small		Large		Small			Large		Small		Large		Small
Pre	Post	Pre	Post	Pre	Post	Pre	Post		Pre	Post	Pre	Post	Pre	Post	Pre	Post
425.179	416.571	387.543	398.852	469.323	469.319	414.477	438.675		315.77	362.086	317.021	357.534	322.345	327.8	332.212	339.066
447.208	469.667	453.503	453.351	443.281	449.772	417.189	401.832		381.378	461.796	399.986	482.637	351.683	386.433	369.939	383.468
465.438	466.098	452.935	423.692	474.015	512.874	446.373	481.016		226.083	281.705	221.552	281.866	282.023	295.281	304.755	308.11
419.291	453.885	405.206	422.733	460.469	460.658	422.571	425.587		275.845	353.509	275.76	370.117	349.897	391.422	310.639	377.896
477.906	483.327	448.482	458.908	475.786	500.302	452.526	429.682		254.623	289.127	268.325	294.656	394.911	331.907	517.776	353.804
460.641	465.453	417.491	436.407	395.575	400.08	355.515	367.431		351.602	419.579	395.336	410.499	313.946	353.909	318.119	337.817
448.857	462.454	455.718	451.78	439.15	437.982	394.372	389.947		316.511	382.196	309.354	389.792	338.11	348.366	333.87	324.237
410.678	392.16	350.865	353.688	435.8	478.616	418.699	441.826		367.092	363.428	359.286	398.803	295.207	362.065	312.387	373.347
437.961	432.1	401.648	411.181	390.435	391.338	362.925	388.306		329.081	435.616	355.754	405.004	298.468	306.134	296.898	328.743
408.423	455.937	358.45	427.067	403.512	387.12	341	354.406		333.924	389.612	330.568	402.414	300.713	304.63	306.578	301.266
387.478	423.429	363.428	425.371	421.945	424.494	387.656	404.206		353.792	371.388	345.567	361.654	302.109	374.003	311.975	361.179
393.661	428.39	340.824	403.266	397.799	409.45	359.318	409.302		308.899	382.747	321.355	365.912	449.784	462.657	426.402	447.706
377.502	403.557	338.797	407.514	380.435	382.465	360.894	403.118		347.915	394.994	346.976	394.243	298.201	322.168	301.746	317.696
398.196	420.674	351.239	423.872						321.206	394.822	322.607	388.657	304.643	357.455	317.364	358.084
421.627	410.514	366.853	416.504						317.406	375.918	326.041	374.632	449.574	445.768	447.879	443.449
386.284	396.143	353.139	388.026						316.751	366.858	324.914	364.788	484.68	541.749	491.425	507.386
352.42	377.117	306.975	369.197						336.933	392.631	338.562	420.681	251.487	269.682	252.829	283.988
373.794	381.525	341.766	388.316						320.722	359.115	304.278	355.115	367.834	420.177	367.512	423.524
358.574	449.689	331.142	426.824						337.882	374.68	347.709	390.062
392.913	350.864	343.627	360.915						336.057	377.158	343.675	380.034
372.598	400.757	388.001	366.569						330.218	376.56	338.66	376.063
376.747	384.662	336.773	372.491						313.163	355.452	310.11	369.179
379.091	392.162	360.447	371.654						351.156	381.589	350.89	389.151
Saccade latency
Monkey W									Monkey S
CNO				VEH					CNO				VEH
Large		Small		Large		Small			Large		Small		Large		Small
Pre	Post	Pre	Post	Pre	Post	Pre	Post		Pre	Post	Pre	Post	Pre	Post	Pre	Post
249.8	240.359	249.805	262.667	229.456	242.373	225.975	248.222		298.177	283.429	321.844	291.382	303.246	297.105	330.156	307.144
224.276	243.731	233.134	243.724	227.859	234.976	224.366	240.525		295.229	270.116	317.034	277.4	286	292.892	314.051	306.956
250.089	259.75	263.383	261.038	228.387	233.564	227.175	234.049		294.705	267.43	295.86	276.99	290.828	268.844	294.733	271.283
250.342	234.647	247.407	243.887	238.925	255.908	243.537	255.41		321.404	267.541	337.846	287.387	304.5	294.941	309.452	305.755
229.633	227.212	235.026	236.012	245.962	254.293	255.025	258.519		336.56	310.01	357.311	317.163	291.096	317.456	300.407	327.766
251.512	246.725	252.812	253.806	254.527	267.773	259.882	276.615		278.492	264.79	299.623	266.196	296.452	266.064	320.209	288.013
256.039	235.237	242.756	222.649	248.808	261.465	248.268	252.463		281.161	250.674	304.772	270.745	324.265	297.585	341.457	306.912
252.152	253.104	256.354	263.712	251.145	268.083	255	265.469		294.764	249.299	293.524	276.746	324.369	284	352	296.475
240.603	243.171	235.959	237.129	251.316	255.066	243.935	253.517		305.5	275.116	321.907	284.8	298.544	292.674	326.302	296.33
261.901	253.793	257.215	233.733	257.943	275.039	258.672	278.967		304.419	285.122	330.619	295.75	269.941	284.315	300.903	292.204
271.91	261.448	259.633	242.96	259.359	265.244	258.89	277.315		295.125	270.131	323.828	284.826	305.045	279.605	325.302	288.114
273.885	242.271	260.038	258.221	266.759	272.556	277.107	277.556		339.725	288.44	354.079	293.31	302.226	282.277	316.889	292.83
279.512	258.625	272.16	271.375	281.383	276.735	283.632	280.262		297.261	271.885	320.855	277.256	286.456	282.843	282.619	295.506
263.429	248.404	274.838	249.274						347.25	280.329	369.86	267.841	277.131	284.083	304.262	284.756
267.506	258.988	271.351	269.052						365.152	293.25	370.561	308.358	281.857	282.214	280.21	299.478
274.038	257.808	274.111	265.203						319.21	281.848	341.848	297.727	260.046	273.085	275.574	274.76
275.312	270.276	278.654	275.208						355.941	295.644	360.086	300.047	265.231	271.226	286.129	276.41
264.582	274.171	267.951	274.984						341.589	287.829	359.267	300.101	341.075	307.609	350.068	312.459
277.538	250.195	278.346	248.113						363.018	310.702	376.824	316.398
271.089	276.671	278.049	281.045						326.875	297.435	339.242	302.069
258.195	267.159	261.519	270.296						351.042	304.302	363.821	312.04
278.185	259.844	277.076	283.387						341.464	296.924	364.219	311.184
273	279.545	271.528	292.62						309.406	282.963	324.457	294
Endpoint deviation
Monkey W									Monkey S
CNO				VEH					CNO				VEH
Large		Small		Large		Small			Large		Small		Large		Small
Pre	Post	Pre	Post	Pre	Post	Pre	Post		Pre	Post	Pre	Post	Pre	Post	Pre	Post
0.718664	0.656542	0.893188	1.01467	0.680604	0.692949	0.725063	0.734123		0.670369	0.472488	0.615243	0.625677	0.596301	0.516219	0.637094	0.728856
0.755275	0.769014	0.726091	0.849702	0.647103	0.713165	0.571393	0.849732		0.565658	0.414736	0.608722	0.511736	0.538409	0.613754	0.908755	0.642491
0.69543	0.677946	0.772703	0.737666	0.622014	0.688467	0.683601	0.737835		0.489838	0.625684	0.469787	0.669308	0.603685	0.422842	0.648795	0.474895
0.5894	0.655086	0.628649	0.852666	0.692052	0.758915	0.663565	0.75781		0.868002	0.552232	0.641625	0.662381	0.665384	0.459258	0.48001	0.492337
0.549176	0.617417	0.613318	0.746036	0.564632	0.669689	0.632368	0.735807		0.529205	0.692683	0.718578	0.753817	0.699984	0.56808	0.54494	0.792338
0.565456	0.695303	0.657497	0.902147	0.647016	0.610425	0.69336	0.587128		0.558194	0.691714	0.538131	0.852053	0.577236	0.445558	0.594099	0.493507
0.699342	0.722374	0.76043	0.791189	0.724194	0.71267	0.675014	0.886219		0.541009	0.652274	0.628528	0.717028	0.550402	0.550843	0.664613	0.537727
0.801362	0.960135	0.847485	1.19935	1.49583	1.14165	1.20707	1.29959		0.681559	0.674945	0.714337	0.593778	0.570174	0.552562	1.04729	0.530504
0.653866	0.877111	0.708322	0.950891	0.605652	0.978009	0.735656	0.888078		0.766892	0.630283	0.770377	0.768236	0.574901	0.620476	0.664839	0.689107
0.594592	0.771893	0.65923	0.76764	0.641123	0.752399	0.898241	0.953623		0.769461	0.582676	0.789957	0.80845	0.815221	0.640905	0.710131	0.74756
0.579322	0.69025	0.636667	0.938592	0.752886	0.735968	0.836385	0.9726		0.571478	0.526395	0.709073	0.628571	0.615867	0.531259	0.78136	0.591615
0.6797	1.02453	0.819693	1.05745	0.676456	0.880428	0.798611	0.840665		0.439978	0.539034	0.752086	0.655622	0.504418	0.471515	0.724132	0.593701
0.664756	0.84619	0.758537	1.06807	0.785958	0.817361	0.825875	0.907623		0.567508	0.442986	0.609053	0.600633	0.444382	1.06622	0.553749	0.911437
0.722157	0.784934	0.915613	0.987581						0.481196	0.499454	0.666411	0.58802	0.809743	0.63601	0.983435	0.601504
0.740684	0.781094	0.793909	0.907769						0.537347	0.512326	0.601127	0.599331	0.732711	0.536671	0.799485	0.623545
0.662417	0.746478	0.665212	0.814412						0.427028	0.465294	0.619601	0.720509	0.429053	0.423698	0.405874	0.438519
0.70524	0.714649	0.787622	0.776838						0.754236	0.51053	0.671887	0.681972	0.562282	0.538578	0.863016	0.469189
0.569511	0.965365	0.569211	1.14315						0.724028	0.551084	0.703323	0.613443	0.561106	0.479995	0.772182	0.555354
0.703824	1.02431	0.796267	0.943298						0.719832	0.412952	0.759316	0.540838
0.674927	0.673764	0.864653	0.824694						0.563388	0.471036	0.462372	0.498742
0.873973	1.05515	0.912057	1.07461						0.58787	0.563524	0.590468	0.488422
0.636476	0.858985	0.56065	1.21807						0.642864	0.498544	0.57157	0.667407
0.760463	0.972425	0.882021	1.3336						0.492317	0.657604	0.555174	0.617085

## Sheet: Fig 4a
Spectrogram, Cue onset
LPFC
Monkey W	-0.00455259	0.0046786	0.00866767	-0.000400771	-0.00600985	0.0117818	-0.0141648	0.0579231	0.0882753	0.106368	0.0772011	0.0508354	0.0465586	0.0721623	0.035732	0.0229839	0.0250983	0.0423932	0.0683706	0.0640988	0.0414106	0.0522168	0.0552516	0.055988	0.0464046	0.0549014	0.0388928	0.0594934	0.0439464	0.0688647	0.0618182	0.053571	0.0515225	0.0870958	0.0561329	0.0691218	0.0802975	0.0603948
CNO	-0.00746538	0.00253747	-0.00178642	0.00177546	0.000688374	0.00613638	-0.00188588	0.0547698	0.0779293	0.0905715	0.0641243	0.0601115	0.0401737	0.0674173	0.0480877	0.0183049	0.0246783	0.0394961	0.0475341	0.0566879	0.0308539	0.0561216	0.0533381	0.04972	0.0492631	0.0486746	0.0371122	0.0551064	0.0337774	0.0650805	0.0502586	0.0521316	0.0474917	0.0742814	0.0517191	0.0627276	0.0522649	0.0367305
Large	-0.0100696	0.00447084	-0.00684059	-0.00147526	0.00559859	0.00834581	-2.98113e-05	0.0692338	0.0704064	0.0754905	Endpoint deviation	0.071004	0.0504773	0.0478064	0.0454006	0.0289788	0.0312678	0.039561	0.0399005	0.0605052	0.0304349	0.0613901	0.049639	0.0615665	0.0476571	0.0610305	0.0472593	0.0705697	0.0467866	0.0659355	0.0534547	0.0687777	0.0652838	0.0660488	0.0581339	0.0650735	0.0413564	0.0299175
Pre	-0.00134425	-0.00806333	-0.0112279	-0.00175216	0.0134819	0.00298994	0.00591578	0.0752819	0.0670101	0.0724658	0.0912462	0.0663349	0.0573444	0.0226765	0.0356077	0.0368297	0.0544734	0.0415006	0.0406603	0.0626683	0.0426002	0.0613991	0.0526246	0.0561035	0.0480015	0.0487945	0.0523863	0.0815044	0.0718432	0.0607672	0.0614729	0.0603425	0.0703286	0.0476201	0.0717955	0.0520857	0.0416168	0.0444736
	0.0132549	-0.0104916	-0.0130628	0.00181652	0.00525095	-0.00095626	0.00418843	0.0555344	0.0705418	0.0780028	0.090483	0.051882	0.0532757	0.00730436	0.0280372	0.038938	0.0350358	0.0502726	0.0413161	0.0507026	0.0473261	0.0578806	0.0482669	0.0355786	0.040149	0.0365423	0.0470831	0.0848834	0.078396	0.0651359	0.0685059	0.065437	0.0727927	0.0546424	0.0849065	0.0572691	0.0353913	0.0688334
	0.022945	-0.00877242	-0.0213722	0.00978755	0.000924677	-0.000427232	-0.00308537	0.0354574	0.0700548	0.090638	0.0748609	0.052022	0.0365598	0.0012329	0.0296948	0.0402184	0.0205999	0.0532978	0.0437835	0.0370666	0.0380327	0.0488002	0.0490334	0.0231912	0.0209575	0.034981	0.0429482	0.0776201	0.0557752	0.0553238	0.0438727	0.0772414	0.0691402	0.0608406	0.0781627	0.0531568	0.0445611	0.0844457
	0.0261288	-0.0106478	-0.0236598	0.0138204	0.000623555	-0.000868459	-0.0053967	0.026434	0.0637767	0.0910978	0.0633406	0.0517429	0.0438802	0.00479444	0.0222632	0.0556893	0.0281024	0.043785	0.0402136	0.0387994	0.0222491	0.0324951	0.0267426	0.0178814	0.0302543	0.0438877	0.0379531	0.0470377	0.0339915	0.0319363	0.0158554	0.0650145	0.0548163	0.0469377	0.060916	0.0412163	0.0559797	0.0769278
	0.0199114	-0.0082825	-0.0152636	0.0125039	-0.000507279	-0.0108715	0.00250943	0.0385867	0.0555967	0.0925103	0.0506349	0.0514285	0.0520614	0.031666	0.0286239	0.0810135	0.0416279	0.0401924	0.0443584	0.0469266	0.0206088	0.030234	0.0270773	0.0231224	0.0435493	0.0396328	0.0255966	0.0228738	0.0227224	0.0194767	0.000560236	0.0415719	0.0311402	0.0454051	0.0618105	0.0349584	0.0607239	0.078567
	0.0199496	-0.00800239	-0.0121554	0.00317506	-0.0033632	-0.0118145	0.0122108	0.0478426	0.0595019	0.0867592	0.0514644	0.0451472	0.0656423	0.0611459	0.0372187	0.0653329	0.0503507	0.0452956	0.0473441	0.0574085	0.0253104	0.0321528	0.0388296	0.0367703	0.0448243	0.0376066	0.0139073	0.0310557	0.0305616	0.0301262	0.0249822	0.0245343	0.0288391	0.0541684	0.0634911	0.042579	0.0670099	0.0812763
	0.0172008	-0.00547962	-0.00764855	-0.000880862	-0.00600686	-0.00876444	0.0115796	0.0523243	0.0678013	0.0771827	0.0566637	0.0387191	0.0647531	0.0663365	0.0529453	0.045282	0.0506594	0.0528825	0.0492285	0.0605199	0.038642	0.0379455	0.0375005	0.0392362	0.038994	0.0410947	0.0128817	0.0439448	0.0428365	0.0383467	0.0499404	0.0290538	0.0525731	0.0568351	0.0513835	0.055242	0.0677205	0.0861832
	0.0189346	-0.00168916	-0.0085355	-0.000210892	0.00075157	-0.00662198	-0.00262859	0.0516004	0.0647924	0.0723971	0.0514142	0.0441389	0.0642581	0.0539503	0.0585368	0.0481122	0.0392493	0.0538528	0.0640249	0.0602521	0.0449942	0.0175034	0.0202934	0.0326075	0.038601	0.0367646	0.0228385	0.047628	0.041803	0.0385074	0.0587904	0.033498	0.0661011	0.0703634	0.0597623	0.0518257	0.0805558	0.0900052
	0.0403665	0.00160915	-0.00676164	-0.000737469	-0.000184591	-0.018484	-0.0158079	0.0344798	0.0466433	0.067601	0.0321034	0.0374343	0.0519895	0.0476006	0.0585104	0.0454995	0.0266358	0.0491483	0.0572563	0.0454766	0.0208788	-0.00495298	0.0062765	-0.00513725	0.0242582	0.00673401	0.0108149	0.0190475	0.0192274	0.0245939	0.029714	0.0196616	0.0467059	0.0441211	0.0515116	0.0464156	0.0857046	0.100401
	0.045351	0.016165	-0.00511256	-0.00235003	-0.00844878	-0.0238332	-0.0217714	0.0186897	0.0304375	0.0492007	0.00630124	0.0267052	0.0425699	0.0544834	0.0764442	0.051433	0.0138373	0.044411	0.0472063	0.0262888	0.00145553	0.000728698	-0.0151295	-0.0232515	0.00751574	-0.0191474	-0.00375726	-0.00266407	-0.0202814	0.0145768	0.00932231	0.0111257	0.0315126	0.0255114	0.0405554	0.0594932	0.0981305	0.115435
	0.0438159	0.0330738	-0.00446466	-0.00677815	-0.0124867	-0.0331258	-0.0200343	0.0142568	0.0365923	0.0295665	0.000375469	0.0271974	0.0364761	0.0657008	0.103572	0.0597947	0.0382624	0.063685	0.0555055	0.0395825	0.0254549	0.0211786	-0.00312111	-0.0055995	0.013331	-0.0172096	0.0109012	0.00720857	-0.0130133	0.0340986	0.0218181	0.00950947	0.0608172	0.0460927	0.0486577	0.0868591	0.11719	0.149949
	0.0437453	0.0279224	-0.00145011	-0.00366206	-0.0147798	-0.0278167	-0.023959	0.00807644	0.0369054	0.020395	0.00123942	0.0471368	0.0382121	0.0800294	0.113933	0.0881442	0.0853014	0.0899038	0.0834945	0.082003	0.0566157	0.0560983	0.0323097	0.0135978	0.0322889	-0.000189978	0.0317463	0.0346575	0.0191777	0.0599329	0.0399854	0.0163314	0.0858926	0.0741857	0.0877055	0.121082	0.149459	0.18755
	0.0443873	0.0201907	0.00839153	-0.000797086	-0.0140669	-0.0243383	-0.0337673	0.00135999	0.0190355	0.0047345	0.0108502	0.0450703	0.0385083	0.0887143	0.120788	0.119353	0.131652	0.122554	0.112589	0.121431	0.073651	0.0662116	0.0611883	0.0179242	0.0684295	0.0314912	0.0418655	0.0508996	0.0456503	0.0805816	0.0568231	0.0306	0.0854419	0.0986474	0.119043	0.130685	0.187851	0.227053
	0.0400037	0.0224573	0.0296645	0.00409684	-0.004579	-0.0311998	-0.0604435	-0.0107895	-0.00483103	-0.0189999	-0.00770241	0.0209891	0.0425096	0.116033	0.13304	0.156951	0.167738	0.161265	0.143267	0.149262	0.0867195	0.0801442	0.0664703	0.0307007	0.0904225	0.0459429	0.0349368	0.0524332	0.0679726	0.0805381	0.0413131	0.0306523	0.0567355	0.0940657	0.137234	0.126399	0.224037	0.265921
	0.034989	0.031775	0.0319328	0.00931412	-0.00634055	-0.0271353	-0.0745351	-0.00869082	-0.0231964	-0.0249208	-0.0252866	0.0194085	0.0594998	0.163907	0.197564	0.23151	0.218234	0.205308	0.199405	0.194465	0.137936	0.11583	0.0860797	0.0677438	0.109824	0.0673947	0.0515841	0.0804418	0.0850778	0.0625137	0.0332018	0.0441621	0.0585465	0.0867737	0.161333	0.142909	0.21905	0.26886
	0.0357745	0.035374	0.0286173	0.0129943	-0.0127672	-0.0211057	-0.0788871	-0.0167992	-0.0237884	-0.025632	-0.0283409	0.0216425	0.0836784	0.222086	0.294111	0.309961	0.272204	0.260791	0.234724	0.235846	0.194461	0.15575	0.120566	0.0976928	0.115074	0.0983926	0.0643306	0.0889176	0.0849902	0.0500248	0.0403861	0.0546296	0.0686889	0.0821501	0.146825	0.136427	0.185909	0.246362
	0.0450619	0.0419886	0.0186284	0.00429183	-0.0114217	-0.0306031	-0.067946	-0.0193076	-0.00909798	-0.0236934	-0.0150766	0.0210581	0.0934879	0.245073	0.34206	0.336057	0.292915	0.294462	0.249104	0.252615	0.213596	0.198276	0.154394	0.129975	0.118223	0.102905	0.0694725	0.0790776	0.0492974	0.0388524	0.0286916	0.026005	0.0578439	0.046399	0.102372	0.0747298	0.123779	0.199066
	0.0492924	0.0403803	0.010072	-0.00157552	-0.0135895	-0.0397072	-0.0448724	-0.0138444	-0.0105442	-0.0403867	-0.0238279	0.00658924	0.0733462	0.216886	0.306355	0.292185	0.282076	0.297563	0.231021	0.243034	0.202946	0.213761	0.170407	0.139594	0.0970753	0.0813764	0.0542385	0.0444595	-0.000678403	0.00840875	-0.0129753	-0.0146479	0.00446255	-0.00728608	0.0578542	0.0263736	0.0737619	0.147365
	0.0456477	0.0354161	0.0187459	-0.000342372	-0.0245432	-0.0388308	-0.0360933	-0.0206894	-0.022387	-0.0454493	-0.0442208	0.0209441	0.052709	0.177098	0.264357	0.248026	0.272549	0.292829	0.240621	0.238989	0.209483	0.210156	0.173978	0.126711	0.0648496	0.0635176	0.0143093	0.0159099	-0.0255333	-0.034369	-0.0561638	-0.0492237	-0.0348409	-0.0454045	0.00846709	0.00492991	0.0245996	0.0972142
	0.0352057	0.039363	0.0350172	-0.0140286	-0.0236573	-0.0319953	-0.0399048	0.0182074	0.0334116	0.0715136	0.124104	0.185947	0.1708	0.260583	0.333694	0.322379	0.348311	0.361608	0.348335	0.333867	0.297296	0.275333	0.255334	0.21052	0.144151	0.15182	0.0850668	0.126072	0.0869451	0.0476793	0.0413347	0.0605788	0.0580525	0.0418935	0.0932939	0.103993	0.0976489	0.169428
	0.0410726	0.0275882	0.0130225	-0.0245047	-0.017134	-0.0260623	-0.0139823	0.176536	0.298758	0.470342	0.659578	0.65238	0.573395	0.628255	0.679936	0.687949	0.695666	0.694879	0.697581	0.689989	0.640306	0.607113	0.623205	0.559468	0.50472	0.508416	0.492027	0.554779	0.515428	0.468224	0.479864	0.49502	0.467804	0.454682	0.506729	0.525567	0.503494	0.550144
	0.047416	0.00612447	-0.0140164	-0.0278835	-0.0207519	-0.0217457	0.030857	0.383061	0.630321	0.921236	1.20169	1.11322	1.01388	1.0412	1.08202	1.10062	1.10366	1.0809	1.09638	1.08925	1.02003	1.01425	1.04907	0.946478	0.915496	0.917096	0.958379	1.02891	0.990717	0.939939	0.95679	0.958137	0.938223	0.909083	0.967098	1.0001	0.993376	1.01414
	0.0476736	-0.00185903	-0.0265424	-0.0316175	-0.0243363	-0.0138756	0.0505573	0.417466	0.679529	0.983897	1.2647	1.14156	1.05771	1.05751	1.10427	1.11603	1.11665	1.09155	1.1049	1.10688	1.03697	1.04568	1.07719	0.981697	0.958889	0.966895	1.01709	1.08079	1.04601	1.0065	1.02352	1.02421	1.0088	0.971836	1.02501	1.06188	1.06138	1.06041
Monkey W	-0.00821159	-0.0227683	0.00542367	0.00843419	0.00535297	0.0100824	0.00168664	0.05343	0.0527084	0.0832405	0.0578368	0.0536313	0.0292159	0.0406086	0.0692353	0.0656439	0.037767	0.0636632	0.0447759	0.0389333	0.0674624	0.0709378	0.0688601	0.0579109	0.0526893	0.0442754	0.0407531	0.0686868	0.0696521	0.0904529	0.0648682	0.0886784	0.0752727	0.0675969	0.0737077	0.0691295	0.0841604	0.0858843
CNO	-0.00990354	-0.0246016	0.0202502	0.00421315	0.00502489	0.00885286	-0.00383597	0.054717	0.0409767	0.0758037	0.0702463	0.0620819	0.0266576	0.0399543	0.0653612	0.0561577	0.029419	0.0654055	0.0401472	0.0279632	0.0627619	0.0659274	0.0618983	0.0483539	0.062175	0.0372309	0.0459275	0.0673231	0.050072	0.0766832	0.0617164	0.0868017	0.0737463	0.0664064	0.0786933	0.0590854	0.0853625	0.075976
Large	-0.00832814	-0.0199102	0.0144463	0.0152932	0.00264357	0.00524718	-0.00939202	0.0611474	0.057763	0.0756426	0.0787524	0.0696293	0.0377162	0.0369518	0.0631045	0.0534083	0.0429548	0.0458435	0.035225	0.0309882	0.0402633	0.065829	0.0612146	0.0280667	0.0602767	0.0331335	0.0558965	0.0562482	0.0459447	0.0605995	0.0505349	0.0667285	0.0600457	0.0699977	0.0748984	0.0549799	0.0710459	0.063529
Post	-0.00120749	-0.0182532	0.000731961	0.0249636	-0.00179391	-0.00208316	-0.00235784	0.0609414	0.0689186	0.0726462	0.0768227	0.0838729	0.0365417	0.0434732	0.0606194	0.0447112	0.0395633	0.0350861	0.0344525	0.0340229	0.0306738	0.0512444	0.0588857	0.0298577	0.0588681	0.0312565	0.0548294	0.0453387	0.0532894	0.0411325	0.0433198	0.055783	0.0407708	0.0596055	0.0717371	0.0603266	0.055062	0.0487414
	-0.00125148	-0.0150423	-0.00871991	0.0180599	-0.000945254	-0.00339083	0.0112899	0.0600553	0.0568779	0.0655803	0.0633958	0.0754518	0.0295449	0.0376116	0.048044	0.0322079	0.0170058	0.0389705	0.0245687	0.0372507	0.0331681	0.0345825	0.0462537	0.0571706	0.0492014	0.0348532	0.0568525	0.0384921	0.0524489	0.0285598	0.0369268	0.0633034	0.0369372	0.0447789	0.0513329	0.0608319	0.0504534	0.0465675
	-0.00128728	-0.00995227	-0.0115481	0.00978278	-0.00190161	-0.00457734	0.0194838	0.0664106	0.0647062	0.0640664	0.0524695	0.0615595	0.0224133	0.0335126	0.0406863	0.0338284	0.010109	0.0430565	0.0228966	0.0334816	0.0400953	0.0199986	0.0494541	0.0572222	0.0603006	0.0429584	0.0575878	0.0456748	0.042723	0.0308961	0.0298322	0.0687443	0.0515793	0.0391048	0.0494198	0.0594586	0.0434883	0.0604243
	0.00600046	-0.00199904	-0.0173034	0.0041567	-0.0021067	-0.00195991	0.0132119	0.0630896	0.061303	0.0645826	0.0466362	0.050938	0.0296301	0.0384892	0.0325759	0.0544218	0.0290085	0.0421907	0.0220116	0.0418257	0.0458326	0.0330554	0.0607253	0.0597434	0.0706764	0.0364946	0.0629103	0.0424461	0.0525966	0.0468811	0.0379949	0.0631785	0.0721744	0.0497071	0.0512218	0.0718991	0.0546772	0.0792636
	0.0101787	0.00348741	-0.0151552	-0.00682251	-0.00264172	0.00510357	0.00584982	0.047591	0.0631161	0.0573761	0.0398794	0.043849	0.0358856	0.0423958	0.0145001	0.0717829	0.0615817	0.0298232	0.0207827	0.054988	0.0467766	0.0409774	0.0574091	0.0541948	0.0611733	0.031725	0.0489115	0.0427632	0.0487186	0.0573741	0.0547567	0.0499645	0.0711196	0.058205	0.0513074	0.0763048	0.0781896	0.0887496
	0.0128046	0.00303394	-0.00516113	-0.00849913	-0.0117653	0.012248	-0.00266106	0.0424835	0.06451	0.0511521	0.0558568	0.034443	0.0453271	0.0502355	0.0191842	0.063178	0.0797954	0.0246883	0.0354019	0.0656436	0.0428287	0.0380304	0.0572206	0.0456719	0.0550767	0.0484655	0.0478064	0.0658054	0.0519647	0.0598517	0.0817526	0.0574274	0.0729423	0.0671166	0.0638804	0.0754928	0.105558	0.0988838
	0.0107454	0.00292866	0.00750208	-0.00957944	-0.00775269	0.00316514	-0.00700911	0.0427364	0.0728449	0.0538698	0.0696831	0.0344388	0.0435832	0.0560141	0.0399051	0.0466213	0.080564	0.0395308	0.0648238	0.0686251	0.0526274	0.0450956	0.0611839	0.0413866	0.0596531	0.0672131	0.0677924	0.0972159	0.0592656	0.0635973	0.0885562	0.0824545	0.0902344	0.0918692	0.0803148	0.0807761	0.119996	0.119069
	0.00545335	0.00418604	0.0136599	-0.000243541	-0.00500308	-0.00648439	-0.0115683	0.049529	0.0686814	0.0497131	0.0555051	0.0369445	0.0335082	0.0394523	0.0549543	0.0399849	0.052343	0.0535016	0.0780561	0.0548918	0.0490909	0.0356007	0.056779	0.0227308	0.026582	0.0535344	0.0639603	0.0868316	0.0705199	0.0574288	0.058499	0.0802736	0.0736837	0.0927139	0.0786232	0.0829976	0.109045	0.113731
	0.00751043	0.00881777	0.0121971	0.00175685	-0.000519249	-0.0119139	-0.0178491	0.0442453	0.0627617	0.0471971	0.0363472	0.0229026	0.0234088	0.0101083	0.0469212	0.0337226	0.0243812	0.0427922	0.0537732	0.0300935	0.0287863	0.00829496	0.0306663	0.0134664	-0.000524972	0.0266244	0.0309773	0.0414006	0.0408372	0.0316028	0.0207061	0.0550913	0.0593208	0.0677876	0.0715026	0.0680019	0.079767	0.0928398
	0.0219306	0.0140786	0.00253044	-0.00105829	-0.00315148	-0.0106364	-0.0236935	0.0313648	0.0568489	0.050687	0.0284697	0.0144297	0.0134878	0.00873844	0.0273831	0.0426783	0.0339148	0.0343464	0.0157362	0.0206691	0.0188236	0.00312085	0.0178779	0.0173206	-0.0054913	0.000780539	0.00217084	-0.00456051	0.0168805	0.0175071	0.0172198	0.0400236	0.0417674	0.0423033	0.0677706	0.0692904	0.0673108	0.0835447
	0.0296345	0.0134286	-0.0130901	0.00221045	-0.000196274	-0.0128751	-0.0191122	0.0297061	0.0646562	0.050462	0.0380086	0.02872	0.0188486	0.0321367	0.0241229	0.0566391	0.0606178	0.0470727	0.0186889	0.0179943	0.0299896	0.0228648	0.0312045	0.0391879	0.0227769	0.00260603	0.0156152	-0.00626962	0.0135263	0.0282693	0.0478117	0.0465902	0.0467655	0.0576287	0.0892197	0.0918636	0.102862	0.10666
	0.0163855	0.000346583	-0.01692	0.00235871	0.0244661	-0.0168873	-0.00974959	0.0230809	0.0736027	0.0580036	0.0514913	0.046986	0.0339633	0.057612	0.0406778	0.071315	0.0844399	0.0619262	0.0302119	0.0334141	0.0611536	0.0466361	0.0681978	0.0679162	0.0441413	0.0383422	0.0573902	0.0255712	0.0360049	0.0530254	0.0939058	0.0746988	0.0812049	0.0941676	0.134063	0.127195	0.153038	0.144739
	0.0100441	-0.00814214	-0.00532731	0.00032	0.0327328	-0.0174836	-0.0121438	0.0313553	0.082521	0.066103	0.0429242	0.0530319	0.0605072	0.0715109	0.0528852	0.0882241	0.0973103	0.0916971	0.0634617	0.0614795	0.0948028	0.0799763	0.0898206	0.0998409	0.0578835	0.0753762	0.0965905	0.0681509	0.0681286	0.0908033	0.122448	0.113646	0.125082	0.132247	0.177452	0.175876	0.207927	0.194007
	0.0142311	-0.0090704	0.0128521	0.00166128	0.025552	-0.0230921	-0.022134	0.0324611	0.073024	0.0548053	0.0259396	0.0427428	0.069141	0.0634927	0.063019	0.0925124	0.100848	0.122522	0.0979198	0.0993617	0.116841	0.0983279	0.106942	0.121028	0.0699224	0.0799791	0.114687	0.0835263	0.093364	0.112524	0.124834	0.131351	0.148036	0.182763	0.201068	0.224618	0.261588	0.229588
	0.0150606	-0.00390802	0.0297724	0.00505556	0.0147919	-0.0302067	-0.0305658	0.0311652	0.0628286	0.0410115	-0.00241895	0.0351512	0.0716135	0.05597	0.0859573	0.11036	0.125802	0.163304	0.136197	0.146052	0.128141	0.111071	0.110908	0.13553	0.0882457	0.0886844	0.118695	0.0930834	0.101835	0.105378	0.122544	0.13465	0.156748	0.221672	0.2067	0.230056	0.290413	0.255291
	0.0238561	0.00305937	0.0283843	0.00460302	-0.00376348	-0.0297874	-0.0263519	0.0223643	0.0746892	0.0338079	-0.00183943	0.0505485	0.0768365	0.0766782	0.12772	0.146002	0.167917	0.194773	0.164126	0.16795	0.143291	0.117444	0.131121	0.145633	0.117327	0.104092	0.106184	0.0926308	0.0955695	0.0805438	0.103885	0.118091	0.151356	0.200924	0.19249	0.210623	0.256417	0.245306
	0.0207401	0.0169789	0.0239283	0.000754353	-0.00962793	-0.0274854	-0.0252883	0.00895636	0.0713602	0.0315664	-0.010632	0.034695	0.0649664	0.0845858	0.13981	0.180173	0.20785	0.192158	0.165638	0.156722	0.138033	0.125633	0.13554	0.139437	0.107503	0.10026	0.0698029	0.0772498	0.0693073	0.0536555	0.0662078	0.0898932	0.11257	0.126648	0.149867	0.15011	0.177397	0.20657
	0.0156198	0.0257755	0.0209772	-0.0111593	-0.0146972	-0.0156442	-0.0208719	-0.00292723	0.0383256	0.0185092	-0.0148229	0.0154585	0.0541836	0.0939151	0.132604	0.213172	0.211943	0.184763	0.147234	0.14818	0.113004	0.128204	0.142141	0.124098	0.0843347	0.0687551	0.0447038	0.0383053	0.041862	0.0179702	0.0228367	0.0388969	0.0569805	0.0660241	0.0909401	0.116819	0.11655	0.164405
	0.011009	0.0340322	0.0236409	-0.0134425	-0.0106451	-0.0130294	-0.0315651	0.00262628	0.0273143	0.00838945	-0.0195012	-0.00205563	0.0643476	0.111966	0.134898	0.225172	0.200254	0.17629	0.14352	0.143286	0.113447	0.118351	0.146047	0.124449	0.0693451	0.0453362	0.0309691	0.0161097	0.0140845	-0.0326959	-0.0079209	0.00627531	0.0154397	0.0336587	0.0354435	0.0725329	0.0656667	0.102298
	0.0190607	0.0300479	0.0151721	-0.0140721	0.00227968	-0.0148566	-0.0376317	0.0575418	0.0667783	0.110606	0.103253	0.112063	0.1866	0.218784	0.253715	0.301864	0.30915	0.275869	0.257391	0.241879	0.220517	0.230582	0.23473	0.228419	0.18399	0.16784	0.123998	0.113686	0.113314	0.0633407	0.0889512	0.0900363	0.11628	0.126113	0.103681	0.153998	0.1492	0.150299
	0.0366026	0.0149936	0.00384515	-0.0190119	0.00505189	-0.0261508	-0.0153305	0.209346	0.310578	0.477263	0.565649	0.541818	0.576512	0.603475	0.631172	0.638115	0.673517	0.658345	0.660109	0.599144	0.594639	0.605283	0.581126	0.604786	0.576908	0.550814	0.499524	0.492938	0.523479	0.495663	0.497656	0.487188	0.528355	0.535188	0.546183	0.574923	0.581089	0.54513
	0.0513271	-0.00058804	-0.0136863	-0.0189182	-0.0072676	-0.0336788	0.0228118	0.399068	0.608717	0.896375	1.05472	1.00231	1.01312	1.03084	1.03003	1.03864	1.07436	1.08067	1.06187	1.0117	0.990468	1.01974	0.999247	1.01461	1.00149	0.979181	0.922214	0.943644	0.9759	0.966956	0.951869	0.937037	0.97727	1.00239	1.04569	1.0585	1.05637	1.02022
	0.0524096	-0.00539644	-0.0215468	-0.022396	-0.0155413	-0.028801	0.0412719	0.430202	0.65461	0.953033	1.12102	1.06237	1.06182	1.07354	1.06219	1.07645	1.1009	1.11129	1.08987	1.05324	1.0232	1.05833	1.04343	1.04479	1.0461	1.02853	0.977306	1.0074	1.03479	1.02735	1.01512	0.998718	1.0344	1.06969	1.10945	1.11881	1.11693	1.08917
Monkey W	0.003659	0.0274469	0.003244	-0.00883496	-0.0113628	0.00169935	-0.0158515	0.00449307	0.0355668	0.0231279	0.0193643	-0.00279592	0.0173427	0.0315537	-0.0335033	-0.0426599	-0.0126687	-0.02127	0.0235947	0.0251654	-0.0260518	-0.018721	-0.0136085	-0.00192291	-0.00628467	0.010626	-0.00186032	-0.00919334	-0.0257057	-0.0215881	-0.00304998	-0.0351073	-0.0237501	0.019499	-0.0175749	-7.69099e-06	-0.00386287	-0.0254896
CNO	0.00243816	0.027139	-0.0220366	-0.00243769	-0.00433652	-0.00271648	0.00195009	5.27958e-05	0.0369526	0.0147678	-0.00612202	-0.00197043	0.0135162	0.027463	-0.0172735	-0.0378528	-0.0047407	-0.0259094	0.00738692	0.0287247	-0.031908	-0.00980583	-0.00856022	0.00136606	-0.0129119	0.0114437	-0.00881524	-0.0122167	-0.0162946	-0.0116027	-0.0114578	-0.03467	-0.0262546	0.00787501	-0.0269742	0.00364223	-0.0330976	-0.0392455
Large	-0.00174143	0.024381	-0.0212869	-0.0167685	0.00295501	0.00309863	0.00936221	0.00808643	0.0126433	-0.000152002	-0.00544356	0.00137468	0.0127611	0.0108545	-0.0177039	-0.0244296	-0.0116871	-0.00628255	0.00467543	0.029517	-0.00982835	-0.00443884	-0.0115755	0.0334999	-0.0126196	0.027897	-0.00863721	0.0143215	0.00084191	0.00533603	0.00291981	0.00204923	0.0052381	-0.00394889	-0.0167645	0.0100936	-0.0296895	-0.0336115
Pre-Post	-0.00013676	0.0101898	-0.0119599	-0.0267158	0.0152758	0.0050731	0.00827362	0.0143405	-0.0019085	-0.000180399	0.0144235	-0.017538	0.0208027	-0.0207966	-0.0250117	-0.00788144	0.0149101	0.00641454	0.00620775	0.0286454	0.0119264	0.0101546	-0.00626115	0.0262459	-0.0108665	0.0175379	-0.00244302	0.0361657	0.0185538	0.0196347	0.0181531	0.00455947	0.0295577	-0.0119854	5.84383e-05	-0.00824091	-0.0134452	-0.0042678
	0.0145063	0.00455066	-0.00434294	-0.0162433	0.0061962	0.00243457	-0.00710149	-0.00452089	0.0136639	0.0124225	0.0270872	-0.0235699	0.0237309	-0.0303072	-0.0200069	0.0067301	0.01803	0.0113021	0.0167474	0.0134518	0.0141579	0.0232981	0.00201318	-0.021592	-0.00905244	0.0016891	-0.00976938	0.0463913	0.0259471	0.036576	0.031579	0.00213356	0.0358555	0.00986343	0.0335737	-0.00356278	-0.0150621	0.0222659
	0.0242323	0.00117984	-0.00982411	4.77335e-06	0.00282629	0.00415011	-0.0225692	-0.0309532	0.00534853	0.0265716	0.0223914	-0.00953757	0.0141464	-0.0322797	-0.0109915	0.00639002	0.0104908	0.0102413	0.0208869	0.00358505	-0.00206252	0.0288017	-0.000420647	-0.034031	-0.0393431	-0.0079774	-0.0146396	0.0319452	0.0130522	0.0244276	0.0140405	0.00849704	0.0175609	0.0217358	0.0287429	-0.00630177	0.00107278	0.0240214
	0.0201283	-0.00864879	-0.00635633	0.00966374	0.00273025	0.00109145	-0.0186086	-0.0366556	0.00247367	0.0265152	0.0167045	0.000804836	0.0142501	-0.0336948	-0.0103127	0.00126753	-0.000906162	0.00159437	0.018202	-0.0030263	-0.0235835	-0.000560288	-0.0339827	-0.041862	-0.0404221	0.00739308	-0.0249573	0.00459157	-0.0186051	-0.0149448	-0.0221395	0.00183603	-0.0173581	-0.00276945	0.00969417	-0.0306828	0.00130249	-0.00233579
	0.00973279	-0.0117699	-0.000108323	0.0193264	0.00213444	-0.015975	-0.00334039	-0.00900431	-0.00751937	0.0351342	0.0107554	0.00757946	0.0161758	-0.0107298	0.0141238	0.00923059	-0.0199538	0.0103692	0.0235757	-0.00806132	-0.0261678	-0.0107434	-0.0303318	-0.0310724	-0.017624	0.00790785	-0.0233149	-0.0198894	-0.0259961	-0.0378973	-0.0541965	-0.00839267	-0.0399794	-0.0127999	0.010503	-0.0413464	-0.0174657	-0.0101826
	0.00714499	-0.0110363	-0.00699426	0.0116742	0.00840208	-0.0240626	0.0148719	0.00535903	-0.00500813	0.0356071	-0.00439241	0.0107042	0.0203152	0.0109103	0.0180344	0.00215493	-0.0294447	0.0206073	0.0119422	-0.00823504	-0.0175183	-0.00587757	-0.018391	-0.00890155	-0.0102523	-0.0108589	-0.033899	-0.0347496	-0.0214031	-0.0297255	-0.0567704	-0.0328931	-0.0441032	-0.0129482	-0.000389267	-0.0329138	-0.0385483	-0.0176076
	0.00645538	-0.00840828	-0.0151506	0.00869858	0.00174584	-0.0119296	0.0185887	0.00958789	-0.00504357	0.0233129	-0.0130194	0.00428027	0.0211699	0.0103224	0.0130402	-0.00133924	-0.0299047	0.0133517	-0.0155953	-0.0081052	-0.0139854	-0.00715009	-0.0236834	-0.00215038	-0.0206591	-0.0261184	-0.0549108	-0.0532711	-0.0164291	-0.0252506	-0.0386158	-0.0534007	-0.0376613	-0.0350341	-0.0289313	-0.0255341	-0.0522758	-0.0328861
	0.0134812	-0.0058752	-0.0221954	3.26494e-05	0.00575465	-0.000137589	0.00893972	0.00207137	-0.00388902	0.022684	-0.00409088	0.0071944	0.0307499	0.014498	0.00358245	0.00812727	-0.0130937	0.000351275	-0.0140313	0.0053603	-0.00409671	-0.0180974	-0.0364855	0.00987666	0.0120189	-0.0167698	-0.0411218	-0.0392036	-0.0287168	-0.0189213	0.000291483	-0.0467756	-0.0075826	-0.0223505	-0.0188608	-0.0311719	-0.0284893	-0.0237261
	0.0328561	-0.00720863	-0.0189588	-0.00249432	0.000334659	-0.00657012	0.00204114	-0.00976555	-0.0161184	0.020404	-0.00424376	0.0145316	0.0285807	0.0374923	0.0115892	0.0117769	0.00225463	0.00635613	0.00348305	0.0153831	-0.00790753	-0.0132479	-0.0243898	-0.0186037	0.0247831	-0.0198904	-0.0201624	-0.0223531	-0.0216098	-0.00700882	0.00900794	-0.0354297	-0.012615	-0.0236664	-0.019991	-0.0215862	0.00593765	0.00756074
	0.0234204	0.00208639	-0.007643	-0.00129174	-0.0052973	-0.0131968	0.00192213	-0.0126751	-0.0264115	-0.00148624	-0.0221685	0.0122755	0.0290821	0.045745	0.0490612	0.00875465	-0.0200775	0.0100646	0.0314701	0.00561973	-0.017368	-0.00239216	-0.0330073	-0.040572	0.013007	-0.0199279	-0.00592811	0.00189643	-0.0371619	-0.00293033	-0.00789746	-0.0288979	-0.0102549	-0.0167919	-0.0272152	-0.00979724	0.0308197	0.0318907
	0.0141813	0.0196452	0.00862542	-0.0089886	-0.0122904	-0.0202508	-0.00092211	-0.0154493	-0.0280639	-0.0208955	-0.0376331	-0.00152264	0.0176276	0.0335641	0.0794489	0.00315555	-0.0223554	0.0166123	0.0368166	0.0215882	-0.00453476	-0.00168622	-0.0343256	-0.0447874	-0.00944595	-0.0198156	-0.00471401	0.0134782	-0.0265396	0.0058293	-0.0259936	-0.0370807	0.0140517	-0.011536	-0.040562	-0.00500447	0.0143282	0.0432885
	0.0273598	0.0275758	0.0154699	-0.00602077	-0.0392459	-0.0109294	-0.0142094	-0.0150044	-0.0366974	-0.0376087	-0.0502519	0.000150839	0.0042488	0.0224173	0.0732555	0.0168292	0.0008615	0.0279776	0.0532826	0.0485889	-0.00453786	0.00946221	-0.0358881	-0.0543184	-0.0118524	-0.0385322	-0.025644	0.00908626	-0.0168272	0.00690748	-0.0539204	-0.0583674	0.00468765	-0.019982	-0.0463574	-0.00611227	-0.00357851	0.0428107
	0.0343432	0.0283328	0.0137188	-0.00111709	-0.0467997	-0.00685466	-0.0216234	-0.0299953	-0.0634856	-0.0613685	-0.032074	-0.00796159	-0.0219989	0.0172034	0.0679027	0.0311287	0.0343421	0.0308567	0.0491273	0.0599518	-0.0211518	-0.0137648	-0.0286323	-0.0819167	0.010546	-0.0438851	-0.054725	-0.0172513	-0.0224783	-0.0102217	-0.0656246	-0.0830461	-0.0396402	-0.0335994	-0.0584091	-0.0451913	-0.0200763	0.0330462
	0.0257726	0.0315277	0.0168123	0.00243555	-0.030131	-0.00810772	-0.0383096	-0.0432506	-0.0778551	-0.0738052	-0.033642	-0.0217537	-0.0266314	0.0525408	0.0700209	0.064439	0.0668902	0.038743	0.0453473	0.0499004	-0.0301218	-0.0181838	-0.040472	-0.0903274	0.0205002	-0.0340361	-0.0797502	-0.0310931	-0.0253914	-0.0319863	-0.0835213	-0.100698	-0.0913	-0.0886977	-0.0638342	-0.098219	-0.0375511	0.0363331
	0.0199285	0.035683	0.00216033	0.00425856	-0.0211324	0.00307141	-0.0439693	-0.039856	-0.086025	-0.0659323	-0.0228676	-0.0157427	-0.0121138	0.107937	0.111607	0.12115	0.0924319	0.0420035	0.0632078	0.0484127	0.0097949	0.00475978	-0.0248286	-0.0677862	0.0215783	-0.0212898	-0.0671113	-0.0126416	-0.0167575	-0.0428639	-0.089342	-0.0904875	-0.0982011	-0.134899	-0.0453676	-0.0871475	-0.0713633	0.0135688
	0.0119184	0.0323146	0.000232994	0.00839123	-0.00900374	0.00868165	-0.0525351	-0.0391636	-0.0984776	-0.0594398	-0.0265014	-0.028906	0.00684192	0.145408	0.166391	0.163959	0.104287	0.0660176	0.0705978	0.0678959	0.0511696	0.0383067	-0.0105555	-0.0479399	-0.00225342	-0.00569943	-0.0418536	-0.00371324	-0.0105792	-0.030519	-0.0634988	-0.0634613	-0.0826673	-0.118774	-0.0456651	-0.0741966	-0.0705075	0.00105567
	0.0243218	0.0250097	-0.00529984	0.00353748	-0.00179372	-0.00311763	-0.0426577	-0.0282639	-0.0804581	-0.0552597	-0.00444465	-0.0136368	0.0285215	0.160488	0.20225	0.155884	0.0850649	0.102305	0.0834657	0.0958936	0.0755627	0.0726423	0.0188539	-0.00946254	0.0107197	0.00264542	-0.000330407	0.0018278	-0.0200099	-0.0148031	-0.0375162	-0.0638881	-0.0547258	-0.0802487	-0.047495	-0.0753805	-0.0536178	-0.00750432
	0.0336726	0.0146047	-0.0109052	0.00958382	0.00110768	-0.0240631	-0.0240005	-0.0109171	-0.0488698	-0.0588959	-0.00900503	-0.00886925	0.0191626	0.12297	0.173751	0.0790126	0.0701326	0.1128	0.0837869	0.0948536	0.0899416	0.0855566	0.0282662	0.0154955	0.0127406	0.0126213	0.00953469	0.00615424	-0.0425405	-0.00956141	-0.035812	-0.0535448	-0.0525179	-0.0733102	-0.0330859	-0.0904458	-0.0427883	-0.0170396
	0.0346387	0.00138386	-0.00489495	0.0131001	-0.0138981	-0.0258014	-0.00452819	-0.0233157	-0.0497013	-0.0538388	-0.0247196	0.0229997	-0.0116386	0.065132	0.129459	0.0228545	0.072295	0.116539	0.0971008	0.0957038	0.0960358	0.091804	0.027931	0.00226177	-0.00449557	0.0181813	-0.0166598	-0.000199874	-0.0396178	-0.00167309	-0.0482429	-0.055499	-0.0502806	-0.0790632	-0.0269764	-0.067603	-0.0410671	-0.00508341
	0.016145	0.00931518	0.019845	4.3473e-05	-0.025937	-0.0171386	-0.00227312	-0.0393344	-0.0333667	-0.0390929	0.0208509	0.0738838	-0.0158002	0.0417988	0.0799788	0.0205153	0.0391606	0.0857389	0.090944	0.0919874	0.0767796	0.0447509	0.0206039	-0.0178989	-0.0398392	-0.0160199	-0.038931	0.0123863	-0.0263691	-0.0156614	-0.0476164	-0.0294576	-0.0582278	-0.0842192	-0.0103868	-0.0500053	-0.051551	0.0191293
	0.00446996	0.0125946	0.00917736	-0.00549285	-0.0221858	8.85622e-05	0.00134822	-0.0328091	-0.0118203	-0.00692035	0.0939294	0.110563	-0.003117	0.0247809	0.048764	0.0498336	0.0221494	0.0365338	0.0374724	0.0908443	0.045667	0.00183024	0.0420785	-0.0453176	-0.0721873	-0.0423985	-0.00749707	0.061841	-0.0080511	-0.0274387	-0.0177919	0.00783173	-0.0605506	-0.0805061	-0.0394539	-0.0493564	-0.0775956	0.00501365
	-0.00391108	0.00671251	-0.000330093	-0.00896535	-0.0134843	0.0119331	0.00804519	-0.0160072	0.0216034	0.0248611	0.14697	0.110906	0.000761843	0.0103598	0.0519894	0.0619751	0.0293032	0.000226873	0.0345081	0.0775492	0.0295643	-0.0054889	0.0498225	-0.068132	-0.0859989	-0.0620845	0.036165	0.0852672	0.0148172	-0.0270176	0.00492085	0.0210996	-0.0390469	-0.0933083	-0.078591	-0.0584032	-0.0629914	-0.00608046
	-0.00473608	0.00353741	-0.00499568	-0.00922145	-0.00879498	0.0149253	0.00928545	-0.0127363	0.0249194	0.0308644	0.143686	0.0791946	-0.00410512	-0.0160279	0.0420759	0.0395788	0.0157506	-0.0197409	0.0150264	0.0536466	0.0137691	-0.012649	0.0337625	-0.0630948	-0.0872091	-0.061636	0.0397791	0.0733888	0.0112137	-0.020857	0.00840382	0.0254881	-0.0256015	-0.0978579	-0.0844357	-0.056926	-0.0555577	-0.0287612
Monkey W	0.0126687	-0.00893205	-0.0182481	0.0123983	-0.00303804	-7.85166e-05	0.00522977	0.0760154	0.0760296	0.0829275	0.0873831	0.0485908	0.0660895	0.0627532	0.0285755	0.0429972	0.0745168	0.0653198	0.0633524	0.0652062	0.0782746	0.0593768	0.0689168	0.0708368	0.0535029	0.076102	0.040738	0.0598746	0.062911	0.055805	0.0924957	0.0691047	0.050017	0.0824787	0.081118	0.084256	0.0799993	0.0852596
CNO	0.00993991	0.00440428	-0.0167106	0.0127589	-0.00264514	0.00252317	-0.0102705	0.0755289	0.0709218	0.0811361	0.07258	0.0567652	0.0556581	0.0684818	0.0235908	0.0277161	0.0645189	0.0606907	0.056077	0.0894605	0.0499523	0.0619013	0.0662508	0.0652865	0.0480184	0.0698071	0.0464388	0.0604095	0.0443787	0.0585152	0.0861733	0.0708141	0.0518162	0.0625945	0.08066	0.0682639	0.0779799	0.075485
Small	0.00921476	0.0074947	-0.0114359	0.0104246	0.00277217	-0.0056258	-0.0128445	0.0783408	0.073432	0.0863415	0.0585214	0.0557275	0.0624823	0.0843592	0.0470975	0.0342688	0.0451532	0.0623854	0.0686715	0.0928931	0.0366684	0.0609333	0.057287	0.0605926	0.0669524	0.059664	0.0605093	0.0649452	0.0541564	0.0660849	0.088645	0.0707262	0.067682	0.0601985	0.0814774	0.0536177	0.0847709	0.074208
Pre	0.00688304	0.00139448	-0.00827416	0.00504043	0.00250108	-0.00345672	-0.00408815	0.0645124	0.072616	0.0734972	0.0475526	0.0556577	0.0551831	0.0676645	0.0548737	0.0296758	0.029131	0.0429756	0.0513417	0.0724489	0.0258418	0.0433579	0.0319563	0.0433412	0.053254	0.0448314	0.0403228	0.0430369	0.0516319	0.0631256	0.0697573	0.0566194	0.0789563	0.0565509	0.064525	0.0554376	0.0805009	0.0756631
	-2.75979e-05	-0.00754662	-0.0056554	0.00763571	0.00102297	-0.000325886	0.00489683	0.0628185	0.075183	0.0817331	0.0412472	0.0595442	0.0412687	0.0478954	0.0609367	0.0562983	0.0445636	0.0473189	0.0378069	0.0569875	0.0310148	0.0263664	0.0285404	0.0339966	0.0389304	0.0398252	0.0319934	0.0336409	0.0571922	0.0553832	0.0590755	0.0471341	0.0830765	0.0522037	0.0574314	0.0708898	0.073915	0.0719101
	0.00076551	-0.00177703	-0.00798995	0.0126645	-0.00453862	0.00157818	-0.000702565	0.065731	0.0791944	0.0855098	0.0505995	0.0660274	0.0345417	0.0504357	0.0642864	0.0830649	0.0611167	0.0561997	0.0505904	0.0440812	0.0468247	0.0344228	0.0273109	0.0461224	0.0468684	0.0578724	0.0403806	0.0327502	0.0628878	0.0575462	0.0629589	0.0496732	0.0808985	0.0717168	0.0531796	0.0813332	0.0778061	0.0730879
	0.00104362	0.00732277	-0.020525	0.0117831	-0.00516094	0.00644337	-0.000906912	0.075545	0.0800296	0.0878179	0.0704918	0.0618841	0.0345006	0.0582109	0.0486662	0.0799265	0.06453	0.0526577	0.065963	0.0335735	0.0444566	0.0453498	0.0258291	0.0638627	0.0668483	0.0701126	0.0553555	0.0371131	0.0606721	0.0600972	0.0785703	0.0615822	0.0789807	0.0930089	0.086366	0.0981198	0.0949309	0.0725236
	0.00286417	0.0119118	-0.0253936	0.00335862	-0.00462739	0.00221715	0.0096692	0.0704491	0.0842265	0.0852608	0.071994	0.0497124	0.0259246	0.0553922	0.0301038	0.0667471	0.0546139	0.0536952	0.0736576	0.0289119	0.035782	0.0477765	0.0112753	0.0606246	0.0770459	0.0656994	0.0654064	0.0479884	0.0639776	0.0596787	0.0829311	0.0623685	0.0750329	0.0964696	0.109322	0.111288	0.113852	0.0960554
	0.00523724	0.0119578	-0.0235684	-0.00100334	-0.0149694	5.35637e-05	0.0222925	0.0549796	0.0841999	0.0890489	0.0626355	0.0546877	0.0342127	0.0561567	0.0488022	0.0700257	0.0540601	0.0565881	0.0811335	0.0372662	0.0351625	0.0433678	0.00609087	0.0615135	0.0861212	0.0591818	0.0705062	0.0611243	0.0684076	0.0529063	0.0808086	0.0701995	0.0867193	0.0906134	0.119157	0.105828	0.133218	0.132541
	0.00459507	0.00297945	-0.00575033	-0.00293349	-0.01495	-0.0036835	0.0197428	0.0534389	0.0781265	0.0955376	0.0653018	0.0623592	0.0617839	0.0530694	0.0579121	0.0686827	0.0618821	0.0584936	0.0779557	0.0421425	0.0425861	0.0435372	0.0256728	0.0585444	0.0801741	0.0443587	0.0785883	0.0798699	0.0738493	0.051448	0.0607549	0.0811721	0.105427	0.0957922	0.128804	0.105532	0.151258	0.144737
	0.00532071	-0.00302246	0.0125297	-0.00521923	-0.0111644	-0.00893178	0.0104874	0.0370044	0.0626424	0.0788378	0.0716972	0.0571659	0.0613483	0.0364841	0.0339292	0.050793	0.0469356	0.0389345	0.0469224	0.0367847	0.0386861	0.025579	0.0241755	0.0349356	0.0486671	0.021303	0.034797	0.0618718	0.0457121	0.0474361	0.0302499	0.0711076	0.104189	0.0961849	0.121907	0.0981069	0.145343	0.158609
	0.0228187	0.00192423	0.0235894	-0.00649135	-0.0158297	-0.0184382	-0.00757299	0.0153249	0.0436096	0.054484	0.0604513	0.0372389	0.0355725	0.0160155	0.018696	0.0309873	0.0253251	0.00981478	0.0248859	0.0171011	0.0252832	0.00315124	-0.000366034	-0.00466734	-0.0019388	-0.0187398	-0.0123311	0.0113954	0.00449559	0.0100282	0.00215733	0.0537358	0.0824324	0.0971524	0.123848	0.0988287	0.13479	0.157603
	0.0514292	0.0091524	0.0162072	-0.0112794	-0.018678	-0.0260996	-0.0207318	0.0100843	0.0402904	0.0343961	0.0345492	0.0177801	0.00387229	0.0125542	0.0112112	0.0111682	0.0180448	0.000887135	0.0266394	-0.00190661	0.0139626	-0.00694266	-0.0157646	-0.0267405	-0.0284044	-0.0382876	-0.0307732	-0.0227906	-0.0265779	0.000445157	0.0048002	0.0445731	0.094911	0.107491	0.142483	0.127657	0.165651	0.18768
	0.0638887	0.0133524	0.00976161	-0.0149669	-0.0251655	-0.0129386	-0.0339317	0.00913803	0.0287122	0.0298388	0.00517586	0.0102839	-0.0143122	0.0169029	0.00258367	0.00136932	0.0181561	0.014253	0.0280691	0.00622373	0.0128084	-0.000643336	-0.0122543	-0.0116961	-0.00643219	-0.0233883	-0.0231076	-0.0155423	-0.0281382	0.00982438	0.0228943	0.0782252	0.130742	0.134412	0.173544	0.171455	0.213965	0.266244
	0.0545623	0.0217067	0.00895956	-0.0199916	-0.0258574	0.00101845	-0.040398	0.0147721	0.024953	0.0211093	-0.0110254	0.00705009	-0.0157345	0.0182652	0.000545916	0.0082446	0.0467853	0.0535962	0.0509924	0.0639121	0.0348962	0.0186	0.0168685	0.0156481	0.021431	0.00514756	0.0031554	0.0101946	-0.0106572	0.0292935	0.0589201	0.125192	0.19069	0.196476	0.226119	0.238082	0.30557	0.3545
	0.0417443	0.033876	0.00989248	-0.0124869	-0.0206413	-0.0138551	-0.0385295	0.0114949	0.00796766	0.00774644	-0.00554369	0.00751326	-0.0177084	-0.000343776	0.0133644	0.0350285	0.090117	0.0625158	0.0752478	0.0951345	0.0718787	0.0510931	0.0471339	0.0340529	0.0436876	0.0432068	0.0345199	0.0412062	0.0182035	0.0505476	0.0994874	0.152907	0.240899	0.261929	0.304028	0.33703	0.418874	0.449081
	0.0535523	0.0347546	0.0195168	-0.00319349	-0.0212314	-0.0344604	-0.0489385	-0.00904103	-0.00113022	-0.00178946	-0.00418721	0.00110377	-0.0287525	-0.0173481	0.031493	0.0564823	0.103935	0.0659338	0.0983263	0.108769	0.102996	0.0685318	0.0734846	0.0659135	0.0540506	0.0618095	0.0358036	0.0531353	0.0282811	0.0493235	0.127019	0.154617	0.244122	0.296173	0.34114	0.401474	0.493418	0.510675
	0.0622628	0.0369186	0.0332291	-0.00793321	-0.0253063	-0.0472216	-0.0519493	-0.00352856	-0.00566077	-0.0156674	-0.0170031	-0.00367214	-0.0178198	0.00383682	0.0345582	0.0777414	0.109918	0.0736129	0.130741	0.12799	0.113982	0.0796105	0.10112	0.0965885	0.0746319	0.0682443	0.0436351	0.0591166	0.0253356	0.0461617	0.120848	0.147698	0.231638	0.276868	0.354609	0.416938	0.530215	0.553472
	0.0635467	0.049454	0.0328154	-0.019672	-0.0254728	-0.0511293	-0.0495419	4.41944e-05	0.0078464	-0.0177866	-0.0206263	0.00653741	0.00453798	0.0258317	0.0555125	0.0929509	0.128446	0.108735	0.16496	0.145005	0.131969	0.0965382	0.10772	0.129349	0.0899596	0.0874315	0.0569748	0.0652864	0.0263466	0.0340016	0.0797908	0.120941	0.185463	0.242963	0.314918	0.366187	0.493355	0.548857
	0.0568965	0.0592623	0.0139319	-0.0187558	-0.0200193	-0.0527276	-0.0385881	-0.0141477	0.0170411	-0.0295113	-0.0417845	0.00727512	-0.000393956	0.0230919	0.072589	0.0794157	0.119789	0.144231	0.159607	0.130995	0.132615	0.1069	0.111468	0.131198	0.0843083	0.0771624	0.0407434	0.0492097	0.0234705	0.0277786	0.0217979	0.0872535	0.11166	0.166682	0.217116	0.256997	0.380291	0.448049
	0.0471887	0.054538	0.00760426	-0.0125893	-0.0174859	-0.0419709	-0.037285	-0.0307236	0.0118442	-0.0509927	-0.0794301	-0.0124754	0.0151543	0.00856842	0.0669639	0.0789774	0.101676	0.140868	0.135845	0.11386	0.141869	0.120345	0.118073	0.113822	0.0619323	0.053703	0.0270733	0.0407539	-0.000828774	0.0117151	-0.0408693	0.0523341	0.0340154	0.0876224	0.132424	0.1804	0.269062	0.306477
	0.0356667	0.0520576	0.017453	-0.00603423	-0.0139703	-0.0342453	-0.0509275	-0.0374848	0.0038893	-0.047612	-0.0868027	-0.0448916	0.0290735	0.00466648	0.0441519	0.0764129	0.099343	0.121878	0.108855	0.0944999	0.164395	0.137791	0.121909	0.0971899	0.0479321	0.0306228	0.025557	0.0342804	-0.0185585	-0.0152329	-0.0710281	0.0284922	-0.0221538	0.0155637	0.0662179	0.121932	0.178854	0.203308
	0.031566	0.0492138	0.0236714	-0.0115182	-0.010365	-0.03501	-0.047558	0.0122687	0.0577666	0.0643197	0.0562311	0.0544323	0.108154	0.10108	0.128204	0.164142	0.203319	0.208137	0.167422	0.189176	0.229367	0.240366	0.210149	0.182104	0.143913	0.135445	0.159677	0.150773	0.0966713	0.0921844	0.0554494	0.115441	0.0917738	0.118619	0.151541	0.198198	0.234295	0.277378
	0.0368826	0.0264612	0.0120902	-0.0148425	-0.0258849	-0.0334951	-0.00121139	0.201412	0.316544	0.414495	0.501065	0.449527	0.423418	0.441577	0.475806	0.513482	0.565677	0.549503	0.500805	0.547299	0.544145	0.585988	0.529877	0.539752	0.539187	0.523645	0.54709	0.545843	0.509235	0.498086	0.498498	0.530103	0.562876	0.598562	0.628576	0.645438	0.667193	0.692648
	0.0535541	-0.00733178	-0.00486769	-0.0198531	-0.0316463	-0.0377321	0.0478769	0.421583	0.637968	0.783745	0.95862	0.88167	0.783528	0.823787	0.876322	0.915297	0.958242	0.948987	0.894456	0.924118	0.899994	0.961142	0.90611	0.934177	0.964317	0.930173	0.944779	0.960957	0.952861	0.923941	0.963625	0.987429	1.04531	1.08912	1.14611	1.14281	1.14163	1.14476
	0.0586255	-0.01753	-0.0123684	-0.0255557	-0.0320694	-0.033751	0.0626491	0.459391	0.695531	0.84573	1.02778	0.953237	0.832961	0.885892	0.936684	0.9751	1.00172	0.997462	0.947975	0.963195	0.929954	0.994531	0.942715	0.974503	1.01845	0.979055	0.991748	1.00911	1.01402	0.990574	1.02834	1.05289	1.10898	1.1429	1.20678	1.18774	1.1766	1.18378
Monkey W	0.00462519	-0.00304228	0.0110147	-0.00216705	0.0042596	-0.00859038	-0.00609976	0.0672313	0.071608	0.0565247	0.058302	0.0520225	0.0485589	0.0467331	0.0604409	0.0710981	0.0543659	0.0580354	0.0321003	0.0640043	0.0672497	0.0782921	0.0769023	0.0882753	0.0510712	0.0593608	0.0601234	0.0631662	0.0782015	0.0605093	0.0741118	0.0748428	0.0824941	0.0675749	0.0818697	0.0813129	0.11663	0.0980488
CNO	0.0123163	0.00132016	0.0100962	0.00112581	-0.00429338	-0.0184832	-0.00208201	0.0624683	0.0757095	0.0542065	0.0500071	0.0465253	0.0409736	0.0449921	0.0644925	0.0778257	0.0514846	0.068309	0.027762	0.0660036	0.0648513	0.0600322	0.0775308	0.0742906	0.0496033	0.0582963	0.0608517	0.0683624	0.0544358	0.0436031	0.0774025	0.0757616	0.0720228	0.07623	0.079242	0.0964489	0.101714	0.0987035
Small	0.00620664	-4.57325e-05	0.00333207	0.00943018	-0.00420118	-0.0159418	0.00121986	0.0489683	0.0743518	0.0613917	0.0392164	0.0543843	0.0393284	0.0514975	0.0634122	0.0752579	0.0364214	0.0734137	0.030278	0.061553	0.0589898	0.0542974	0.063173	0.0685627	0.0442513	0.0545727	0.0500047	0.0749162	0.0491915	0.0420309	0.0704263	0.0734554	0.0617714	0.0866496	0.0864238	0.101529	0.0837929	0.0825564
Post	0.00589666	-0.0050148	-0.00585713	0.00741174	-0.00708269	0.0018464	0.00279982	0.0402999	0.0690201	0.0624283	0.0281962	0.0488263	0.0444027	0.0377051	0.0513956	0.0556292	0.037616	0.0757931	0.0353935	0.065311	0.0469728	0.0679768	0.059526	0.0621425	0.0438007	0.0489089	0.0475901	0.0804221	0.0586222	0.0665475	0.0617905	0.0650988	0.0674389	0.0871621	0.0862819	0.106455	0.097533	0.0891296
	0.00883614	-0.0176494	-0.0149436	-0.00296485	7.79235e-06	0.0185992	0.00811476	0.04609	0.0591263	0.0713997	0.0428428	0.0341793	0.0552069	0.0242419	0.0555432	0.0545077	0.0532963	0.0776862	0.0498815	0.0722464	0.0476681	0.0767616	0.0573243	0.0528097	0.0419192	0.0545572	0.0577547	0.0863694	0.0559582	0.087161	0.0691501	0.0645534	0.0776622	0.0950286	0.089517	0.111387	0.11489	0.104683
	0.00927222	-0.0257435	-0.0218989	-0.00826866	0.00935056	0.0222534	0.0150349	0.048623	0.0658689	0.075608	0.0677305	0.0153799	0.0606954	0.0235004	0.0713133	0.0567542	0.0604578	0.0725454	0.0570349	0.0587863	0.0572706	0.0795758	0.0596258	0.038545	0.0515581	0.0508534	0.0550772	0.0792996	0.0505894	0.0857965	0.08196	0.0791066	0.0833065	0.102232	0.104969	0.121323	0.134849	0.110741
	0.00985134	-0.0189048	-0.0184401	-5.94428e-05	0.0100339	0.00473013	0.0127891	0.0593327	0.0757313	0.0830494	0.073501	0.0291696	0.0565625	0.0386969	0.0822841	0.0598462	0.0476809	0.0622413	0.0637847	0.0599591	0.0597778	0.0630036	0.0468505	0.030843	0.0600012	0.0400663	0.0322846	0.0575528	0.0530522	0.0676479	0.089397	0.0705917	0.0756819	0.0788742	0.108793	0.116948	0.135125	0.0958997
	0.00861166	0.000317835	-0.00712336	0.0115483	0.000370378	-0.00902037	-0.00470441	0.0440943	0.0676938	0.0788992	0.0619179	0.0410028	0.0434186	0.0593577	0.0799374	0.0597983	0.0205669	0.062479	0.0600228	0.0503119	0.0607664	0.0465551	0.036557	0.0228313	0.04801	0.0303678	0.00204578	0.0129299	0.0430677	0.0315755	0.0720393	0.0418214	0.0607888	0.0625315	0.0806653	0.0839028	0.101554	0.0749436
	-0.00778935	0.0173257	0.00452557	0.0129459	-0.00655761	-0.00349994	-0.0169503	0.0376987	0.0478432	0.0725933	0.0587228	0.0375943	0.0340577	0.0625406	0.056136	0.0501261	0.0120665	0.0474001	0.0474063	0.0338952	0.0516507	0.0409501	0.021163	0.0239446	0.0248889	0.0171473	-0.0136499	-0.0164185	0.0305197	0.0170383	0.0528922	0.0238994	0.0438208	0.042345	0.0411573	0.04786	0.0631989	0.0614972
	-0.0127311	0.0148625	0.00290567	0.00449348	-0.00615428	0.00833824	-0.0117144	0.0348294	0.0349102	0.0529021	0.0597068	0.0345612	0.0234468	0.0577742	0.0268582	0.040428	0.0166625	0.0315665	0.0372018	0.0161065	0.043467	0.0311272	0.0205348	0.0221593	0.00315419	0.0125055	-0.000148751	-0.00485257	0.0261849	0.028208	0.0540966	0.0272419	0.0533331	0.0506548	0.0523004	0.0429223	0.0617071	0.0644749
	-0.0017489	0.0128032	-0.000802242	-0.00538671	-0.00641726	0.00211859	-0.000566644	0.0371636	0.0322268	0.0320037	0.0524469	0.0227144	0.0116796	0.0396178	0.0030719	0.0211886	0.00622837	0.0247101	0.020333	0.0149498	0.0317772	0.0178403	0.0142678	0.00179599	-0.00461386	0.00987159	0.0129606	0.0108267	0.0346939	0.0416642	0.0453701	0.0443216	0.0832656	0.0672973	0.0800545	0.0610877	0.0834529	0.0698373
	0.012918	0.0142305	-0.00355196	0.00710344	-0.0140052	-0.0106203	-0.00607441	0.0291205	0.0236181	0.0321926	0.0376141	0.00485052	0.00952796	0.0168169	-0.00603991	0.00289396	-0.00106135	0.0134262	-0.000903461	0.0183376	0.0127584	-0.00189237	0.00349944	-0.0163121	-0.00444466	-0.0118641	0.00551916	0.0118466	0.0218845	0.0360761	0.0252914	0.0521665	0.0701252	0.0765018	0.0852759	0.0827205	0.112796	0.0841596
	0.0116253	0.0178252	0.00140409	0.0161686	-0.015795	-0.0101756	-0.0210526	0.026647	0.0268004	0.0289051	0.0236846	0.00794153	0.00410018	0.0108997	-0.000282226	-0.0118633	0.0116868	0.0161133	0.00278289	0.0234593	-0.00434574	-0.00133628	-0.00337388	-0.0108667	-0.0123351	-0.0150926	0.00261395	0.0034334	0.0165105	0.0277559	0.0205209	0.0557451	0.0618002	0.0641381	0.0803303	0.0863331	0.10183	0.0909802
	0.00501794	0.00968452	0.00612488	0.0109472	-0.010814	-0.00212044	-0.0188402	0.0272175	0.0388005	0.0458347	0.0142131	0.0198185	-0.00280686	0.0334314	0.00403676	-0.00822373	0.0268383	0.0126001	0.017422	0.0269202	0.0177145	0.00789925	0.00705464	0.0149392	-0.0180345	0.00246072	0.0113823	0.0103057	0.0422413	0.0319684	0.0478956	0.0746532	0.0841895	0.0833084	0.0964461	0.110424	0.121311	0.11314
	-0.000678496	0.0019277	0.0041841	0.0135823	-0.00747432	0.00566241	-0.0172037	0.0281791	0.046882	0.0606552	0.0300534	0.048081	0.010579	0.0627956	0.0438034	0.00359467	0.0585595	0.0252809	0.0525657	0.0534081	0.055087	0.0270645	0.035406	0.0359739	0.00219951	0.0313238	0.0274055	0.0472734	0.0814652	0.063709	0.111747	0.134713	0.158094	0.151078	0.150641	0.170417	0.18817	0.168199
	-0.00475858	-0.00160971	0.00669041	0.00903049	0.00221466	0.00500446	-0.0165717	0.0377501	0.0574386	0.073692	0.0425253	0.0688555	0.0370679	0.0832673	0.0727293	0.0220193	0.0882468	0.0542562	0.0731602	0.0842795	0.0795861	0.0466394	0.0713937	0.0483911	0.0333101	0.0501773	0.0404586	0.0930946	0.0919196	0.0857096	0.147413	0.174078	0.222006	0.227468	0.211752	0.23968	0.252141	0.24912
	0.00506147	0.00800029	0.00516981	-0.00517489	0.0087696	-0.0031338	-0.0186925	0.025794	0.0488087	0.052457	0.0331816	0.062828	0.0664841	0.089902	0.0689126	0.0445793	0.0919803	0.0777845	0.0622143	0.0886862	0.0792737	0.0580282	0.0740338	0.0431937	0.0451875	0.0422994	0.0421966	0.103766	0.0764535	0.0943404	0.147652	0.165863	0.242853	0.274335	0.243143	0.291445	0.304404	0.310039
	0.0190956	0.0180003	0.00439553	-0.0131637	0.00857758	-0.0138059	-0.0230994	0.0263543	0.0306236	0.0291021	0.0204145	0.053898	0.0754965	0.082393	0.0583226	0.059534	0.0852608	0.0813671	0.0420246	0.0811925	0.0649262	0.0610279	0.0521713	0.0398675	0.0488469	0.0244909	0.0414971	0.0847872	0.0557084	0.0763202	0.128552	0.1462	0.226599	0.265188	0.242154	0.307079	0.310922	0.329838
	0.0244716	0.0315794	0.00774017	-0.00816164	0.00542858	-0.0287567	-0.0323014	0.0291809	0.0342639	0.0230394	0.0096553	0.0443683	0.0645704	0.0841325	0.0601137	0.058317	0.0752556	0.0974411	0.0446286	0.0845191	0.066474	0.0667201	0.0560061	0.0329585	0.0554937	0.0404059	0.0492413	0.0607316	0.0518995	0.0690001	0.106951	0.118573	0.183409	0.205381	0.212921	0.286205	0.29132	0.301209
	0.031011	0.0366653	0.0160468	-0.00730472	-0.00544951	-0.0367708	-0.0341981	0.0234822	0.0261555	0.0275087	-0.00384116	0.0364132	0.0487287	0.0780554	0.0601365	0.049142	0.0777705	0.107321	0.0664887	0.0881404	0.0598442	0.0827105	0.0814506	0.0390182	0.0541893	0.0546214	0.0339606	0.0344787	0.043188	0.0363623	0.0691898	0.060666	0.107626	0.121751	0.130659	0.201329	0.215045	0.230528
	0.0282155	0.0370926	0.021845	-0.0146928	-0.0153026	-0.0284621	-0.0286956	0.00448929	0.031146	0.0151996	-0.0241596	0.0360202	0.0309325	0.0805351	0.0585627	0.0582664	0.103548	0.106332	0.0756136	0.107862	0.0680532	0.113298	0.0986927	0.066695	0.0717497	0.0715848	0.0212098	0.0378273	0.0176324	0.0101698	0.0189538	0.0129742	0.0428319	0.049665	0.0738589	0.110495	0.138345	0.152455
	0.0311521	0.0318059	0.0132961	-0.0103809	-0.0140689	-0.0216497	-0.0301547	-0.0177879	0.0200184	-0.0131925	-0.0364225	0.025522	0.029191	0.0497938	0.0543622	0.0708708	0.112559	0.0938964	0.0725873	0.113753	0.0769736	0.124799	0.093683	0.0726888	0.0938758	0.0742969	0.00954602	0.034034	-0.0149157	-0.0101465	-0.0427236	-0.0177491	0.0185237	0.00328701	0.0290989	0.0617049	0.0808886	0.0684114
	0.0375672	0.0199362	0.00115481	-0.00478622	-0.0108039	-0.0207756	-0.0222925	0.0183077	0.0646915	0.0468895	0.0622169	0.0957995	0.116814	0.115008	0.126944	0.164283	0.204167	0.162768	0.14926	0.184425	0.166731	0.197184	0.175545	0.150428	0.185645	0.169189	0.11991	0.13245	0.0868724	0.0925303	0.0679518	0.0862613	0.103322	0.101575	0.112309	0.156584	0.163303	0.130761
	0.041914	0.0095843	-0.0134607	-0.0162065	-0.0108004	-0.0292437	0.0182131	0.189636	0.311704	0.354915	0.418614	0.44539	0.463849	0.472615	0.509507	0.542067	0.571956	0.535896	0.514583	0.541942	0.532112	0.544105	0.545014	0.520492	0.540232	0.524493	0.511177	0.545866	0.524326	0.546233	0.533575	0.519598	0.541828	0.540477	0.551674	0.593801	0.616686	0.588682
	0.0394003	0.00199684	-0.0210719	-0.0295402	-0.00268878	-0.038203	0.0501068	0.41219	0.600154	0.725885	0.833704	0.842045	0.858102	0.88204	0.941157	0.974713	0.985366	0.954385	0.946165	0.970966	0.92977	0.93987	0.965681	0.933601	0.929514	0.932586	0.931981	0.984779	0.987653	1.03533	1.02587	0.992647	1.015	1.03857	1.05575	1.08874	1.12156	1.0945
	0.0358083	0.00271458	-0.0250643	-0.038876	0.00144529	-0.0366724	0.0606445	0.44302	0.637926	0.785526	0.901935	0.90088	0.916686	0.940589	1.00291	1.03306	1.0381	1.00335	1.0026	1.02742	0.979825	0.990499	1.02056	0.976984	0.968581	0.983251	0.994066	1.04565	1.0512	1.0996	1.08744	1.05557	1.06872	1.10313	1.12493	1.14777	1.17995	1.15875
Monkey W	0.00804348	-0.00588978	-0.0292628	0.0145653	-0.00729764	0.00851187	0.0113295	0.00878414	0.00442167	0.0264027	0.029081	-0.00343174	0.0175306	0.0160201	-0.0318655	-0.0281009	0.0201509	0.00728443	0.0312521	0.00120194	0.0110249	-0.0189152	-0.00798552	-0.0174385	0.00243165	0.0167412	-0.0193854	-0.00329167	-0.0152906	-0.00470433	0.018384	-0.00573813	-0.0324771	0.0149037	-0.00075179	0.00294315	-0.036631	-0.0127891
CNO	-0.00237643	0.00308412	-0.0268069	0.0116331	0.00164825	0.0210063	-0.0081885	0.0130607	-0.00478776	0.0269296	0.0225729	0.0102399	0.0146845	0.0234897	-0.0409017	-0.0501096	0.0130343	-0.00761828	0.028315	0.0234569	-0.014899	0.00186912	-0.01128	-0.00900406	-0.0015849	0.0115108	-0.0144129	-0.00795294	-0.0100571	0.0149121	0.00877084	-0.00494752	-0.0202065	-0.0136355	0.00141797	-0.0281851	-0.0237344	-0.0232185
Small	0.00300812	0.00754043	-0.014768	0.00099442	0.00697334	0.010316	-0.0140643	0.0293725	-0.000919833	0.0249498	0.019305	0.00134316	0.0231538	0.0328617	-0.0163147	-0.0409891	0.00873176	-0.0110283	0.0383934	0.0313401	-0.0223214	0.00663587	-0.00588592	-0.00797017	0.0227012	0.00509132	0.0105045	-0.00997094	0.00496494	0.024054	0.0182188	-0.00272919	0.00591062	-0.0264512	-0.00494644	-0.0479114	0.000978008	-0.00834836
Pre-Post	0.000986386	0.00640928	-0.00241704	-0.00237131	0.00958377	-0.00530311	-0.00688797	0.0242125	0.00359589	0.0110689	0.0193564	0.00683139	0.0107804	0.0299594	0.00347806	-0.0259534	-0.00848508	-0.0328175	0.0159482	0.00713789	-0.021131	-0.0246189	-0.0275697	-0.0188014	0.00945328	-0.00407756	-0.0072673	-0.0373852	-0.00699026	-0.00342191	0.00796685	-0.00847944	0.0115174	-0.0306112	-0.0217569	-0.0510171	-0.0170321	-0.0134665
	-0.00886374	0.0101028	0.00928825	0.0106006	0.00101518	-0.0189251	-0.00321793	0.0167285	0.0160567	0.0103334	-0.00159566	0.0253648	-0.0139382	0.0236535	0.00539355	0.00179059	-0.00873275	-0.0303672	-0.0120746	-0.0152589	-0.0166532	-0.0503952	-0.0287839	-0.0188131	-0.00298881	-0.014732	-0.0257613	-0.0527285	0.00123391	-0.0317778	-0.0100746	-0.0174193	0.00541429	-0.0428249	-0.0320856	-0.0404968	-0.0409754	-0.0327733
	-0.00850671	0.0239665	0.013909	0.0209331	-0.0138892	-0.0206752	-0.0157375	0.017108	0.0133255	0.00990184	-0.017131	0.0506475	-0.0261536	0.0269353	-0.00702682	0.0263106	0.000658842	-0.0163456	-0.00644451	-0.0147051	-0.0104459	-0.0451531	-0.0323149	0.00757741	-0.00468971	0.00701906	-0.0146966	-0.0465494	0.0122984	-0.0282503	-0.0190011	-0.0294334	-0.002408	-0.0305153	-0.0517897	-0.0399899	-0.0570425	-0.0376527
	-0.00880772	0.0262276	-0.0020849	0.0118426	-0.0151948	0.00171324	-0.013696	0.0162124	0.00429836	0.00476852	-0.00300923	0.0327145	-0.0220618	0.019514	-0.0336179	0.0200804	0.0168491	-0.0095836	0.00217835	-0.0263856	-0.0153212	-0.0176538	-0.0210214	0.0330197	0.00684716	0.0300464	0.0230709	-0.0204397	0.00761982	-0.00755069	-0.0108268	-0.00900955	0.00329879	0.0141347	-0.0224266	-0.018828	-0.0401937	-0.023376
	-0.00574749	0.011594	-0.0182702	-0.00818964	-0.00499777	0.0112375	0.0143736	0.0263549	0.0165326	0.00636161	0.0100761	0.00870959	-0.017494	-0.00396548	-0.0498335	0.00694881	0.0340471	-0.00878378	0.0136348	-0.0214	-0.0249844	0.00122142	-0.0252817	0.0377932	0.0290359	0.0353316	0.0633606	0.0350585	0.0209099	0.0281033	0.0108918	0.0205471	0.0142441	0.0339381	0.0286571	0.0273851	0.0122978	0.0211118
	0.0130266	-0.00536782	-0.028094	-0.0139493	-0.00841179	0.00355351	0.0392428	0.0172809	0.0363567	0.0164556	0.0039127	0.0170934	0.000155024	-0.00638394	-0.0073338	0.0198996	0.0419937	0.00918797	0.0337272	0.00337101	-0.0164882	0.00241763	-0.0150721	0.0375689	0.0612323	0.0420346	0.0841562	0.0775429	0.0378879	0.035868	0.0279165	0.0463001	0.0428985	0.0482684	0.0779998	0.0579675	0.0700194	0.0710434
	0.0173262	-0.011883	-0.008656	-0.00742697	-0.00879574	-0.0120217	0.0314573	0.0186096	0.0432162	0.0426355	0.00559499	0.027798	0.0383371	-0.00470476	0.0310539	0.0282548	0.0452195	0.0269272	0.0407539	0.026036	-0.000880949	0.01241	0.00513807	0.0363851	0.0770199	0.0318532	0.0787371	0.0847225	0.0476645	0.02324	0.00665829	0.0539302	0.0520937	0.0451374	0.0765035	0.0626101	0.0895507	0.0802622
	0.0070696	-0.0158256	0.0133319	0.000167485	-0.0047471	-0.0110504	0.0110541	-0.000159133	0.0304157	0.0468341	0.0192503	0.0344514	0.0496686	-0.00313373	0.0308573	0.0296045	0.0407072	0.0142244	0.0265894	0.0218349	0.00690887	0.00773873	0.00990772	0.0331396	0.0532809	0.0114314	0.0218364	0.0510451	0.0110183	0.00577188	-0.0151202	0.026786	0.0209237	0.0288877	0.041852	0.0370191	0.0618897	0.088772
	0.00990075	-0.0123063	0.0271413	-0.0135948	-0.0018245	-0.00781791	-0.00149858	-0.0137956	0.0199915	0.0222915	0.0228373	0.0323884	0.0260446	-0.000801415	0.0247359	0.0280934	0.0263865	-0.00361141	0.0257893	-0.0012365	0.0125248	0.00504361	-0.00386547	0.0116448	0.00250586	-0.00687573	-0.0178502	-0.000451214	-0.0173889	-0.0260479	-0.023134	0.00156928	0.0123073	0.0206506	0.0385719	0.0161082	0.0219944	0.0734438
	0.0398039	-0.0086728	0.0148031	-0.027448	-0.00288301	-0.015924	0.000320797	-0.0165627	0.01349	0.00549097	0.0108646	0.00983857	-0.000227889	0.00165444	0.0114935	0.0230315	0.00635807	-0.0152261	0.0238566	-0.0253659	0.0183083	-0.00560638	-0.0123907	-0.0158739	-0.0160693	-0.023195	-0.0333872	-0.026224	-0.0430883	-0.0273108	-0.0157207	-0.011172	0.0331108	0.0433525	0.0621523	0.0413242	0.0638209	0.0967002
	0.0588708	0.00366789	0.00363674	-0.0259141	-0.0143516	-0.0108181	-0.0150916	-0.0180794	-0.0100882	-0.0159959	-0.00903719	-0.00953458	-0.0115054	-0.0165285	-0.00145309	0.00959305	-0.00868221	0.0016529	0.010647	-0.0206965	-0.00490616	-0.00854259	-0.019309	-0.0266354	0.0116023	-0.025849	-0.0344899	-0.025848	-0.0703795	-0.022144	-0.0250013	0.00357202	0.046553	0.0511038	0.0770974	0.061031	0.0926546	0.153104
	0.0552408	0.019779	0.00477547	-0.033574	-0.0183831	-0.00464396	-0.0231943	-0.0134069	-0.021929	-0.039546	-0.0410788	-0.0410309	-0.0263134	-0.0445303	-0.0432575	0.00464993	-0.0117742	0.0283154	-0.00157332	0.010504	-0.0201908	-0.00846455	-0.0185375	-0.0203259	0.0192315	-0.0261762	-0.0242501	-0.0370788	-0.0921224	-0.0344155	-0.0528267	-0.00952085	0.0325962	0.0453984	0.0754774	0.0676658	0.1174	0.186301
	0.0465029	0.0354857	0.00320207	-0.0215174	-0.0228559	-0.0188596	-0.0219578	-0.0262552	-0.049471	-0.0659456	-0.048069	-0.0613422	-0.0547762	-0.0836111	-0.0593649	0.0130093	0.0018702	0.00825969	0.00208766	0.010855	-0.00770738	0.00445372	-0.0242597	-0.0143382	0.0103775	-0.00697052	-0.00593865	-0.0518884	-0.0737161	-0.035162	-0.047926	-0.0211711	0.018893	0.034461	0.0922764	0.0973495	0.166732	0.199961
	0.0484909	0.0267543	0.014347	0.0019814	-0.030001	-0.0313266	-0.030246	-0.034835	-0.0499389	-0.0542465	-0.0373688	-0.0617242	-0.0952366	-0.10725	-0.0374196	0.0119031	0.0119549	-0.0118507	0.036112	0.0200826	0.0237225	0.0105036	-0.00054922	0.0227197	0.00886317	0.0195101	-0.00639304	-0.0506305	-0.0481724	-0.0450169	-0.0206329	-0.0112458	0.00126832	0.0218372	0.0979974	0.110029	0.189014	0.200636
	0.0431672	0.0189183	0.0288335	0.0052305	-0.0338838	-0.0334157	-0.02885	-0.0298829	-0.0362844	-0.0447695	-0.0374176	-0.0575701	-0.0933163	-0.0785562	-0.0237644	0.0182074	0.0246571	-0.00775426	0.088716	0.046798	0.0490555	0.0185826	0.0489488	0.0567211	0.0257851	0.0437534	0.00213795	-0.0256707	-0.0303728	-0.0301585	-0.0077033	0.0014984	0.00503894	0.0116795	0.112455	0.109859	0.219293	0.223634
	0.0390751	0.0178746	0.0250752	-0.0115104	-0.0309014	-0.0223726	-0.0172405	-0.0291367	-0.0264175	-0.040826	-0.0302816	-0.0378309	-0.0600324	-0.0583008	-0.00460125	0.0346339	0.0531902	0.0112941	0.120332	0.0604856	0.0654955	0.0298182	0.0517141	0.09639	0.034466	0.0470256	0.00773357	0.00455485	-0.0255529	-0.0349985	-0.0271598	0.002368	0.00205395	0.0375824	0.101996	0.0799814	0.202035	0.247649
	0.0258856	0.022597	-0.00211499	-0.011451	-0.0145698	-0.0159567	-0.00438998	-0.0376299	-0.00911441	-0.05702	-0.0379434	-0.029138	-0.0491227	-0.0549635	0.0124524	0.0302738	0.042019	0.0369098	0.0931186	0.0428542	0.072771	0.02419	0.0300178	0.0921793	0.030119	0.022541	0.00678279	0.014731	-0.0197175	-0.00858367	-0.0473919	0.0265875	0.00403439	0.0449312	0.0864568	0.0556675	0.165246	0.217521
	0.0189732	0.0174454	-0.0142408	0.00210348	-0.00218328	-0.0135088	-0.00858931	-0.0352129	-0.0193017	-0.0661923	-0.0552705	-0.0484956	-0.0157781	-0.0719667	0.00840121	0.020711	-0.00187278	0.0345358	0.0602312	0.00599772	0.0738156	0.00704663	0.0193805	0.0471273	-0.00981744	-0.0178818	0.00586349	0.00292652	-0.0184612	0.00154531	-0.0598232	0.0393598	-0.00881647	0.0379574	0.058565	0.0699054	0.130717	0.154022
	0.00451467	0.0202516	0.00415689	0.0043467	9.85678e-05	-0.0125956	-0.0207728	-0.0196968	-0.0161291	-0.0344195	-0.0503803	-0.0704136	-0.000117542	-0.0451273	-0.0102104	0.00554215	-0.0132156	0.0279819	0.0362678	-0.0192532	0.0874211	0.0129918	0.0282259	0.0245012	-0.0459438	-0.0436741	0.016011	0.00024644	-0.00364273	-0.00508645	-0.0283044	0.0462413	-0.0406775	0.0122767	0.037119	0.0602272	0.0979659	0.134896
	-0.00600122	0.0292776	0.0225166	-0.00673202	0.000438855	-0.0142343	-0.0252654	-0.006039	-0.00692488	0.0174302	-0.00598578	-0.0413672	-0.00865939	-0.0139282	0.00126005	-0.000140425	-0.000847666	0.0453694	0.0181621	0.00475067	0.0626354	0.0431822	0.0346042	0.0316754	-0.0417323	-0.0337444	0.0397676	0.0183237	0.00979886	-0.000345837	-0.0125024	0.0291798	-0.0115485	0.0170444	0.0392311	0.0416134	0.0709916	0.146617
	-0.00503147	0.0168769	0.0255509	0.00136403	-0.0150845	-0.00425141	-0.0194245	0.0117765	0.00484016	0.0595798	0.0824504	0.00413726	-0.0404307	-0.0310389	-0.0337007	-0.0285856	-0.00627889	0.0136071	-0.0137788	0.00535636	0.0120334	0.0418825	-0.0151368	0.0192597	-0.0010453	-0.000848626	0.0359129	-2.34298e-05	-0.0150913	-0.0481465	-0.0350765	0.010505	0.0210478	0.0580851	0.0769028	0.0516377	0.0505064	0.103966
	0.0141538	-0.00932862	0.0162042	0.00968711	-0.0289575	0.000470893	-0.00222985	0.00939309	0.0378143	0.0578606	0.124916	0.0396249	-0.0745736	-0.0582533	-0.0648344	-0.0594163	-0.027124	-0.0053982	-0.0517096	-0.0468484	-0.0297764	0.0212721	-0.0595703	0.000576006	0.0348032	-0.00241286	0.0127981	-0.0238219	-0.0347924	-0.111393	-0.0622457	-0.00521832	0.0303115	0.0505467	0.0903526	0.0540663	0.0200648	0.0502572
	0.0228172	-0.0202446	0.0126958	0.0133202	-0.0335147	0.00292137	0.00200468	0.0163709	0.0576046	0.0602043	0.125844	0.0523573	-0.0837247	-0.0546968	-0.0662227	-0.0579636	-0.0363865	-0.00588646	-0.0546241	-0.0642227	-0.0498711	0.00403271	-0.0778436	-0.00248071	0.0498669	-0.00419602	-0.00231788	-0.0365366	-0.037173	-0.109028	-0.0591041	-0.0026845	0.0402689	0.0397612	0.081846	0.039971	-0.00335276	0.0250288
Monkey W	0.00088147	0.000500702	0.00164572	0.017347	-0.00617076	-0.00734502	-0.00685907	0.0392597	0.0866635	0.0809511	0.0668669	0.0716461	0.057969	0.0823877	0.0758725	0.0661203	0.0694368	0.0775377	0.0519808	0.0778171	0.0708278	0.0837788	0.0610535	0.0937197	0.112825	0.058076	0.0622777	0.0885597	0.0931229	0.0606825	0.0778312	0.0796542	0.0630963	0.0959482	0.0870661	0.0693475	0.0896578	0.0707281
VEH	0.00598894	-0.00315005	-0.00111949	0.0193061	-0.0158838	-0.00444783	-0.000693871	0.0484389	0.0805281	0.0702079	0.0650691	0.0718697	0.0486778	0.0594234	0.0792731	0.0614811	0.0682335	0.0796886	0.0452177	0.0712279	0.0761078	0.067966	0.0488817	0.0533242	0.0976539	0.0502002	0.0631594	0.0969947	0.0928792	0.0734536	0.0453832	0.0634539	0.0591384	0.0836498	0.0773496	0.0576154	0.067612	0.0566456
Large	0.00743072	-0.0102157	0.000101432	0.0159081	-0.0175146	-0.00640441	0.0106944	0.0561628	0.0653633	0.0610445	0.0696612	0.0581845	0.0413483	0.0459719	0.0752754	0.0593833	0.0664234	0.0647898	0.0555129	0.0716022	0.0783612	0.0541465	0.0425887	0.037356	0.0799957	0.0542057	0.0695692	0.105695	0.0859749	0.0756886	0.0335192	0.0652602	0.0664838	0.0808791	0.0704547	0.0413941	0.0511724	0.0500718
Pre	0.00117374	-0.0128284	0.00433491	0.0214651	-0.0219158	-0.00278101	0.0105515	0.0496699	0.0679836	0.0486057	0.0700542	0.0421901	0.0321303	0.0404058	0.0623741	0.0518081	0.0535246	0.0556822	0.0606826	0.0643414	0.0599109	0.0482537	0.0452911	0.0348466	0.0680685	0.0539739	0.0687476	0.0964166	0.0573141	0.0656814	0.0259263	0.0619569	0.0582151	0.0708366	0.0613469	0.0509777	0.053301	0.0604395
	0.00401447	-0.0201524	0.00946613	0.0202749	-0.0124825	-0.00882651	0.00770581	0.0390024	0.0859025	0.0657416	0.0737968	0.0525893	0.0456039	0.0728981	0.0452162	0.0575771	0.0587747	0.0556667	0.0619891	0.0599419	0.0538998	0.0523199	0.0456918	0.043841	0.0676965	0.0709345	0.0792864	0.0981752	0.0716165	0.0726891	0.0584934	0.0568594	0.0763095	0.0800941	0.0752544	0.0788997	0.0595461	0.0594767
	0.0179293	-0.0204095	0.00649524	0.00744193	0.00181818	-0.0122721	-0.001003	0.0347212	0.0999695	0.0849788	0.0833564	0.0538811	0.0615384	0.0881323	0.0451507	0.0799047	0.0675613	0.0497254	0.0528128	0.0523878	0.0521009	0.0606572	0.0371368	0.0454897	0.0720386	0.0835714	0.0817961	0.104364	0.0805604	0.0884904	0.0776191	0.0565473	0.0754791	0.10136	0.0990338	0.0914693	0.0645942	0.0615508
	0.0208508	-0.0120255	0.000961136	-0.0115353	0.00981226	-0.00451968	-0.00354374	0.0503135	0.101316	0.114576	0.103412	0.0668983	0.072253	0.0844089	0.0574171	0.086024	0.0639888	0.0547937	0.0576069	0.0624589	0.0413345	0.0679046	0.0394294	0.0383674	0.0724661	0.0825039	0.0727405	0.0944081	0.0687041	0.0912992	0.0747846	0.0544462	0.0705754	0.092317	0.0947108	0.0823534	0.070231	0.0677394
	0.0206333	-0.00195992	-0.00381464	-0.0303035	0.0130495	0.00862581	-0.00623051	0.0446203	0.0863032	0.116035	0.0974763	0.0525874	0.0711856	0.0672554	0.060856	0.0638066	0.0543859	0.0560029	0.0460563	0.0663767	0.0365982	0.0567541	0.0407459	0.0290549	0.0550466	0.0758257	0.0604243	0.0732478	0.0536432	0.077811	0.0657012	0.0374268	0.05548	0.0821172	0.0661731	0.0602814	0.0773418	0.0760723
	0.0132898	-0.00165131	0.000462383	-0.0321152	0.0069635	0.0240656	-0.0110147	0.0346163	0.0659576	0.0893581	0.075667	0.0243911	0.0531204	0.0330161	0.0525711	0.0478339	0.0461483	0.0539534	0.0397675	0.0551308	0.0271227	0.0324491	0.0299388	0.0199744	0.041547	0.07506	0.0457665	0.0516392	0.0464813	0.0617756	0.0597927	0.0381599	0.037599	0.0707859	0.0479854	0.040494	0.0765808	0.0610914
	0.0110504	-0.00303825	0.00613673	-0.0242492	0.00131553	0.0278378	-0.019053	0.0529428	0.0766991	0.0875896	0.0760451	0.0190291	0.0404648	0.0299488	0.0574896	0.0458226	0.0490474	0.0575435	0.0412106	0.0606168	0.0395154	0.0282015	0.0486749	0.0239363	0.0314172	0.0779214	0.0573986	0.0512364	0.0606732	0.0726653	0.0758538	0.0596881	0.0474754	0.0680488	0.0508089	0.0538121	0.0879425	0.0683622
	0.00495035	-0.00803537	0.0115642	-0.0113201	0.00516664	0.0257605	-0.0280863	0.0512116	0.0978664	0.0880912	0.054508	0.0241477	0.0383463	0.0357585	0.0588171	0.0435959	0.0515924	0.0527209	0.053088	0.0714203	0.0509615	0.0320774	0.0648715	0.0336685	0.0134625	0.0670181	0.0631352	0.0581237	0.0603634	0.0655681	0.0745447	0.0624233	0.0784136	0.0704102	0.0773378	0.0774768	0.0940064	0.0853919
	0.00662987	-0.0150219	0.0148761	0.00231115	0.00308651	0.00746507	-0.0193468	0.0445069	0.099025	0.0946082	0.0325708	0.0290853	0.0271757	0.0282127	0.037631	0.0276499	0.0453414	0.031345	0.0378183	0.0448609	0.019203	0.018047	0.0380701	0.0221549	-0.00833628	0.0422916	0.0370279	0.0223213	0.0471161	0.0426281	0.0553254	0.0451791	0.0800752	0.056177	0.0839815	0.0807423	0.07351	0.0762204
	0.0161977	-0.0146945	0.0140698	6.84684e-05	0.00428061	-0.0122949	-0.00762723	0.044349	0.0698656	0.0809721	0.0298082	0.0121999	0.0220884	0.0162937	0.0227091	0.0198993	0.0423223	0.00675476	0.0136256	0.0145678	-0.0189814	0.010512	0.00329407	0.0155445	-0.0187337	0.0174651	0.00746561	-0.00933582	0.0371304	0.0259916	0.0351499	0.0289534	0.057165	0.0516588	0.0628656	0.0754799	0.0508899	0.0621159
	0.0216803	-0.00669787	-0.00397263	0.00122635	0.00995882	-0.0194414	-0.00275347	0.041671	0.0745314	0.0739028	0.0513506	0.0127898	0.0351627	0.0268148	0.0279249	0.0369277	0.0588019	0.00836234	0.00210059	-0.0113359	-0.0209683	0.0119332	0.00890114	0.028869	0.000515237	0.0244067	0.0248318	0.0209743	0.0497227	0.0372662	0.0458706	0.0555616	0.0506142	0.0730193	0.0627666	0.0884226	0.0516952	0.0709058
	0.0226724	0.00899738	-0.0109251	0.00711133	0.00316742	-0.0226086	-0.00841485	0.0376642	0.0886466	0.0975768	0.0592526	0.0428243	0.0473339	0.0616506	0.0606622	0.0570379	0.0767585	0.0346722	0.0210621	0.00665407	0.00955081	0.0376089	0.0457533	0.0305993	0.0369641	0.0507286	0.063015	0.0826115	0.081005	0.0644388	0.0691035	0.0845324	0.0756351	0.0973334	0.0969478	0.104109	0.0879158	0.0984138
	0.024755	0.0215739	-0.00996026	0.0121135	-0.00830583	-0.0220464	-0.0181299	0.0461317	0.106151	0.0999906	0.0692942	0.0693286	0.0614963	0.08786	0.0880924	0.0716771	0.0721642	0.0833953	0.0669851	0.040876	0.0521437	0.0530336	0.0701194	0.0438426	0.0657914	0.0652314	0.0671282	0.117497	0.0924753	0.0755188	0.0740163	0.0859502	0.102801	0.10888	0.114093	0.105993	0.116395	0.126129
	0.037877	0.0212957	0.00211298	0.0221948	-0.0318289	-0.0280887	-0.0235629	0.0549006	0.119925	0.076828	0.0597411	0.0655683	0.0796365	0.105689	0.100156	0.0667549	0.062579	0.111287	0.0897148	0.0652733	0.0725773	0.0669944	0.0770408	0.0596489	0.0739647	0.0771498	0.0441749	0.0824253	0.0821933	0.0795839	0.0737915	0.0937093	0.117858	0.0950281	0.134049	0.0983261	0.143372	0.151065
	0.0444833	0.0188948	0.0101379	0.011899	-0.0276099	-0.0305893	-0.0272157	0.0336037	0.111674	0.0336492	0.0406699	0.0363276	0.0990164	0.126635	0.118054	0.0934766	0.0926951	0.103997	0.0924565	0.0740069	0.0723405	0.075106	0.0585	0.054998	0.0475133	0.0658496	0.0157586	0.0344641	0.0614409	0.054401	0.0553423	0.0876096	0.102312	0.0865547	0.116347	0.0889767	0.132888	0.160123
	0.0456974	0.0145304	0.0111937	-0.014028	-0.00241715	-0.0164968	-0.0384795	0.0107592	0.092705	0.0198681	0.0265051	0.0364767	0.104914	0.150336	0.166652	0.153255	0.135539	0.110375	0.111112	0.0835276	0.0784449	0.0856466	0.053959	0.0624399	0.0586397	0.0515022	0.0130814	0.0142019	0.0607946	0.0626913	0.0351841	0.0717282	0.082742	0.0689833	0.0805989	0.0712736	0.132462	0.141698
	0.0441937	0.00419071	0.0143694	-0.0233097	0.00825691	-0.0185771	-0.029124	-0.000827331	0.0771779	0.0377231	0.014836	0.0241023	0.0629114	0.161957	0.205615	0.182456	0.156775	0.132058	0.11731	0.0946702	0.0884196	0.101511	0.0823071	0.0646566	0.0924317	0.0516775	0.0262558	0.0258695	0.0679051	0.0647247	0.0179406	0.0704303	0.0448885	0.044207	0.0573564	0.0764932	0.109016	0.134078
	0.0442389	0.00275194	0.0179929	-0.0219075	-0.00282197	-0.0213804	-0.0188738	0.0152279	0.0835591	0.0383148	-0.0143662	0.028052	0.0294921	0.155357	0.192445	0.179821	0.17927	0.142808	0.122314	0.112665	0.098482	0.118747	0.101597	0.0802351	0.125444	0.0534519	0.0567261	0.0666642	0.0811221	0.0408719	0.0171227	0.0672352	0.0375044	0.0432573	0.0567778	0.0863694	0.106182	0.158445
	0.0297062	0.0231364	0.0171437	-0.0219622	-0.0134391	-0.0203712	-0.0142137	0.0261886	0.0845853	0.0145851	-0.067824	0.0050902	0.0101155	0.133764	0.141484	0.157895	0.180072	0.137458	0.127984	0.11655	0.0991538	0.132935	0.108593	0.104682	0.122816	0.048487	0.0731853	0.0816024	0.0580651	0.000403307	0.00950094	0.0288262	0.0313889	0.0409065	0.0275007	0.0615549	0.121897	0.147306
	0.00980176	0.0317629	0.00785492	-0.0359763	-0.00724322	-0.00534362	-0.000856458	0.0709715	0.137163	0.116985	0.0458793	0.106779	0.119679	0.226376	0.208367	0.253832	0.274767	0.241504	0.232739	0.222879	0.208292	0.256145	0.216285	0.225825	0.22882	0.171944	0.197386	0.162991	0.174011	0.116351	0.153205	0.119919	0.124934	0.138235	0.113663	0.151038	0.223952	0.208609
	0.0093452	0.0286188	-0.0174571	-0.0391803	-0.00792886	-0.00706667	0.033669	0.222308	0.356986	0.4858	0.50629	0.522854	0.541496	0.609903	0.59885	0.655292	0.63686	0.629774	0.617711	0.606979	0.604533	0.637738	0.582543	0.611539	0.627811	0.600895	0.622504	0.59335	0.631957	0.588897	0.639876	0.592745	0.566071	0.567031	0.558977	0.56206	0.637855	0.610986
	0.0235578	0.0172795	-0.033974	-0.0371897	-0.025835	-0.0119955	0.0681569	0.394848	0.63361	0.876272	0.987888	0.982028	0.990002	1.03863	1.02424	1.09288	1.05199	1.03839	1.04632	1.02697	1.0194	1.02211	0.985858	1.03719	1.05321	1.05598	1.09442	1.0848	1.12973	1.08452	1.16306	1.11923	1.06431	1.04387	1.05948	1.03776	1.08783	1.06866
	0.0301321	0.0101791	-0.0339414	-0.0335114	-0.033752	-0.0152553	0.0761489	0.425116	0.667485	0.923637	1.06699	1.04777	1.05092	1.08688	1.07543	1.13813	1.09787	1.07842	1.09813	1.07353	1.06645	1.05549	1.02799	1.08425	1.10272	1.1104	1.15397	1.15265	1.18822	1.14951	1.22631	1.19112	1.13537	1.10704	1.13697	1.10676	1.14482	1.1284
Monkey W	0.00321584	-0.00782081	0.0105648	0.0143304	-0.00582675	-0.0171511	0.00268758	0.0303142	0.0515568	0.0603333	0.0648706	0.0489526	0.0504419	0.0727973	0.0551075	0.0646269	0.061147	0.0578305	0.0402479	0.0529601	0.0544306	0.0519574	0.0698283	0.0651991	0.0322988	0.0576795	0.0584158	0.0481101	0.0566276	0.062831	0.083393	0.0579382	0.0643244	0.0757007	0.0490302	0.051657	0.0812566	0.102812
VEH	0.00108794	-0.00272705	0.00519892	0.00816024	-0.010939	-0.00727802	0.00649693	0.0327795	0.0449969	0.0480525	0.0779443	0.046216	0.0320919	0.0812579	0.0458078	0.0413014	0.0459217	0.067034	0.0540911	0.0551445	0.0423873	0.0371974	0.0672586	0.0773198	0.0343531	0.0636129	0.0638054	0.0467907	0.0633849	0.0641528	0.0765975	0.0817614	0.0601565	0.0780071	0.0535448	0.0555374	0.0817927	0.10213
Large	0.00012999	-0.0047589	0.00729163	-0.00648723	-0.0139776	0.0157391	0.00206303	0.0510264	0.0569086	0.0531231	0.0931976	0.0501767	0.0472267	0.0785241	0.0489898	0.0345346	0.033491	0.0696512	0.0811508	0.054157	0.0374251	0.0230198	0.0698162	0.0798814	0.0377176	0.0826658	0.0679355	0.061589	0.074701	0.0743852	0.0746802	0.10984	0.0570832	0.0716584	0.05086	0.0811215	0.0738336	0.0827556
Post	-0.00104044	-0.00539479	0.00435932	-0.0145121	-0.0047166	0.0225202	-0.00121563	0.0661586	0.0732355	0.0518525	0.0858669	0.0394628	0.0605695	0.0675893	0.0737633	0.0314049	0.0280154	0.0452949	0.0914027	0.0501322	0.0376413	0.0286646	0.0612487	0.0669636	0.0524073	0.0857128	0.0463195	0.0758183	0.0707584	0.0770716	0.0674025	0.100806	0.0455964	0.059289	0.0305851	0.0755175	0.073598	0.0546918
	-0.00320304	-0.0146251	0.00282221	-0.00621746	0.00387113	0.0123227	0.00502961	0.0744666	0.0749367	0.0558061	0.0614208	0.0272916	0.0610345	0.0695444	0.0706706	0.0289114	0.0272364	0.0312939	0.0698415	0.0413651	0.0256344	0.0300502	0.0436227	0.0366372	0.0679228	0.0788637	0.0407744	0.0721691	0.0659235	0.072923	0.0482601	0.078895	0.0442059	0.0602148	0.0246251	0.0713576	0.0574547	0.0405453
	0.00777105	-0.0103773	-0.00671664	0.00351938	-0.000421817	0.00422387	0.00200139	0.0783421	0.0741072	0.0502875	0.053388	0.0252075	0.0492501	0.0831409	0.0627229	0.041918	0.0412072	0.0293011	0.0669951	0.0433247	0.0304335	0.0425736	0.0472574	0.0251895	0.0757344	0.0717168	0.0487606	0.072889	0.0838318	0.0803163	0.0497514	0.0664451	0.0535032	0.0708246	0.050195	0.0617523	0.0527584	0.042844
	0.00941067	0.00436104	-0.0174091	0.0163587	-0.0140252	0.00365818	-0.00235442	0.0868846	0.0683111	0.0562521	0.052151	0.033993	0.0512223	0.0776178	0.0551	0.0548411	0.044396	0.0312058	0.0550933	0.0477044	0.0325395	0.0463089	0.0409734	0.0272556	0.0807992	0.0536994	0.0592274	0.0796712	0.0870249	0.0763451	0.0651291	0.0583889	0.0610638	0.0685483	0.0712604	0.0618827	0.0633426	0.0645253
	0.00334765	0.0112434	-0.0131337	0.0180819	-0.0202627	0.00102169	-0.000298271	0.0934695	0.0668847	0.0626166	0.0554757	0.0399763	0.0563033	0.0582606	0.041395	0.0499546	0.048751	0.0320662	0.0433749	0.0503985	0.031502	0.0387226	0.0286849	0.0439375	0.0792953	0.0502656	0.0528797	0.0627683	0.0770135	0.0653634	0.0599613	0.0541193	0.0732471	0.0644783	0.0860708	0.0581366	0.0756695	0.0840913
	-0.0075759	0.00383401	-0.00815209	0.00603118	-0.00611808	0.0022741	0.00970677	0.0972531	0.0710407	0.0815474	0.0655399	0.0514245	0.0548404	0.0359824	0.044411	0.0500042	0.0515815	0.0391702	0.0564654	0.0509596	0.0237889	0.0238018	0.0265587	0.0670571	0.0733531	0.0563027	0.0599327	0.0604588	0.0802635	0.0592877	0.0567658	0.0671228	0.0879391	0.0581456	0.0773653	0.0601895	0.0639562	0.0935124
	-0.00251477	-0.0132589	-0.00807801	0.00827651	0.0101038	-3.01983e-05	0.00550163	0.0886153	0.0755557	0.0758194	0.0643976	0.0511902	0.05211	0.0248537	0.0352415	0.0495542	0.0484655	0.0444647	0.0511001	0.0556182	0.0303949	0.0228502	0.0345631	0.0596842	0.0559174	0.0619442	0.0642568	0.0489686	0.0706833	0.0621671	0.0447886	0.069639	0.103153	0.0594765	0.0565643	0.0408986	0.0421336	0.0905735
	0.00549548	-0.0192919	-0.00735122	0.0110884	0.0131603	0.00160226	-0.00470336	0.0658779	0.0469748	0.0585065	0.0446353	0.0387204	0.0500499	0.0075106	0.0299829	0.0381256	0.0360871	0.0276787	0.0255629	0.0343783	0.0318348	0.0286041	0.0343688	0.039691	0.0296077	0.0454166	0.0540359	0.0429813	0.0607416	0.0374954	0.0345572	0.0528922	0.067809	0.0529429	0.0357705	0.0181942	0.0303407	0.074544
	0.00734764	-0.00754172	-0.00433172	0.0155666	0.00351381	0.00305016	-0.0176047	0.0462734	0.0293262	0.0382648	0.0276099	0.0146428	0.0383948	3.50663e-05	0.0275427	0.0416207	0.0251044	0.00397102	-0.00205997	0.0218904	0.0178474	0.0161192	0.0331835	0.0313101	-0.000847302	0.0297835	0.0268068	0.0339905	0.0519183	0.0189277	0.0377942	0.0401313	0.0494759	0.0430913	0.0414585	0.0144005	0.036642	0.0663613
	0.0092008	0.0102814	-0.00101708	0.0167577	-0.00327522	-0.00126457	-0.030683	0.0315027	0.0232415	0.0270011	0.0242774	0.0126057	0.0334577	0.00100529	0.0301144	0.0323926	0.0097887	-0.00981434	-0.0180092	0.0203443	-0.00824177	-0.00684102	0.0264202	0.0166533	-0.0232701	0.0225596	-0.00385465	0.0281486	0.0284843	0.00789085	0.0227293	0.0257278	0.0300239	0.0314126	0.0320032	0.0217863	0.0404001	0.0633279
	0.0123873	0.0178542	0.00653141	0.000538414	-0.00486423	-0.00581783	-0.0266293	0.0257887	0.0350253	0.0402792	0.0345651	-0.000302447	0.0252184	0.0395793	0.0431646	0.0530452	0.0238934	0.00669809	0.00714669	0.0312575	-0.0144073	0.0061778	0.034018	0.0259111	-0.00913314	0.0421831	0.00650076	0.0444829	0.025568	0.03923	0.0426161	0.0505497	0.0557809	0.0374572	0.0402476	0.0446364	0.0644472	0.0854749
	0.00370962	0.0190568	0.00921089	-0.0100849	-0.0105239	-0.003402	-0.00796648	0.0264876	0.0547843	0.0557314	0.0446697	-0.00332125	0.0463621	0.0761095	0.0566884	0.0734198	0.0640508	0.0429656	0.0418696	0.0531827	0.0151319	0.0323581	0.0488158	0.0534866	0.0286911	0.0556494	0.0518122	0.059954	0.0385692	0.0558853	0.0822212	0.0780593	0.101653	0.079492	0.0872924	0.0822183	0.114782	0.128384
	0.00911341	0.0165453	0.0175465	-0.0106436	-0.0226052	-0.00860702	-0.00134946	0.0423548	0.0632533	0.0680595	0.0495766	0.00422184	0.0553749	0.0782625	0.0579527	0.0802776	0.0972413	0.0640283	0.0815109	0.080747	0.0453521	0.0484555	0.0608636	0.078811	0.0495321	0.0677117	0.0726169	0.0793536	0.0525756	0.0585021	0.0998918	0.106432	0.129701	0.111281	0.129018	0.129705	0.165764	0.164918
	0.0141753	0.00917967	0.0152215	-0.00952842	-0.0281613	0.00233643	-0.00322316	0.0459834	0.0607166	0.0710935	0.0478722	0.0283931	0.0567834	0.0785963	0.0756588	0.0846333	0.108184	0.0931055	0.113381	0.108826	0.0761262	0.0633266	0.0749325	0.0850063	0.0551592	0.0685905	0.0830769	0.0959738	0.0752533	0.069901	0.0886757	0.111807	0.126915	0.130149	0.141617	0.165217	0.185029	0.186447
	0.00972632	0.00660981	0.0147686	-0.00180176	-0.0314079	0.00264354	-0.000538589	0.0307296	0.0456343	0.0585045	0.0388581	0.0472705	0.0569158	0.0990719	0.105948	0.14989	0.140895	0.152121	0.158279	0.149108	0.118094	0.0893879	0.0927372	0.103513	0.0727156	0.0788638	0.0935123	0.10008	0.0933813	0.0844005	0.078184	0.107296	0.121697	0.139328	0.14438	0.174498	0.177321	0.198137
	0.00852693	0.00521832	0.00836313	0.000690521	-0.0149852	-0.00836722	0.000553483	0.0207787	0.039963	0.0337393	0.024523	0.058932	0.0740226	0.146825	0.155608	0.242214	0.192692	0.232717	0.207512	0.19342	0.15402	0.13896	0.129874	0.138125	0.135402	0.102182	0.0962357	0.0971894	0.1118	0.0921019	0.0946968	0.0870843	0.119516	0.115512	0.134068	0.163292	0.181033	0.214099
	-0.003328	0.0170658	0.0103058	-0.00363474	-0.00231514	-0.0141923	-0.00390142	0.0125344	0.0270392	0.0303803	0.00935633	0.0372322	0.0608851	0.171019	0.170308	0.25677	0.21009	0.266141	0.209574	0.188688	0.15678	0.16446	0.142884	0.147446	0.179425	0.110094	0.101686	0.0896568	0.102492	0.0761941	0.078391	0.065025	0.0978277	0.0897362	0.0894525	0.149917	0.163765	0.207345
	-0.00976067	0.0217398	0.00487627	-0.00668109	0.0019966	-0.0113188	-0.000852072	0.021248	0.0348777	0.0283996	-0.00339545	-0.00100658	0.0327751	0.138715	0.160349	0.233207	0.184489	0.244901	0.185254	0.163055	0.141748	0.171471	0.142529	0.147074	0.197185	0.123305	0.100645	0.105284	0.0721366	0.0558724	0.0431423	0.040061	0.0593464	0.0831946	0.0430387	0.123564	0.124498	0.170426
	-0.00442324	0.0193894	0.00546183	-0.013958	0.00600385	-0.00384632	-0.00862752	0.0362183	0.033685	0.0299936	-0.0452337	-0.0277294	-0.0141814	0.0784146	0.143888	0.189876	0.149417	0.19056	0.160238	0.134363	0.123435	0.147379	0.153964	0.143761	0.178806	0.134068	0.0959997	0.114157	0.0420801	0.0281251	0.00412674	0.0071305	0.00334505	0.0399125	0.0154558	0.0701248	0.0673016	0.118247
	0.00425987	0.0123128	-0.0104853	-0.0111765	0.0121547	0.00682067	-0.0138864	0.0869217	0.0798461	0.105909	0.0361501	0.0728507	0.0703799	0.161336	0.234944	0.238838	0.243321	0.23928	0.239871	0.202476	0.194849	0.224721	0.255452	0.234802	0.242572	0.222235	0.174464	0.197416	0.121779	0.141212	0.125779	0.118939	0.101422	0.102519	0.11299	0.147858	0.136988	0.161638
	0.0203538	-0.00583152	-0.0189355	-0.00643663	0.00391478	0.000573929	0.00636112	0.246667	0.316742	0.440253	0.471335	0.511977	0.479044	0.57452	0.627961	0.609439	0.637695	0.6154	0.632204	0.597226	0.602585	0.614011	0.629153	0.606254	0.619612	0.594166	0.556784	0.599479	0.557539	0.600591	0.612925	0.608519	0.569843	0.56131	0.554578	0.595425	0.580731	0.575306
	0.0368498	-0.0212237	-0.024678	-0.0117476	-0.00170931	-0.0166954	0.0392043	0.442177	0.641982	0.849542	0.959356	0.993687	0.970121	1.01843	1.06498	1.03327	1.06717	1.06044	1.06923	1.0462	1.05615	1.03995	1.06031	1.01188	1.03988	0.998475	0.982188	1.04258	1.05404	1.10939	1.14971	1.14541	1.10149	1.08342	1.04781	1.10572	1.08911	1.0722
	0.0442768	-0.0210535	-0.0275663	-0.0156655	-0.00713719	-0.0242461	0.0513918	0.473022	0.696553	0.911149	1.0404	1.0547	1.03804	1.05489	1.09807	1.06676	1.10079	1.10131	1.1117	1.09599	1.10417	1.07869	1.10298	1.05874	1.09418	1.04536	1.03587	1.08836	1.12339	1.17798	1.22318	1.21504	1.18766	1.16638	1.1202	1.1751	1.16007	1.139
Monkey W	-0.00233437	0.00832151	-0.00891906	0.00301651	-0.000344005	0.00980606	-0.00954665	0.00894544	0.0351067	0.0206177	0.00199628	0.0226936	0.00752715	0.00959036	0.0207651	0.00149345	0.00828989	0.0197071	0.0117329	0.024857	0.0163971	0.0318215	-0.00877485	0.0285207	0.0805261	0.000396523	0.00386196	0.0404497	0.0364953	-0.00214852	-0.00556179	0.0217159	-0.00122814	0.0202475	0.0380359	0.0176905	0.00840118	-0.0320839
VEH	0.004901	-0.000422997	-0.00631841	0.0111458	-0.00494482	0.00283019	-0.0071908	0.0156594	0.0355312	0.0221554	-0.0128752	0.0256537	0.0165858	-0.0218345	0.0334654	0.0201797	0.0223118	0.0126546	-0.00887334	0.0160834	0.0337205	0.0307686	-0.0183769	-0.0239956	0.0633008	-0.0134127	-0.000646042	0.050204	0.0294943	0.00930074	-0.0312143	-0.0183075	-0.00101812	0.00564273	0.0238048	0.00207794	-0.0141807	-0.0454842
Large	0.00730073	-0.00545684	-0.0071902	0.0223954	-0.00353697	-0.0221435	0.00863142	0.00513637	0.00845471	0.0079214	-0.0235364	0.00800781	-0.00587843	-0.0325522	0.0262856	0.0248487	0.0329324	-0.00486142	-0.025638	0.0174452	0.0409361	0.0311267	-0.0272275	-0.0425254	0.0422781	-0.0284601	0.00163375	0.0441057	0.0112739	0.00130341	-0.041161	-0.0445794	0.00940063	0.00922071	0.0195947	-0.0397274	-0.0226612	-0.0326838
Pre-Post	0.00221418	-0.00743358	-2.44112e-05	0.0359772	-0.0171992	-0.0253012	0.0117671	-0.0164887	-0.00525184	-0.00324688	-0.0158127	0.00272737	-0.0284393	-0.0271835	-0.0113892	0.0204032	0.0255093	0.0103873	-0.0307201	0.0142093	0.0222696	0.0195891	-0.0159576	-0.0321169	0.0156612	-0.0317389	0.022428	0.0205983	-0.0134443	-0.0113901	-0.0414762	-0.0388494	0.0126187	0.0115476	0.0307618	-0.0245399	-0.0202971	0.00574768
	0.00721751	-0.00552724	0.00664393	0.0264924	-0.0163536	-0.0211492	0.0026762	-0.0354641	0.0109658	0.00993548	0.0123759	0.0252977	-0.0154306	0.00335374	-0.0254544	0.0286657	0.0315383	0.0243728	-0.00785245	0.0185768	0.0282654	0.0222696	0.00206914	0.00720373	-0.000226274	-0.0079292	0.038512	0.026006	0.00569297	-0.000233926	0.0102333	-0.0220356	0.0321036	0.0198792	0.0506293	0.0075421	0.00209136	0.0189314
	0.0101582	-0.0100323	0.0132119	0.00392255	0.00224	-0.016496	-0.00300439	-0.0436209	0.0258623	0.0346913	0.0299684	0.0286736	0.0122883	0.00499139	-0.0175722	0.0379867	0.0263541	0.0204243	-0.0141823	0.0090631	0.0216673	0.0180836	-0.0101206	0.0203002	-0.00369583	0.0118545	0.0330355	0.0314751	-0.00327146	0.00817409	0.0278677	-0.00989783	0.0219759	0.0305349	0.0488388	0.0297171	0.0118358	0.0187068
	0.0114401	-0.0163865	0.0183702	-0.027894	0.0238374	-0.00817786	-0.00118932	-0.0365712	0.0330049	0.0583239	0.0512611	0.0329052	0.0210308	0.00679109	0.00231707	0.0311829	0.0195929	0.0235879	0.00251351	0.0147545	0.00879505	0.0215957	-0.00154404	0.0111118	-0.00833307	0.0288045	0.0135131	0.0147368	-0.0183208	0.0149542	0.00965545	-0.00394272	0.00951166	0.0237687	0.0234504	0.0204708	0.0068884	0.00321406
	0.0172857	-0.0132033	0.00931904	-0.0483854	0.0333121	0.00760413	-0.00593224	-0.0488492	0.0194185	0.0534183	0.0420006	0.0126111	0.0148823	0.00899483	0.019461	0.0138519	0.00563488	0.0239367	0.00268138	0.0159781	0.00509618	0.0180316	0.012061	-0.0148826	-0.0242487	0.0255602	0.00754465	0.0104794	-0.0233703	0.0124476	0.00573986	-0.0166925	-0.0177672	0.017639	-0.0198977	0.00214482	0.00167228	-0.00801903
	0.0208657	-0.00548532	0.00861448	-0.0381464	0.0130816	0.0217915	-0.0207215	-0.0626368	-0.00508318	0.00781069	0.0101271	-0.0270334	-0.00172004	-0.00296628	0.00816011	-0.00217028	-0.00543328	0.0147833	-0.0166979	0.00417124	0.00333376	0.00864731	0.00338016	-0.0470828	-0.0318061	0.0187573	-0.0141663	-0.00881957	-0.0337822	0.00248796	0.00302699	-0.0289629	-0.0503401	0.0126404	-0.0293799	-0.0196955	0.0126246	-0.032421
	0.0135651	0.0102207	0.0142147	-0.0325257	-0.00878825	0.027868	-0.0245546	-0.0356725	0.0011434	0.0117701	0.0116475	-0.0321611	-0.0116452	0.00509518	0.0222481	-0.00373153	0.000581896	0.0130788	-0.00988946	0.0049986	0.00912053	0.00535126	0.0141118	-0.0357479	-0.0245002	0.0159772	-0.00685826	0.00226784	-0.0100101	0.0104981	0.0310651	-0.00995089	-0.0556776	0.00857236	-0.00575542	0.0129135	0.0458089	-0.0222113
	-0.000545135	0.0112565	0.0189154	-0.0224085	-0.00799363	0.0241583	-0.0233829	-0.0146663	0.0508916	0.0295847	0.00987277	-0.0145727	-0.0117036	0.0282479	0.0288342	0.00547038	0.0155053	0.0250422	0.0275251	0.037042	0.0191267	0.00347327	0.0305027	-0.00602247	-0.0161452	0.0216015	0.00909931	0.0151423	-0.000378257	0.0280727	0.0399875	0.00953103	0.0106046	0.0174674	0.0415673	0.0592827	0.0636656	0.0108479
	-0.000717775	-0.00748016	0.0192078	-0.0132554	-0.000427303	0.00441491	-0.00174205	-0.00176655	0.0696988	0.0563434	0.00496097	0.0144425	-0.0112191	0.0281776	0.0100883	-0.0139708	0.020237	0.0273739	0.0398783	0.0229705	0.00135558	0.00192774	0.00488663	-0.00915523	-0.00748898	0.0125081	0.0102211	-0.0116692	-0.00480219	0.0237005	0.0175312	0.00504773	0.0305993	0.0130857	0.042523	0.0663419	0.0368679	0.00985907
	0.00699691	-0.0249759	0.0150869	-0.0166892	0.00755583	-0.0110303	0.0230558	0.0128464	0.0466241	0.053971	0.0055309	-0.000405774	-0.0113692	0.0152884	-0.00740539	-0.0124933	0.0325336	0.0165691	0.0316347	-0.00577649	-0.0107396	0.017353	-0.0231262	-0.00110878	0.00453641	-0.00509449	0.0113203	-0.0374844	0.00864618	0.0181007	0.0124206	0.00322556	0.0271411	0.0202461	0.0308624	0.0536936	0.0104898	-0.00121204
	0.00929292	-0.0245521	-0.010504	0.000687931	0.014823	-0.0136236	0.0238758	0.0158823	0.0395061	0.0336236	0.0167855	0.0130922	0.00994428	-0.0127645	-0.0152397	-0.0161175	0.0349085	0.00166426	-0.0050461	-0.0425934	-0.00656103	0.00575536	-0.0251168	0.00295788	0.00964838	-0.0177764	0.0183311	-0.0235085	0.0241546	-0.00196371	0.00325452	0.00501185	-0.00516668	0.0355622	0.022519	0.0437862	-0.0127519	-0.0145691
	0.0189627	-0.0100594	-0.020136	0.0171962	0.0136913	-0.0192066	-0.000448375	0.0111766	0.0338623	0.0418454	0.0145828	0.0461455	0.000971776	-0.0144589	0.00397373	-0.0163819	0.0127078	-0.00829344	-0.0208075	-0.0465286	-0.00558113	0.00525083	-0.00306255	-0.0228873	0.008273	-0.0049208	0.0112028	0.0226575	0.0424358	0.00855355	-0.0131177	0.00647307	-0.0260174	0.0178414	0.00965533	0.0218905	-0.0268665	-0.02997
	0.0156416	0.00502863	-0.0275068	0.0227571	0.0142993	-0.0134394	-0.0167804	0.00377685	0.0428982	0.0319312	0.0197175	0.0651067	0.00612141	0.00959746	0.0301397	-0.00860046	-0.0250771	0.0193671	-0.0145258	-0.039871	0.00679156	0.00457808	0.00925579	-0.0349683	0.0162592	-0.00248028	-0.00548863	0.0381435	0.0398997	0.0170167	-0.0258755	-0.0204816	-0.0269001	-0.00240037	-0.0149253	-0.0237121	-0.0493698	-0.0387887
	0.0237017	0.012116	-0.0131085	0.0317232	-0.00366756	-0.0304251	-0.0203397	0.00891723	0.0592084	0.00573448	0.0118689	0.0371753	0.0228531	0.0270928	0.0244968	-0.0178783	-0.0456054	0.0181812	-0.0236659	-0.0435523	-0.00354882	0.00366779	0.00210827	-0.0253573	0.0188055	0.00855932	-0.038902	-0.0135486	0.00694003	0.00968292	-0.0148842	-0.0180981	-0.009057	-0.0351208	-0.00756842	-0.0668912	-0.0416571	-0.0353826
	0.0347569	0.012285	-0.00463071	0.0137008	0.00379797	-0.0332328	-0.0266772	0.00287417	0.0660401	-0.0248552	0.00181179	-0.010943	0.0421006	0.027563	0.012106	-0.0564135	-0.0482002	-0.0481245	-0.0658225	-0.0751008	-0.0457536	-0.0142818	-0.0342372	-0.0485148	-0.0252023	-0.0130142	-0.0777537	-0.0656163	-0.0319404	-0.0299995	-0.0228417	-0.0196863	-0.0193849	-0.0527733	-0.0280327	-0.0855218	-0.044433	-0.0380148
	0.0371705	0.00931207	0.00283054	-0.0147185	0.012568	-0.00812961	-0.0390329	-0.0100195	0.052742	-0.0138712	0.00198213	-0.0224553	0.0308914	0.00351135	0.0110438	-0.0889593	-0.0571527	-0.122341	-0.0964003	-0.109892	-0.0755754	-0.0533138	-0.0759154	-0.075685	-0.0767625	-0.05068	-0.0831543	-0.0829876	-0.0510051	-0.0294106	-0.0595127	-0.0153561	-0.0367739	-0.0465291	-0.0534688	-0.092018	-0.0485712	-0.0724015
	0.0475217	-0.0128751	0.00406359	-0.019675	0.010572	-0.00438476	-0.0252226	-0.0133617	0.0501387	0.00734288	0.00547971	-0.0131298	0.00202631	-0.00906214	0.0353073	-0.0743141	-0.0533144	-0.134082	-0.0922639	-0.0940182	-0.0683605	-0.0629488	-0.0605771	-0.0827895	-0.086993	-0.0584166	-0.0754305	-0.0637873	-0.0345873	-0.0114694	-0.0604504	0.00540524	-0.0529392	-0.0455293	-0.032096	-0.0734242	-0.0547488	-0.0732677
	0.0539996	-0.0189878	0.0131167	-0.0152264	-0.00481857	-0.0100616	-0.0180218	-0.00602007	0.0486814	0.00991513	-0.0109707	0.0290585	-0.00328295	0.0166424	0.0320959	-0.0533865	-0.00521887	-0.102092	-0.0629401	-0.0503904	-0.0432662	-0.0527245	-0.0409319	-0.066839	-0.0717404	-0.0698534	-0.0439188	-0.0386196	0.00898542	-0.0150005	-0.0260197	0.0271742	-0.021842	-0.0399372	0.013739	-0.0371945	-0.0183157	-0.0119805
	0.0341294	0.00374703	0.0116819	-0.00800426	-0.019443	-0.0165249	-0.00558621	-0.0100298	0.0509003	-0.0154085	-0.0225904	0.0328196	0.0242969	0.0553498	-0.00240318	-0.0319807	0.0306552	-0.0531023	-0.0322545	-0.0178128	-0.0242814	-0.0144437	-0.0453703	-0.0390791	-0.0559895	-0.0855809	-0.0228144	-0.0325548	0.015985	-0.0277218	0.0053742	0.0216957	0.0280439	0.000994041	0.0120449	-0.0085699	0.0545955	0.0290594
	0.00554189	0.01945	0.0183402	-0.0247998	-0.0193979	-0.0121643	0.0130299	-0.0159503	0.0573169	0.0110763	0.00972919	0.0339283	0.0492987	0.06504	-0.0265777	0.0149945	0.0314452	0.00222356	-0.00713261	0.0204023	0.0134427	0.0314233	-0.0391671	-0.00897739	-0.0137523	-0.0502916	0.0229217	-0.0344248	0.0522318	-0.0248608	0.0274255	0.000979617	0.0235122	0.0357163	0.000672638	0.00317991	0.0869637	0.0469711
	-0.0110086	0.0344503	0.00147843	-0.0327437	-0.0118436	-0.0076406	0.0273078	-0.0243583	0.0402441	0.0455467	0.0349555	0.0108769	0.0624526	0.0353836	-0.0291108	0.0458527	-0.000834517	0.0143736	-0.0144931	0.00975296	0.00194807	0.0237264	-0.0466105	0.00528503	0.00819953	0.00672957	0.0657195	-0.00612839	0.0744174	-0.0116941	0.0269513	-0.0157731	-0.00377254	0.00572096	0.0043989	-0.0333647	0.0571235	0.0356799
	-0.013292	0.0385032	-0.00929601	-0.025442	-0.0241257	0.00469991	0.0289526	-0.0473291	-0.0083717	0.0267297	0.0285322	-0.0116586	0.0198812	0.0202028	-0.0407384	0.0596142	-0.0151871	-0.0220485	-0.0229041	-0.0192281	-0.0367441	-0.0178385	-0.0744505	0.0253171	0.0133379	0.0575054	0.112234	0.0422252	0.0756898	-0.0248681	0.0133428	-0.0261798	-0.0371806	-0.0395571	0.0116716	-0.067965	-0.00127715	-0.00353633
	-0.0141447	0.0312326	-0.00637503	-0.0178459	-0.0266149	0.0089908	0.0247571	-0.0479055	-0.0290683	0.0124874	0.0265898	-0.00693484	0.0128813	0.0319896	-0.0226393	0.0713672	-0.00292419	-0.0228896	-0.0135742	-0.02246	-0.0377214	-0.023199	-0.0749971	0.0255144	0.00854181	0.0650396	0.118104	0.0642946	0.064829	-0.0284763	0.00313288	-0.0239263	-0.052287	-0.0593417	0.0167695	-0.0683389	-0.0152516	-0.010603
Monkey W	-0.00871041	-0.00901244	0.0045895	0.0192771	0.00623332	0.00299111	-0.0153682	0.0717683	0.0902312	0.0612248	0.0750738	0.0696313	0.0452572	0.0479915	0.0653212	0.0501955	0.0672867	0.0742727	0.0899322	0.0969952	0.0566394	0.0562214	0.0919666	0.0824851	0.0652972	0.0748898	0.0683014	0.0643687	0.085627	0.0690718	0.0645861	0.0765962	0.0429434	0.0691493	0.0884561	0.093501	0.0650992	0.0898404
VEH	-0.00660857	-0.00129966	0.00679344	0.0231738	-0.00464253	-0.000917264	-0.0164993	0.0812839	0.0901726	0.0543515	0.0661696	0.0643393	0.0392494	0.0429905	0.0678877	0.0672915	0.0628131	0.0737577	0.0798781	0.0968141	0.0480933	0.0454913	0.0726409	0.0803963	0.0625658	0.0655714	0.0421738	0.0470576	0.07414	0.0490274	0.0407089	0.0693632	0.0515261	0.0573582	0.0833041	0.0933003	0.0685731	0.0669026
Small	-0.0060157	0.00404425	0.0141214	0.015149	-0.0053713	-0.0121067	-0.00982097	0.0792864	0.0856331	0.0683945	0.0802881	0.0645116	0.040196	0.0296314	0.0539937	0.0623427	0.0493675	0.0644316	0.064488	0.0712775	0.0315288	0.0413104	0.0574152	0.054547	0.0569792	0.0564323	0.0221726	0.022985	0.0713563	0.0326224	0.0306964	0.049589	0.0622893	0.0381141	0.0705998	0.0647758	0.0664223	0.032916
Pre	-0.00724734	0.00874085	0.0110951	0.00666878	0.000289113	-0.0160339	-0.00351261	0.0854051	0.0702228	0.0818935	0.0997789	0.0756383	0.0395927	0.0293732	0.0453148	0.0503427	0.0463979	0.0526682	0.0484951	0.0513478	0.0356197	0.0360609	0.0639307	0.0434024	0.0550215	0.0579545	0.0216394	0.0230879	0.071042	0.041143	0.0554853	0.0437948	0.0645072	0.0369892	0.0562551	0.0511188	0.0612559	0.0210456
	-0.0114263	0.000892286	-0.00273079	0.00679906	0.0103927	-0.00881496	0.00488799	0.0859756	0.0702266	0.0953512	0.0949295	0.0690539	0.0253701	0.0393328	0.054192	0.0430914	0.0520566	0.038901	0.0393341	0.0292615	0.0296577	0.0548815	0.0709899	0.0443653	0.055127	0.0644212	0.021915	0.0371409	0.0535196	0.0393743	0.0612013	0.0467191	0.0681433	0.029503	0.0475126	0.0477744	0.0530015	0.0419414
	-0.00851943	-5.62966e-06	-0.00813209	0.000812481	0.00891999	-0.00552753	0.0124522	0.0762792	0.0888101	0.111862	0.082215	0.0746018	0.0277501	0.0545747	0.0494216	0.0414117	0.0555101	0.0469068	0.0456443	0.024815	0.0356688	0.0663507	0.0730839	0.0461589	0.0638426	0.0673485	0.035346	0.0575133	0.0552448	0.0470791	0.0657956	0.0479211	0.0928981	0.0406728	0.0551876	0.058567	0.0519192	0.0748208
	-0.00314036	0.00544168	0.00114	-0.00485423	0.00104409	-0.00842386	0.00879268	0.0592804	0.100525	0.113822	0.0712219	0.072365	0.0475128	0.0463821	0.0399411	0.0442831	0.0571997	0.0500217	0.0552033	0.0232609	0.0350442	0.071707	0.0586617	0.038492	0.056415	0.0547192	0.047115	0.0431451	0.0536762	0.04452	0.0652937	0.0579593	0.0949024	0.0613051	0.0468796	0.0699902	0.0622657	0.0813119
	0.00232433	0.0148875	0.00464176	0.00188606	-0.012005	-0.0125465	0.000811815	0.0705597	0.104109	0.110016	0.0790865	0.0875327	0.0693961	0.0370421	0.0565676	0.0610259	0.0602367	0.0640719	0.0603164	0.0426179	0.0521186	0.076084	0.0462006	0.049614	0.0611646	0.0700583	0.0724691	0.0495823	0.059969	0.0586611	0.0794278	0.080463	0.0912841	0.0952059	0.0666157	0.0836476	0.0988342	0.0923602
	0.00949635	0.0216142	0.00229197	0.00665051	-0.0196353	-0.00994671	-0.010471	0.0771863	0.110229	0.105047	0.0909559	0.105092	0.0885393	0.0460308	0.0803804	0.0614565	0.0618017	0.0734776	0.0576221	0.0636022	0.0662362	0.062399	0.0330732	0.0599508	0.0618226	0.0696771	0.0781492	0.0595529	0.0650828	0.0770846	0.0873546	0.101051	0.0835055	0.113116	0.0751378	0.0891794	0.113426	0.0955873
	0.00896789	0.0193896	0.00219124	-0.000673908	-0.00703289	-0.0096841	-0.0131578	0.0742308	0.1023	0.103818	0.0822721	0.0896868	0.0849752	0.0609537	0.090673	0.0527943	0.059022	0.0644369	0.0502785	0.0739958	0.0620129	0.0347946	0.0369503	0.0538718	0.0579154	0.0567066	0.0635578	0.075412	0.0641394	0.0803014	0.0668676	0.106386	0.0838831	0.0994891	0.077105	0.0981972	0.123471	0.108437
	0.00180786	0.0117343	0.00599581	-0.00836517	0.0087697	-0.0066828	-0.0132596	0.0630378	0.0842884	0.092164	0.0508464	0.0659108	0.0575803	0.0618066	0.0634076	0.0362729	0.0404369	0.035733	0.0377778	0.0544019	0.0469004	0.00910894	0.0331416	0.0306557	0.0341852	0.0472806	0.0295353	0.0639815	0.0539032	0.0685387	0.0397661	0.0871289	0.0726688	0.0658646	0.0875276	0.0929321	0.10994	0.105553
	-0.00231218	0.0139082	0.00577159	-0.0122121	0.00679674	-0.00512557	-0.00682664	0.039677	0.0546273	0.0749305	0.0363116	0.0552653	0.0297191	0.0585095	0.0478598	0.0012084	0.00605376	0.0103885	0.0274471	0.0147931	0.0228994	0.00231856	0.0159549	0.00552045	0.000208284	0.0140405	-0.0126073	0.0367543	0.0402664	0.0379049	0.0239853	0.0399716	0.0425093	0.0521404	0.0809426	0.0789366	0.0932488	0.0958461
	0.000606306	0.0076876	-0.000379967	-0.00083937	0.00238903	-0.00591576	-0.00354784	0.0196709	0.053838	0.0719466	0.0386362	0.0400495	0.0218391	0.0404468	0.0497789	-0.0112365	-2.47817e-05	0.0141273	0.0226784	-0.0116029	0.00648091	-0.000425227	-0.0136984	-0.0238392	-0.0160075	0.00408629	-0.0214887	0.0109991	0.0153163	0.0132388	0.0107426	0.0215574	0.0381699	0.0460947	0.0804052	0.0873386	0.121894	0.0982493
	0.00707063	-0.000325053	-0.00383485	0.00796857	0.00977723	-0.0139157	-0.00674082	0.0263882	0.052033	0.0623754	0.0320792	0.0415199	0.0230104	0.0145103	0.0301712	-0.0175279	0.000975717	0.0251429	0.0196094	0.00344003	0.0117786	0.00212066	-0.0192372	-0.0103911	-0.00564901	0.0158926	0.0203085	0.0235637	0.0105504	0.0105115	0.02892	0.0489959	0.0681801	0.0693557	0.0983712	0.100107	0.146875	0.123147
	0.012212	-0.0102137	0.000359738	0.00124696	0.015576	-0.00300516	-0.0161758	0.0467076	0.0522198	0.0674635	0.0429899	0.0550819	0.030688	0.0235187	0.0348785	0.00288994	0.0358329	0.0533748	0.0234731	0.0425692	0.0385321	0.0195463	0.00747486	0.028652	0.0315803	0.0427967	0.0725868	0.051314	0.0417516	0.0445047	0.0669698	0.102252	0.102138	0.104778	0.138054	0.128309	0.18215	0.164482
	0.0173353	-0.0123732	0.00777928	-0.00922184	0.0115605	0.00537415	-0.0204541	0.038666	0.0356213	0.0597732	0.0558137	0.0441492	0.0263793	0.0364713	0.0370264	0.0169059	0.0497732	0.0639088	0.0203329	0.0678605	0.0473356	0.0372276	0.0193934	0.0259054	0.028721	0.0475786	0.0568216	0.0500119	0.0395993	0.0507543	0.0981354	0.114545	0.100271	0.12961	0.1491	0.134972	0.192453	0.205933
	0.0106404	0.00326021	-0.00182667	0.00103943	-0.00925771	0.00187441	-0.00573007	0.033259	0.0298926	0.0402993	0.0446851	0.0391688	0.012262	0.0307383	0.0275062	0.0207709	0.0316755	0.0492433	0.034001	0.0406773	0.0344852	0.0438624	-0.00247897	0.0083156	0.0168226	0.0177961	0.0209842	0.0188759	0.0113454	0.0422489	0.0771804	0.0878657	0.0691977	0.116033	0.144105	0.134129	0.20726	0.244806
	0.0154124	0.021422	-0.0138056	0.00210142	-0.0152701	-0.0070699	-0.00279025	0.0318102	0.0293437	0.0217335	0.0190194	0.0264115	-0.0129394	0.0197082	0.0185821	0.0289931	0.0139609	0.0456592	0.0432736	0.015869	0.0287919	0.0431025	-0.00868756	0.0177585	0.0300241	-0.00754535	0.0096456	0.00219021	0.00896967	0.0284918	0.058223	0.0728401	0.0569206	0.126531	0.150973	0.159602	0.232587	0.276476
	0.0364314	0.0207111	-0.0136611	-0.00687456	-0.0109407	-0.0133854	-0.0122807	0.00973836	0.0205893	0.01704	-0.0139145	0.000803861	-0.0520573	0.00515713	0.00226072	0.0295895	0.00904485	0.0383771	0.045323	0.00738067	0.0386791	0.0469721	-0.023524	0.0256626	0.0461311	-0.00228353	0.0080733	-0.0149728	0.00212184	0.0109146	0.0211184	0.0582997	0.047754	0.138835	0.139412	0.185006	0.23975	0.288933
	0.0542673	0.0166294	-0.00203527	-0.015918	-0.0106792	-0.0214177	-0.0208464	-0.000548163	-0.00111502	0.0177323	-0.0220109	-0.0225153	-0.0552539	0.0156987	0.016184	0.0378322	0.0139499	0.0394586	0.0320315	0.0367931	0.0474592	0.0637235	-0.0218817	0.0531121	0.037425	0.0188542	0.0186434	-0.0226195	-0.00922337	-0.0103717	-0.0267253	0.0510664	0.0519314	0.107296	0.119849	0.180422	0.240588	0.28972
	0.0482089	0.0166953	0.00337518	-0.0151303	-0.00299946	-0.0281267	-0.022023	0.00917873	-0.00118384	0.0214247	-0.00983413	-0.0212337	-0.0167778	0.0395328	0.0427814	0.0470813	0.00953373	0.0264289	0.027429	0.0464731	0.0439056	0.0592677	0.0167241	0.0629079	0.0196673	0.0325493	0.0164532	-0.0291797	-0.0442107	-0.044252	-0.0554182	0.00914943	0.0170852	0.0508264	0.0783878	0.143907	0.214978	0.244766
	0.0332478	0.0238323	0.00705219	-0.0184951	0.00753974	-0.0366549	-0.016522	0.0162535	0.00954511	-0.00453919	-0.0144185	-0.0195345	0.0161529	0.0789839	0.0590456	0.0462062	-0.00101258	0.0247727	0.0291398	0.0512036	0.0563842	0.0494739	0.0403409	0.0453468	0.0131734	0.0210379	0.0107522	-0.0475728	-0.0739805	-0.0868521	-0.0877043	-0.0600088	-0.0607192	-0.0218021	0.0155043	0.0623155	0.154359	0.143502
	0.0226126	0.0243771	0.0208647	-0.0289779	0.00546356	-0.0349835	-0.0093566	0.0589621	0.0840435	0.0543301	0.099989	0.109531	0.152923	0.208463	0.190132	0.188004	0.145877	0.155624	0.186535	0.176902	0.195482	0.188957	0.185381	0.18586	0.125966	0.164951	0.139844	0.0770793	0.0685488	0.0474875	0.0560466	0.0464533	0.0535261	0.0705545	0.0983512	0.143424	0.228865	0.209283
	0.0371931	0.0182772	0.0118755	-0.0423231	-0.0128459	-0.0255793	0.0134026	0.222287	0.37349	0.392082	0.487852	0.499984	0.554559	0.589521	0.612372	0.628433	0.611769	0.616415	0.609155	0.595011	0.605533	0.632635	0.617295	0.644893	0.579441	0.635252	0.586129	0.55815	0.565251	0.568178	0.579509	0.564036	0.544765	0.522034	0.542078	0.581621	0.655808	0.660748
	0.0587774	0.014421	-0.0161785	-0.0463795	-0.0272935	-0.0206523	0.0373053	0.440272	0.703974	0.819942	0.944799	0.942688	0.987739	1.02857	1.08005	1.09497	1.10056	1.0862	1.05458	1.06571	1.04584	1.09131	1.09247	1.12565	1.08424	1.11089	1.06933	1.0718	1.10689	1.13719	1.1511	1.13612	1.09278	1.0404	1.05213	1.09947	1.14912	1.16391
	0.0656752	0.0117328	-0.033281	-0.0411122	-0.0289379	-0.0141118	0.0400348	0.482226	0.755069	0.891513	1.01019	0.999048	1.03498	1.07716	1.13162	1.14795	1.15271	1.13021	1.0937	1.1112	1.09341	1.14005	1.14219	1.18168	1.14119	1.1617	1.13399	1.14349	1.17206	1.20806	1.23097	1.21919	1.17387	1.12835	1.1323	1.17188	1.20981	1.22392
Monkey W	0.0110818	-0.0186765	0.008632	-0.000421899	-0.00166364	0.00886404	-0.00781583	0.0319413	0.0198667	0.025893	0.0614952	0.0113898	0.047839	0.0209523	0.0431372	0.0585735	0.0375086	0.0547132	0.056909	0.0624041	0.026531	0.0259229	0.0229021	0.0271225	0.0449719	0.0585885	0.0272303	0.0410639	0.0405565	0.0605631	0.0387704	0.0522783	0.0412005	0.0525336	0.0503158	0.0392229	0.0448685	0.0505566
VEH	0.0113589	-0.0190135	0.0129781	0.00132341	-0.00646043	0.0116874	-0.0118739	0.0344702	0.030799	0.0388385	0.0477679	0.0281265	0.0293257	0.00685659	0.0224654	0.066701	0.0416268	0.02587	0.0495229	0.06436	0.0182619	0.0222935	0.00233837	0.0254473	0.0220276	0.033416	0.0200304	0.0338841	0.0331236	0.0661095	0.0276636	0.0434242	0.020175	0.0451992	0.0384584	0.02723	0.0437244	0.0534708
Small	0.00468058	-0.0117658	-0.000788145	0.000951412	-0.00297524	0.0180458	-0.00814859	0.0503013	0.0498153	0.0679815	0.0549277	0.0589062	0.011853	0.0263495	0.0115535	0.0666642	0.0594663	0.0179847	0.0556832	0.0598381	0.039615	0.0494154	0.0186178	0.0558171	0.0276097	0.0588578	0.0303112	0.0506372	0.0581555	0.0632127	0.036661	0.0535609	0.0412719	0.0637556	0.048517	0.0361579	0.0439348	0.0602725
Post	-0.00650617	-0.00242786	-0.00510181	-0.00346116	0.00541816	0.0117314	0.000347416	0.0665143	0.0640833	0.0740931	0.0680553	0.0739591	0.0264312	0.0503578	0.0272589	0.0673111	0.0761962	0.0145699	0.0578165	0.0557098	0.0507611	0.064855	0.0435924	0.0707833	0.0542833	0.0824567	0.0474864	0.072651	0.0827894	0.0608518	0.0567921	0.0712092	0.0683619	0.0812677	0.0681848	0.0575225	0.0478815	0.0726556
	-0.00274365	0.00630042	-0.00855504	-0.0047366	-0.00296724	0.00727805	0.00542406	0.0541444	0.0677196	0.057695	0.0592888	0.0713739	0.0449873	0.0555493	0.0413759	0.0546738	0.0657367	0.0222633	0.0632566	0.0543693	0.0512644	0.0725435	0.0382321	0.0445609	0.0666471	0.0797665	0.0596014	0.0718427	0.0803094	0.0598501	0.0724174	0.0645708	0.0786557	0.06519	0.0598892	0.0591591	0.0528251	0.0558936
	0.0137926	0.0167651	-0.0116812	-0.0100734	-0.0103295	0.00489526	-0.00336887	0.0504036	0.0621045	0.0544291	0.0519385	0.058237	0.0553538	0.0572733	0.0570109	0.0479302	0.0535332	0.0452971	0.0809679	0.0642835	0.0541173	0.058	0.0515515	0.0337111	0.0561825	0.0682139	0.0708669	0.0559521	0.0637171	0.0394321	0.0814255	0.0582108	0.0750181	0.0542526	0.0454017	0.0576998	0.0419874	0.0562511
	0.0197377	0.0156954	-0.00681425	-0.0090288	-0.0123647	0.00499944	-0.0122248	0.0611547	0.0623583	0.0719185	0.0449719	0.0372883	0.041997	0.0537625	0.0581715	0.0235534	0.044677	0.0701252	0.0824453	0.0573503	0.0655934	0.0629435	0.0602349	0.0393978	0.0606074	0.0541321	0.0668702	0.049559	0.0583898	0.0499282	0.0646966	0.0471281	0.0701199	0.0601979	0.0537802	0.0671366	0.0442175	0.0594981
	0.0148948	0.0161265	-0.00870208	0.00270956	-0.0105432	-0.00605493	-0.00843063	0.0698612	0.0806947	0.093265	0.0497812	0.0336414	0.0338306	0.0542567	0.0648946	0.0337366	0.0389053	0.080305	0.0604343	0.0510809	0.0593763	0.0690962	0.0732694	0.0553522	0.0625363	0.0517998	0.068161	0.0403807	0.0416275	0.0451013	0.0488909	0.050607	0.0698952	0.059576	0.0590281	0.0719141	0.0493218	0.0618858
	0.0209611	4.99795e-05	-0.0173102	0.011925	-0.00597965	-0.0069902	-0.00265604	0.0649738	0.086141	0.0892044	0.0606834	0.0349673	0.030276	0.0563752	0.0587401	0.0523016	0.0659164	0.0716092	0.0347538	0.0468171	0.0499847	0.068843	0.0822778	0.0805247	0.0702086	0.0596971	0.0574664	0.044337	0.0356301	0.0499639	0.0528055	0.0681412	0.0671879	0.0632274	0.059305	0.0630189	0.0598179	0.0589848
	0.0265487	-0.0140924	-0.0219312	0.0145533	0.00986591	-0.0117444	-0.00320003	0.0587322	0.0697885	0.0822932	0.0851301	0.0462582	0.0329842	0.0464356	0.0424392	0.0708373	0.0804985	0.0623261	0.0320545	0.0356282	0.0435086	0.0526234	0.0677117	0.0823787	0.0723001	0.0632674	0.040289	0.0571486	0.0382758	0.0541408	0.0466326	0.0735038	0.0624781	0.0728495	0.0499147	0.0632171	0.0723295	0.0614754
	0.0263394	-0.00810877	-0.0152763	0.0119575	0.0140815	-0.0105397	-0.0184537	0.0487356	0.0580625	0.0645171	0.0749226	0.0507822	0.0398322	0.0192539	0.0430674	0.0474669	0.0630812	0.0448184	0.0459227	0.0158954	0.0244149	0.0362711	0.0486223	0.065562	0.0535509	0.0490027	0.0282086	0.0488976	0.0384232	0.0375574	0.0366634	0.0606086	0.0461248	0.0724332	0.0228544	0.0532247	0.0702352	0.061827
	0.0290843	0.00869973	0.00320959	0.00671437	0.00540104	-0.0183962	-0.0347128	0.038626	0.0385199	0.0556999	0.057831	0.0440864	0.0349012	0.00233168	0.0469738	0.032822	0.0317846	0.0268362	0.0490258	0.00420348	0.00452591	0.0347529	0.0224182	0.0451395	0.0319704	0.0263888	0.0198427	0.0236513	0.0328672	0.0256286	0.033576	0.0394305	0.0335477	0.064255	0.0211561	0.0459537	0.0552504	0.0694205
	0.025252	0.0160973	0.0164871	-0.00131794	-0.00709787	-0.0197775	-0.029643	0.029468	0.0408514	0.0562607	0.0514108	0.045872	0.0238426	0.0141859	0.0487506	0.0212367	0.0123663	0.00288315	0.0448426	-0.00654261	0.00762269	0.0507368	0.0239396	0.025525	0.0279981	0.0191782	0.0267745	0.00550345	0.0332064	0.0401178	0.0510918	0.050631	0.0335951	0.0686299	0.0347288	0.0596305	0.0712516	0.087575
	0.0117895	0.00269345	0.0103909	0.00637299	-0.007529	-0.00994655	-0.0137713	0.0187487	0.0477052	0.0472278	0.0481699	0.0377054	0.0304534	0.0296664	0.0497412	-0.00280015	0.00250516	0.01816	0.0424564	-8.29493e-05	0.0311189	0.0613096	0.0307318	0.0533504	0.0413707	0.0285651	0.0626978	0.0108144	0.0349868	0.0504173	0.0689876	0.0606795	0.0472084	0.0750599	0.0471503	0.0816824	0.093152	0.127476
	-0.00943612	0.000843184	-0.00252855	0.0102108	0.00392597	0.000222644	-0.00323795	0.0438824	0.0653949	0.0363411	0.0417595	0.0329868	0.036862	0.0425252	0.0415816	0.016891	0.0217456	0.0423623	0.047399	0.027947	0.0525731	0.0637784	0.0522122	0.0934029	0.0673326	0.0554821	0.0895318	0.0282432	0.0426193	0.078302	0.100226	0.0752237	0.0887124	0.101221	0.0923112	0.10551	0.133561	0.180775
	-0.0136308	0.0152138	-0.0131996	0.00452551	0.0134998	0.00108833	-0.00749717	0.0677341	0.0670147	0.0361107	0.0477628	0.0374447	0.0407618	0.053015	0.0376547	0.0493129	0.0430202	0.0699564	0.0447394	0.0426213	0.0553614	0.0560351	0.0756004	0.0901166	0.0615924	0.0648664	0.0891732	0.0565015	0.0588415	0.0861123	0.110412	0.0909134	0.117966	0.155313	0.149454	0.136834	0.194033	0.23543
	-0.00770132	0.0244089	-0.00972497	-0.00133668	0.016683	-0.0112925	-0.0110364	0.0676575	0.0585747	0.0432892	0.0591038	0.0462778	0.0278892	0.0526527	0.0582744	0.049183	0.0454403	0.0744689	0.0433774	0.0391527	0.0464588	0.0562127	0.101422	0.0593283	0.0371867	0.0580084	0.0695366	0.0673825	0.0652216	0.0945528	0.0985637	0.108887	0.120797	0.190085	0.189906	0.174759	0.237761	0.25668
	0.00633841	0.0237522	-0.00555726	0.0020001	0.00469695	-0.0202564	-0.010974	0.0596516	0.0526422	0.0429151	0.0668665	0.0494912	0.0348969	0.0436041	0.0724705	0.0432852	0.0500651	0.0761144	0.0574024	0.0568975	0.062632	0.0493984	0.113877	0.0362269	0.0329323	0.0452892	0.0687688	0.0534759	0.0526678	0.0886878	0.0951016	0.123989	0.140018	0.202627	0.219999	0.224045	0.26512	0.300064
	0.0145186	0.0192972	0.00814285	0.00076915	-0.00257748	-0.027677	-0.0124733	0.041104	0.0478742	0.0422328	0.0783026	0.0549602	0.0256994	0.031013	0.0684369	0.0494944	0.0482184	0.0799965	0.0617902	0.0935078	0.0990665	0.0467965	0.100742	0.0420696	0.0517376	0.0331161	0.0659827	0.0400175	0.0330819	0.0743693	0.0912609	0.12119	0.14847	0.174707	0.239075	0.246344	0.260209	0.314634
	0.0168031	0.0156817	0.0130695	0.00124181	-0.00725146	-0.0263625	-0.0131822	0.03211	0.0451386	0.0439676	0.0538129	0.0385802	0.00936621	0.0170913	0.0559363	0.0509471	0.0573055	0.0596828	0.0489324	0.0938822	0.109699	0.0484023	0.0912647	0.0482234	0.0567622	0.0162736	0.0681947	0.0353781	0.0117815	0.0460668	0.0483058	0.0857589	0.122741	0.113656	0.220009	0.216807	0.236133	0.303975
	0.0131756	-0.00317037	0.0204172	0.00527982	-0.00172899	-0.0187539	-0.0152193	0.0364436	0.0414326	0.0444528	0.0228546	0.0273416	0.00657759	0.0360148	0.0582038	0.0398888	0.0592001	0.0399423	0.0550672	0.0791629	0.0929605	0.0494739	0.085602	0.0476711	0.0465976	0.0131919	0.0576309	0.0166096	-0.0130793	0.00968484	0.00234524	0.0144072	0.0729967	0.0475377	0.1518	0.150648	0.197473	0.268008
	0.00805668	-0.0227597	0.0165801	0.0260697	0.00258818	-0.0159741	-0.0145608	0.0328766	0.0263494	0.0375803	-0.00539681	0.0201887	0.0148839	0.0597698	0.0601811	0.0347901	0.0615556	0.0362868	0.0421921	0.0607072	0.0831909	0.0657838	0.0655596	0.0546124	0.0443754	0.0187779	0.038841	-0.000726193	-0.030825	-0.0356118	-0.0438948	-0.0418063	0.00137515	-0.0249265	0.0618975	0.0778244	0.128765	0.182059
	0.00544983	-0.0191728	0.00561876	0.0300633	-0.00223768	-0.0225399	0.00281842	0.0780939	0.0821481	0.0893139	0.0857792	0.123825	0.107157	0.152676	0.141099	0.132716	0.162717	0.152599	0.119434	0.161918	0.180566	0.183385	0.155034	0.141716	0.155284	0.119181	0.131319	0.10115	0.0570065	0.0653969	0.0498563	0.0474379	0.0746838	0.0479591	0.109992	0.140355	0.177442	0.204325
	0.0314287	-0.0123415	-0.0149496	0.0113106	-0.0114902	-0.0312976	0.0273397	0.242613	0.349451	0.375736	0.454377	0.496059	0.455484	0.490919	0.487143	0.51056	0.542868	0.547515	0.500761	0.551859	0.558646	0.588749	0.5482	0.515414	0.553926	0.498567	0.534131	0.525866	0.497566	0.524034	0.514977	0.51396	0.510716	0.510463	0.556458	0.580179	0.608579	0.618666
	0.0546418	-0.0104288	-0.0347118	-0.0099191	-0.0184334	-0.028253	0.0471043	0.449777	0.670196	0.738302	0.86592	0.920419	0.847249	0.891863	0.903051	0.944947	0.967318	0.974837	0.956071	0.98648	1.00711	1.02659	0.995649	0.961798	0.992299	0.95098	0.995522	1.00226	1.01676	1.03878	1.04542	1.03329	1.01929	1.05512	1.07596	1.09021	1.12011	1.13547
	0.0575331	-0.00792005	-0.0433076	-0.0172293	-0.0196743	-0.0216145	0.0522126	0.481193	0.726432	0.801515	0.931343	0.985951	0.906456	0.950091	0.967513	1.00681	1.02411	1.03283	1.03039	1.04634	1.06592	1.07738	1.05665	1.02551	1.04181	1.02063	1.06248	1.0767	1.10781	1.12265	1.1385	1.13212	1.10669	1.15186	1.16418	1.17669	1.20354	1.21019
Monkey W	-0.0197922	0.00966406	-0.0040425	0.019699	0.00789696	-0.00587293	-0.00755235	0.039827	0.0703644	0.0353318	0.0135786	0.0582415	-0.00258185	0.0270392	0.022184	-0.00837804	0.0297781	0.0195595	0.0330232	0.0345911	0.0301084	0.0302985	0.0690645	0.0553626	0.0203253	0.0163012	0.0410711	0.0233048	0.0450705	0.00850872	0.0258157	0.0243179	0.00174288	0.0166158	0.0381403	0.054278	0.0202307	0.0392838
VEH	-0.0179674	0.0177138	-0.00618471	0.0218504	0.00181791	-0.0126047	-0.00462536	0.0468137	0.0593736	0.015513	0.0184017	0.0362128	0.00992368	0.036134	0.0454223	0.000590532	0.0211863	0.0478877	0.0303552	0.0324541	0.0298314	0.0231978	0.0703026	0.0549491	0.0405382	0.0321554	0.0221434	0.0131735	0.0410164	-0.017082	0.0130453	0.0259391	0.0313511	0.012159	0.0448457	0.0660703	0.0248487	0.0134317
Small	-0.0106963	0.0158101	0.0149095	0.0141976	-0.00239606	-0.0301525	-0.00167237	0.0289851	0.0358178	0.000412965	0.0253604	0.00560544	0.0283429	0.00328186	0.0424402	-0.00432147	-0.0100988	0.0464469	0.00880482	0.0114394	-0.00808615	-0.00810499	0.0387974	-0.00127015	0.0293695	-0.00242551	-0.00813864	-0.0276523	0.0132008	-0.0305903	-0.0059646	-0.00397189	0.0210174	-0.0256415	0.0220828	0.028618	0.0224874	-0.0273566
Pre-Post	-0.000741176	0.0111687	0.0161969	0.0101299	-0.00512905	-0.0277653	-0.00386003	0.0188908	0.0061395	0.00780038	0.0317236	0.00167919	0.0131615	-0.0209846	0.0180559	-0.0169684	-0.0297983	0.0380983	-0.00932145	-0.00436192	-0.0151414	-0.0287941	0.0203383	-0.0273809	0.000738293	-0.0245022	-0.025847	-0.0495631	-0.0117474	-0.0197088	-0.00130674	-0.0274145	-0.0038547	-0.0442785	-0.0119297	-0.00640366	0.0133744	-0.05161
	-0.00868267	-0.00540813	0.00582426	0.0115357	0.01336	-0.016093	-0.000536067	0.0318311	0.00250707	0.0376563	0.0356407	-0.00232007	-0.0196172	-0.0162165	0.0128161	-0.0115824	-0.01368	0.0166377	-0.0239225	-0.0251078	-0.0216067	-0.017662	0.0327578	-0.000195626	-0.0115201	-0.0153453	-0.0376864	-0.0347017	-0.0267897	-0.0204758	-0.0112161	-0.0178517	-0.0105124	-0.035687	-0.0123765	-0.0113847	0.000176398	-0.0139522
	-0.022312	-0.0167707	0.00354911	0.0108859	0.0192494	-0.0104228	0.0158211	0.0258756	0.0267056	0.0574332	0.0302765	0.0163648	-0.0276038	-0.00269855	-0.00758933	-0.00651858	0.00197683	0.00160972	-0.0353237	-0.0394685	-0.0184485	0.00835073	0.0215325	0.0124478	0.00766007	-0.000865432	-0.0355209	0.00156125	-0.00847232	0.00764704	-0.0156299	-0.0102897	0.01788	-0.0135797	0.00978592	0.00086723	0.00993182	0.0185697
	-0.0228781	-0.0102538	0.00795425	0.00417457	0.0134088	-0.0134233	0.0210175	-0.00187432	0.0381666	0.0419036	0.02625	0.0350767	0.00551584	-0.00738044	-0.0182305	0.0207296	0.0125226	-0.0201034	-0.027242	-0.0340893	-0.0305492	0.00876353	-0.00157312	-0.000905848	-0.00419241	0.000587156	-0.0197552	-0.00641387	-0.00471357	-0.00540822	0.00059713	0.0108312	0.0247825	0.00110713	-0.00690064	0.00285358	0.0180482	0.0218139
	-0.0125705	-0.00123893	0.0133438	-0.000823502	-0.00146187	-0.00649152	0.00924245	0.000698514	0.0234142	0.0167509	0.0293054	0.0538913	0.0355655	-0.0172146	-0.00832696	0.0272893	0.0213314	-0.0162331	-0.00011792	-0.00846308	-0.00725777	0.00698773	-0.0270688	-0.0057382	-0.00137161	0.0182585	0.00430804	0.00920152	0.0183415	0.0135598	0.0305369	0.0298559	0.0213889	0.0356299	0.00758753	0.0117336	0.0495124	0.0304745
	-0.0114647	0.0215642	0.0196021	-0.00527447	-0.0136557	-0.00295651	-0.00781496	0.0122124	0.0240878	0.0158428	0.0302725	0.0701249	0.0582633	-0.0103444	0.0216403	0.00915489	-0.00411478	0.00186831	0.0228683	0.0167851	0.0162515	-0.00644399	-0.0492046	-0.020574	-0.008386	0.00998	0.0206828	0.0152158	0.0294527	0.0271207	0.0345492	0.0329094	0.0163177	0.0498889	0.0158328	0.0261605	0.053608	0.0366025
	-0.0175808	0.0334819	0.0241224	-0.0152273	-0.0168988	0.00206028	-0.00995775	0.0154986	0.0325114	0.0215246	-0.00285797	0.0434286	0.0519911	0.0145181	0.0482338	-0.018043	-0.0214765	0.00211082	0.018224	0.0383676	0.0185043	-0.0178287	-0.0307614	-0.0285069	-0.0143848	-0.00656079	0.0232688	0.0182634	0.0258636	0.0261606	0.020235	0.0328824	0.0214049	0.0266395	0.0271902	0.0349801	0.0511416	0.0469618
	-0.0245315	0.019843	0.0212721	-0.0203226	-0.00531182	0.00385689	0.00519401	0.0143021	0.0262259	0.027647	-0.0240762	0.0151286	0.0177481	0.0425527	0.0203402	-0.0111941	-0.0226443	-0.00908541	-0.00814489	0.0385065	0.0224855	-0.0271621	-0.0154806	-0.0349063	-0.0193657	-0.00172212	0.00132664	0.015084	0.01548	0.0309813	0.00310277	0.0265203	0.0265441	-0.00656868	0.0646732	0.0397074	0.0397044	0.0437255
	-0.0313965	0.00520844	0.002562	-0.0189265	0.0013957	0.0132707	0.0278861	0.00105101	0.0161074	0.0192306	-0.0215194	0.0111789	-0.00518218	0.0561778	0.00088602	-0.0316136	-0.0257309	-0.0164476	-0.0215787	0.0105897	0.0183735	-0.0324343	-0.00646326	-0.0396191	-0.0317621	-0.0123484	-0.03245	0.013103	0.00739921	0.0122763	-0.00959074	0.000541043	0.00896154	-0.0121145	0.0597865	0.0329829	0.0379984	0.0264257
	-0.0246457	-0.00840968	-0.0168671	0.000478569	0.0094869	0.0138618	0.0260952	-0.00979701	0.0129866	0.0156859	-0.0127746	-0.00582247	-0.00200348	0.0262609	0.00102836	-0.0324732	-0.012391	0.0112442	-0.0221642	-0.00506028	-0.00114178	-0.051162	-0.037638	-0.0493642	-0.0440056	-0.0150919	-0.0482632	0.00549561	-0.0178901	-0.0268791	-0.0403492	-0.0290736	0.00457481	-0.0225353	0.0456764	0.0277081	0.0506428	0.0106743
	-0.00471887	-0.0030185	-0.0142258	0.00159558	0.0173062	-0.00396915	0.00703048	0.0076395	0.00432776	0.0151476	-0.0160907	0.0038145	-0.00744298	-0.0151561	-0.01957	-0.0147277	-0.00152944	0.00698284	-0.022847	0.00352298	-0.0193404	-0.059189	-0.049969	-0.0637415	-0.0470197	-0.0126725	-0.0423893	0.0127494	-0.0244364	-0.0399058	-0.0400676	-0.0116836	0.0209718	-0.00570416	0.0512208	0.018425	0.0537232	-0.00432948
	0.0216481	-0.0110569	0.00288829	-0.00896385	0.01165	-0.00322781	-0.0129378	0.00282513	-0.0131752	0.0311224	0.00123038	0.0220952	-0.00617401	-0.0190065	-0.00670316	-0.014001	0.0140873	0.0110124	-0.023926	0.0146221	-0.014041	-0.044232	-0.0447373	-0.064751	-0.0357523	-0.0126854	-0.0169451	0.0230707	-0.00086775	-0.0337972	-0.0332566	0.0270287	0.013426	0.00355733	0.045743	0.0227993	0.0485885	-0.0162927
	0.030966	-0.027587	0.0209788	-0.0137473	-0.00193934	0.00428582	-0.012957	-0.0290681	-0.0313935	0.0236625	0.00805084	0.00670445	-0.0143825	-0.0165437	-0.000628386	-0.032407	0.00675294	-0.00604763	-0.0244065	0.0252392	-0.00802579	-0.0188074	-0.056207	-0.0642112	-0.0328714	-0.0172878	-0.0323516	-0.00648958	-0.0192422	-0.0353579	-0.0122769	0.0236315	-0.0176954	-0.0257022	-0.000354097	-0.00186152	-0.00157937	-0.0294976
	0.0183417	-0.0211487	0.0078983	0.00237611	-0.0259407	0.0131669	0.00530631	-0.0343985	-0.0286821	-0.0029899	-0.0144187	-0.00710894	-0.0156273	-0.0219144	-0.0307683	-0.0284122	-0.0137648	-0.0252256	-0.00937645	0.00152458	-0.0119736	-0.0123503	-0.103901	-0.0510127	-0.0203641	-0.0402123	-0.0485523	-0.0485066	-0.0538761	-0.0523039	-0.0213833	-0.0210211	-0.0515996	-0.074052	-0.0458004	-0.0406293	-0.0305011	-0.0118744
	0.00907399	-0.0023302	-0.0082483	0.000101324	-0.019967	0.0131865	0.00818374	-0.0278414	-0.0232985	-0.0211816	-0.0478471	-0.0230797	-0.0478363	-0.0238959	-0.0538883	-0.0142921	-0.0361041	-0.0304552	-0.0141288	-0.0410285	-0.0338401	-0.00629591	-0.122565	-0.0184684	-0.00290815	-0.0528345	-0.0591232	-0.0512857	-0.0436981	-0.0601961	-0.0368786	-0.0511492	-0.0830971	-0.0760962	-0.0690263	-0.0644435	-0.0325327	-0.0235882
	0.0219128	0.00141383	-0.021804	-0.00764371	-0.00836319	0.0142916	0.00019266	-0.0313656	-0.0272848	-0.0251928	-0.0922171	-0.0541564	-0.0777567	-0.0258558	-0.0661762	-0.0199049	-0.0391735	-0.0416193	-0.0164672	-0.0861271	-0.0603873	0.000175595	-0.124266	-0.016407	-0.00560652	-0.0353996	-0.0579094	-0.0549904	-0.03096	-0.0634547	-0.0701426	-0.0628903	-0.100716	-0.0358725	-0.0996631	-0.0613373	-0.0204592	-0.0257013
	0.0374641	0.0009477	-0.0151048	-0.0171598	-0.00342778	0.00494478	-0.00766423	-0.0326581	-0.0462536	-0.0262352	-0.0758238	-0.0610956	-0.0646201	-0.00139261	-0.0397523	-0.0131149	-0.0433556	-0.0202242	-0.0169009	-0.0570891	-0.0622397	0.0153212	-0.113146	0.00488874	-0.0193372	0.00258066	-0.0495513	-0.0579976	-0.0210048	-0.0564385	-0.0750311	-0.0346924	-0.0708095	-0.00636066	-0.10016	-0.0363851	0.00445549	-0.014255
	0.0350334	0.0198656	-0.017042	-0.0204101	-0.00127046	-0.00937276	-0.0068037	-0.0272649	-0.0426164	-0.0230282	-0.0326887	-0.0485753	-0.0233554	0.00351798	-0.0154224	0.00719253	-0.0496664	-0.0135134	-0.0276383	-0.0326898	-0.049055	0.00979383	-0.068878	0.0152368	-0.0269303	0.0193573	-0.0411777	-0.0457893	-0.0311314	-0.0539368	-0.0577635	-0.00525775	-0.0559115	0.00328865	-0.0734126	-0.00674057	0.0175043	-0.0232427
	0.0251911	0.0465921	-0.00952791	-0.0445648	0.00495156	-0.0206808	-0.00196116	-0.0166231	-0.0168043	-0.0421195	-0.00902167	-0.0397232	0.00126902	0.0192141	-0.00113546	0.0114161	-0.0625681	-0.0115141	-0.0130524	-0.00950364	-0.0268067	-0.0163099	-0.0252187	-0.00926558	-0.0312021	0.00225998	-0.0280888	-0.0468466	-0.0431555	-0.0512402	-0.0438095	-0.0182025	-0.0620944	0.00312442	-0.0463933	-0.0155089	0.0255937	-0.038557
	0.0171628	0.0435499	0.015246	-0.0590412	0.00770125	-0.0124436	-0.012175	-0.0191318	0.00189543	-0.0349837	0.0142098	-0.0142936	0.0457663	0.0557872	0.0490331	0.0552883	-0.0168399	0.00302526	0.0671008	0.0149845	0.0149161	0.00557149	0.0303472	0.0441443	-0.0293175	0.0457697	0.00852447	-0.0240703	0.0115423	-0.0179094	0.00619027	-0.000984585	-0.0211577	0.0225954	-0.011641	0.00306845	0.051423	0.00495733
	0.00576446	0.0306187	0.0268251	-0.0536337	-0.00135572	0.00571829	-0.0139371	-0.0203258	0.0240391	0.0163465	0.0334751	0.00392494	0.0990748	0.0986013	0.125229	0.117874	0.0689005	0.0689003	0.108394	0.043152	0.0468863	0.0438861	0.0690957	0.129479	0.0255157	0.136685	0.0519978	0.0322841	0.0676849	0.0441438	0.0645314	0.0500758	0.0340494	0.0115708	-0.0143803	0.00144183	0.0472286	0.0420814
	0.00413558	0.0248499	0.0185333	-0.0364604	-0.00886006	0.00760076	-0.00979899	-0.00950465	0.0337778	0.0816397	0.0788794	0.0222693	0.14049	0.136709	0.177001	0.150022	0.133246	0.111366	0.0985097	0.0792335	0.0387308	0.0647238	0.0968186	0.163855	0.0919388	0.159912	0.0738111	0.0695397	0.0901376	0.0984165	0.105677	0.102832	0.0734822	-0.0147246	-0.0238326	0.00926155	0.0290124	0.0284353
	0.00814213	0.0196528	0.0100266	-0.0238829	-0.00926357	0.00750273	-0.0121778	0.00103304	0.028637	0.0899978	0.0788451	0.0130967	0.128522	0.127072	0.164103	0.141146	0.128597	0.0973841	0.0633126	0.0648605	0.0274924	0.0626783	0.0855402	0.156168	0.0993777	0.141071	0.0715081	0.0667943	0.0642451	0.0854126	0.0924689	0.0870697	0.0671784	-0.023518	-0.031874	-0.0048078	0.00627138	0.0137289
Moneky S	-0.00402067	0.00471473	0.00162292	0.0155294	-0.00889832	0.000852857	-0.00980091	0.132327	0.127301	0.131294	0.080811	0.259993	0.440083	0.61865	1.03474	1.05655	1.08548	1.29451	1.4665	1.21315	0.951146	0.927113	0.858863	0.728639	0.682149	0.649321	0.570698	0.466232	0.498689	0.527093	0.501814	0.534105	0.394924	0.369741	0.308339	0.159697	0.174803	0.181864
CNO	-0.00882292	0.00163225	0.00706976	0.00664315	-0.00109281	0.00327916	-0.0087086	0.131645	0.14765	0.134704	0.0748756	0.265351	0.432729	0.617096	1.01874	1.08804	1.26629	1.46602	1.63989	1.30063	1.0396	0.948514	0.924956	0.792474	0.748054	0.662991	0.605586	0.542193	0.600191	0.562455	0.544758	0.591942	0.404847	0.36198	0.324927	0.243625	0.179021	0.161122
Large	0.000210133	0.00919201	-0.00106053	-0.00638612	-0.0171673	0.0133412	0.00187062	0.15523	0.19565	0.107025	0.0920942	0.256664	0.437961	0.666036	1.00463	1.15655	1.4978	1.72971	1.84458	1.46386	1.23686	1.1451	1.07206	0.945119	0.855062	0.764886	0.718188	0.679152	0.699827	0.623834	0.655222	0.682372	0.471527	0.369541	0.354045	0.290775	0.179225	0.156323
Pre	0.00114122	0.00099736	-0.021115	-0.00633158	-0.0212856	0.0281636	0.01843	0.196379	0.218452	0.0903364	0.11476	0.25589	0.465532	0.68478	0.978334	1.22532	1.62834	1.89609	1.95095	1.53457	1.42339	1.28753	1.22509	1.08981	0.930671	0.877438	0.820371	0.804092	0.754284	0.655765	0.7387	0.73683	0.515611	0.370715	0.366584	0.315203	0.186976	0.189836
	-0.00793341	-0.00191198	-0.0286119	0.000723532	-0.0174528	0.0303465	0.0248401	0.213601	0.195974	0.0833842	0.139589	0.247683	0.502795	0.706774	1.0104	1.30976	1.70534	2.02452	1.99823	1.59195	1.66808	1.39944	1.34808	1.17685	0.986721	1.01798	0.920841	0.917305	0.799375	0.71837	0.804314	0.749011	0.545598	0.397025	0.368904	0.295807	0.200801	0.237762
	-0.0191016	0.00872543	-0.0160298	0.00354117	-0.0123347	0.0190595	0.01614	0.205774	0.176587	0.0943684	0.143217	0.24824	0.516043	0.734192	1.08714	1.37617	1.70337	2.09956	2.06359	1.74812	1.81525	1.5294	1.47091	1.19246	1.03723	1.13934	1.0198	0.974044	0.84732	0.828574	0.893198	0.76529	0.60315	0.448461	0.389681	0.279955	0.221699	0.263017
	-0.022235	0.00186185	0.0117854	0.00366056	-0.0187303	0.00842021	0.0152372	0.18068	0.148447	0.104826	0.109831	0.227548	0.509977	0.82409	1.10677	1.41509	1.72965	2.08645	2.06175	1.91377	1.85714	1.59148	1.54089	1.23923	1.09341	1.1942	1.08141	0.978726	0.883725	0.943374	0.932481	0.77996	0.657134	0.494488	0.390544	0.321527	0.266132	0.281941
	-0.00253921	-0.000206399	0.0243683	0.00396556	-0.0350079	-0.0073298	0.0167494	0.155593	0.139568	0.132335	0.0807725	0.245873	0.514322	0.939582	1.12343	1.46836	1.78105	2.07391	2.14183	2.0638	1.87253	1.73305	1.58647	1.36856	1.24012	1.2511	1.12163	1.02408	0.928988	1.03907	0.983546	0.841149	0.758148	0.553216	0.450079	0.361563	0.317982	0.340459
	0.01305	-0.00117385	0.00467295	-0.00573357	-0.0182979	-0.0103321	0.0178145	0.174103	0.159744	0.168457	0.0856617	0.268569	0.565656	0.996823	1.1344	1.53902	1.90515	2.15735	2.31028	2.18918	1.98161	1.90016	1.69045	1.5771	1.45198	1.30679	1.17469	1.10986	1.00115	1.06771	1.03521	0.955763	0.88123	0.623725	0.531498	0.381319	0.367798	0.389217
	0.00731348	-0.00643227	-0.0148702	-0.00431227	0.0065073	-0.000441224	0.0122352	0.165191	0.16249	0.192078	0.127364	0.285009	0.585257	1.02187	1.1615	1.55964	1.97823	2.21443	2.43116	2.27666	2.09114	1.98356	1.72342	1.69823	1.57406	1.36733	1.20397	1.11327	1.04773	1.12375	1.06715	1.03091	0.917063	0.654971	0.538861	0.369899	0.398676	0.416199
	0.00261487	-0.0110997	-0.0161112	-0.00457276	0.0167461	0.00975431	0.00266834	0.15799	0.159656	0.206618	0.16096	0.29415	0.582231	0.975758	1.16255	1.50295	1.90308	2.1954	2.38466	2.26587	2.09363	1.94376	1.70015	1.63943	1.55806	1.34072	1.20003	1.0885	1.06245	1.13079	1.07222	1.04407	0.896072	0.664936	0.54021	0.343699	0.398498	0.408012
	-0.00360588	-0.0141466	-0.014209	-0.000410434	0.0067587	0.0278477	-0.00223444	0.162874	0.15591	0.206232	0.176667	0.297933	0.57479	0.904817	1.15113	1.43511	1.7422	2.06617	2.16959	2.13904	2.00052	1.81651	1.59689	1.5378	1.46694	1.28114	1.17053	1.03296	0.986711	1.06297	1.02658	0.980044	0.839989	0.627683	0.548314	0.324347	0.402881	0.371164
	-0.006345	-0.00703002	-0.0181285	-0.0172767	-0.00335326	0.0432737	0.00885969	0.151899	0.135471	0.182957	0.168108	0.307545	0.517153	0.824044	1.09251	1.29541	1.48491	1.7513	1.80662	1.86367	1.77219	1.6683	1.4002	1.32717	1.2673	1.13077	1.03367	0.920947	0.830355	0.88751	0.86446	0.78158	0.662241	0.482382	0.458639	0.273361	0.307213	0.27458
	0.00356384	-0.0047495	-0.0223742	-0.0283022	-0.00114985	0.0384314	0.0145805	0.127072	0.124405	0.145824	0.109468	0.332372	0.439223	0.672899	0.919437	1.06583	1.2292	1.49146	1.57006	1.50678	1.45559	1.49101	1.19215	1.12529	1.02184	0.9122	0.795422	0.755711	0.654898	0.700651	0.689643	0.586558	0.511896	0.342083	0.329314	0.229392	0.17581	0.168044
	0.011656	-0.00880241	-0.0291771	-0.0127592	0.00600981	0.0217403	0.0113326	0.109569	0.132795	0.105877	0.0599161	0.262395	0.367305	0.550021	0.778664	0.919164	1.11613	1.37468	1.46907	1.35796	1.22548	1.30351	1.01343	0.982604	0.863549	0.746889	0.686891	0.635757	0.573939	0.577083	0.567376	0.478381	0.396684	0.301772	0.236996	0.196412	0.109927	0.108036
	0.0212811	-0.00493722	-0.0180153	-0.0105067	0.00672064	0.0215392	-0.0160816	0.0848413	0.118754	0.0800395	0.0595853	0.226413	0.309243	0.472362	0.695494	0.845275	1.04039	1.27837	1.34828	1.2365	1.1381	1.13163	0.943154	0.899313	0.778465	0.649525	0.64065	0.562439	0.512814	0.512842	0.501534	0.427217	0.352851	0.3116	0.222813	0.172745	0.0871275	0.0909355
	0.033397	0.00298734	-0.00863305	-0.0177954	-0.00686442	0.0143364	-0.0174279	0.0757414	0.090868	0.0571935	0.0735659	0.190998	0.268324	0.420437	0.61264	0.790562	0.970589	1.19899	1.24144	1.14826	1.05351	1.00278	0.925597	0.834887	0.726553	0.608465	0.563414	0.52499	0.493267	0.483235	0.498177	0.416692	0.369405	0.32298	0.213124	0.174708	0.0834954	0.096569
	0.01466	0.0202164	0.00785726	-0.0258714	-0.00359534	0.00698571	-0.0202526	0.0892832	0.0721723	0.0509657	0.056557	0.147218	0.226005	0.376397	0.537371	0.737671	0.903485	1.09156	1.11995	1.08136	0.997772	0.888128	0.886641	0.768972	0.673872	0.591723	0.52117	0.49442	0.473635	0.487997	0.485522	0.42407	0.413676	0.350391	0.210089	0.196995	0.0870797	0.0911539
	0.00480803	0.0266753	-0.00589966	-0.0225205	0.00661559	0.0287208	-0.0383996	0.102563	0.0686726	0.047578	0.0458543	0.0868349	0.153993	0.286237	0.457668	0.700641	0.871002	0.999353	1.02571	1.06992	1.01577	0.907769	0.881659	0.790123	0.695116	0.626719	0.547104	0.525852	0.493132	0.495901	0.439966	0.430451	0.443532	0.395854	0.262546	0.27674	0.115789	0.114394
	0.0071722	0.0173417	-0.0262717	-0.00195791	-0.00265732	0.0460607	-0.0396877	0.102574	0.0267978	0.0244971	0.034733	0.0600461	0.112337	0.213732	0.376317	0.642025	0.822089	0.979103	1.03207	1.06947	1.02315	0.951428	0.91293	0.891734	0.75097	0.668972	0.622961	0.600348	0.554029	0.526566	0.46847	0.473855	0.460681	0.43171	0.337614	0.319108	0.147619	0.163109
	0.0165766	0.00471999	-0.00756038	0.00169496	-0.00837341	0.0213759	-0.0284336	0.091132	0.00532954	0.0385436	0.0592319	0.0556302	0.122523	0.17188	0.3542	0.62409	0.816508	1.00432	1.05557	1.07085	1.03347	1.02721	0.9336	0.902781	0.790344	0.686706	0.711592	0.676481	0.614221	0.590497	0.493544	0.517917	0.474293	0.433886	0.368593	0.302978	0.186866	0.226736
	0.0317982	-0.0039249	0.00780791	-0.00589687	-0.00632712	-0.00460031	-0.018857	0.0701172	0.0123437	0.0612804	0.0720682	0.0666806	0.131547	0.194412	0.387921	0.622068	0.792085	0.956506	1.01743	0.991192	0.914225	0.981105	0.88236	0.845003	0.764283	0.648143	0.686396	0.646893	0.582785	0.569173	0.452407	0.438317	0.438198	0.371429	0.301983	0.217044	0.158707	0.175959
	0.0575985	0.0038372	0.000195721	-0.0297291	-0.0212108	-0.00934308	-0.00134856	0.139727	0.155077	0.2111	0.241199	0.274052	0.374185	0.416746	0.603561	0.777213	0.927819	1.01491	1.08086	1.07299	1.00798	1.00197	0.896286	0.916832	0.880404	0.797687	0.802793	0.794751	0.707272	0.683753	0.610934	0.605152	0.607406	0.546661	0.521663	0.421979	0.375392	0.414034
	0.084124	-0.00394884	-0.0410882	-0.0617211	-0.0450662	0.00306072	0.0646396	0.364353	0.516467	0.604025	0.654751	0.751166	0.892025	0.886277	1.07524	1.22641	1.39964	1.44956	1.52318	1.50936	1.4247	1.3674	1.29159	1.29383	1.31912	1.25644	1.28571	1.30439	1.20303	1.17349	1.15768	1.14575	1.13385	1.14041	1.08475	1.01962	0.934889	0.993898
	0.100804	-0.0048658	-0.069437	-0.0737452	-0.0524301	0.000121006	0.0995529	0.586176	0.853398	0.97297	1.03214	1.14514	1.27166	1.26679	1.42483	1.57026	1.76238	1.80338	1.85202	1.83944	1.70908	1.64166	1.62906	1.5953	1.64659	1.60544	1.64697	1.69777	1.62995	1.59402	1.58716	1.5786	1.58701	1.58819	1.54689	1.50791	1.39258	1.40553
	0.10312	0.00431088	-0.0698002	-0.076133	-0.0585281	0.00152194	0.0955088	0.608772	0.888946	1.017	1.07082	1.1747	1.27343	1.26735	1.38797	1.53463	1.688	1.73171	1.76249	1.75974	1.62416	1.56115	1.56106	1.501	1.56336	1.54603	1.59822	1.66037	1.61693	1.57931	1.56938	1.57608	1.579	1.58022	1.55386	1.51276	1.42648	1.41301
Moneky S	0.00994609	0.0114089	0.0136186	-0.0016041	-0.00942354	0.0012301	-0.0251761	0.188126	0.105677	0.0926797	0.011658	0.0731161	0.149751	0.264794	0.342323	0.393396	0.394723	0.444605	0.55542	0.512839	0.393046	0.312433	0.307031	0.293193	0.400321	0.412856	0.367086	0.436047	0.565748	0.509511	0.568008	0.453612	0.438492	0.512354	0.428702	0.432018	0.346435	0.378991
CNO	0.0113214	0.00276582	0.0301218	-0.0100588	-0.0191286	0.00480965	-0.0198313	0.189295	0.0701225	0.102343	0.040671	0.0774702	0.153295	0.260587	0.327952	0.400017	0.416504	0.436611	0.591822	0.512338	0.415891	0.329912	0.330206	0.335919	0.411983	0.448241	0.423902	0.446868	0.548544	0.499437	0.572839	0.435582	0.466324	0.540994	0.436994	0.412491	0.345184	0.387093
Large	0.0195735	-0.000496866	0.0282556	-0.014422	-0.0153956	-0.00558357	-0.011931	0.177143	0.0410664	0.103879	0.0559216	0.0749797	0.151479	0.250347	0.335197	0.40548	0.444248	0.452685	0.62463	0.464284	0.41453	0.373678	0.350503	0.366306	0.414099	0.461383	0.465854	0.475762	0.554583	0.506691	0.594034	0.455226	0.522252	0.563291	0.456451	0.392422	0.337894	0.398861
Post	0.0196608	-0.0100858	0.0245616	-0.00970047	6.71311e-06	-0.0160502	-0.0083927	0.14035	0.0292467	0.0762954	0.0731842	0.0442951	0.136578	0.238312	0.323267	0.426552	0.460439	0.47826	0.630207	0.45627	0.41741	0.405043	0.386247	0.405664	0.476017	0.46392	0.465559	0.460645	0.555935	0.533169	0.57744	0.460809	0.514524	0.526084	0.481966	0.378586	0.329667	0.411324
	0.0228889	-0.00533426	0.0227209	-0.00929108	0.000967897	-0.0126987	-0.0192537	0.0826471	0.0364221	0.0518111	0.070676	0.0247655	0.124832	0.252253	0.325628	0.454303	0.463676	0.549448	0.612948	0.509526	0.415723	0.408717	0.383224	0.438126	0.494445	0.456936	0.443721	0.450698	0.580176	0.551806	0.531663	0.450205	0.491326	0.463563	0.504161	0.408289	0.337332	0.399689
	0.0325015	0.000229395	-0.00178089	0.0048612	-0.00956075	0.00818695	-0.0344374	0.0623044	0.043662	0.0452215	0.0623452	0.0355784	0.193865	0.278046	0.370887	0.469592	0.513386	0.646587	0.637058	0.568293	0.436378	0.435313	0.396601	0.475834	0.501389	0.476804	0.427082	0.448008	0.654267	0.565173	0.515047	0.453571	0.477389	0.446119	0.550303	0.432402	0.370307	0.451453
	0.035588	-0.000387566	-0.0205706	0.0105939	-0.00362075	0.0244463	-0.0460493	0.0636574	0.0725433	0.0767303	0.0539841	0.0593866	0.280751	0.289936	0.433731	0.489902	0.552535	0.720164	0.716977	0.610314	0.487169	0.507496	0.409286	0.521859	0.518476	0.503327	0.491071	0.501666	0.686168	0.594379	0.52499	0.483551	0.476803	0.49947	0.56684	0.483301	0.426661	0.536969
	0.0317607	-0.0131954	-0.0120542	0.013503	0.00677962	0.0196634	-0.0464572	0.0777262	0.104642	0.0770861	0.0598645	0.08288	0.298631	0.310223	0.486055	0.530912	0.578331	0.745312	0.825409	0.649406	0.569799	0.571921	0.471718	0.547807	0.566101	0.537276	0.590033	0.601706	0.733413	0.697836	0.579795	0.589482	0.525306	0.544999	0.601355	0.496005	0.519036	0.592208
	0.0280386	-0.00944118	-0.00319068	0.00524649	0.0117069	0.0153896	-0.0477496	0.0810354	0.108252	0.0598935	0.0604969	0.100421	0.265103	0.348516	0.50319	0.565854	0.608151	0.715871	0.90587	0.752124	0.645051	0.630963	0.51582	0.556815	0.62371	0.587376	0.636459	0.695895	0.80176	0.828025	0.67164	0.658912	0.566955	0.570802	0.635432	0.544617	0.59509	0.620386
	0.0373832	-0.00277411	0.011015	-0.00724895	0.0125452	0.00720039	-0.0581207	0.0762345	0.0913799	0.0594521	0.0678517	0.102763	0.239074	0.346867	0.527445	0.562698	0.611334	0.682132	0.917883	0.835995	0.687806	0.665691	0.551671	0.554276	0.673283	0.627255	0.619395	0.713725	0.827345	0.893181	0.737854	0.701449	0.611843	0.588124	0.635532	0.608041	0.59622	0.607719
	0.0447449	0.00611359	0.0139366	-0.023139	0.00401512	0.0127735	-0.0584447	0.0706228	0.0835733	0.0760629	0.063047	0.0954651	0.224096	0.321207	0.524522	0.520496	0.610106	0.673301	0.919618	0.888199	0.71958	0.688232	0.555184	0.564809	0.665539	0.643552	0.607215	0.701456	0.854916	0.944066	0.783037	0.72674	0.653817	0.592312	0.635201	0.661015	0.577626	0.588786
	0.0482513	0.0267646	0.00800207	-0.043257	-0.00834975	0.0154565	-0.0468677	0.0623881	0.0801199	0.10394	0.0523816	0.0834665	0.239989	0.30338	0.505681	0.474326	0.579265	0.656195	0.867247	0.84684	0.719586	0.667826	0.51009	0.529397	0.602355	0.606806	0.584739	0.627832	0.81617	0.943286	0.804232	0.717641	0.719381	0.607277	0.641096	0.643713	0.55286	0.572646
	0.0435756	0.0276397	0.0167453	-0.0279455	-0.0234999	0.0105503	-0.0470656	0.0386412	0.0584986	0.13302	0.0365597	0.0854083	0.188618	0.2546	0.385489	0.373746	0.512721	0.606738	0.744007	0.680858	0.606855	0.542888	0.418433	0.405574	0.489614	0.480224	0.491203	0.503919	0.674007	0.780178	0.719309	0.673878	0.717215	0.622543	0.61021	0.540239	0.512302	0.527366
	0.0260565	0.0020771	0.0302661	-0.0116509	-0.0170697	0.00318146	-0.0328605	0.0393707	0.036321	0.114253	0.0264877	0.0568953	0.137776	0.204923	0.269597	0.302942	0.397892	0.464478	0.519145	0.440742	0.364665	0.372549	0.307179	0.279452	0.354889	0.331325	0.336489	0.395189	0.504836	0.530847	0.51385	0.528519	0.56146	0.550042	0.501587	0.405941	0.418128	0.422287
	0.0310372	-0.00487287	0.0265878	0.00537145	-0.0211908	-0.00366599	-0.0332668	0.0454168	0.0251703	0.0720697	0.00317103	0.0327626	0.127154	0.191667	0.236505	0.293407	0.328775	0.403946	0.38838	0.322416	0.222516	0.281522	0.246083	0.222309	0.292003	0.275398	0.251757	0.345613	0.39641	0.399752	0.388883	0.42321	0.443864	0.476211	0.416786	0.327337	0.345737	0.34441
	0.0497729	-0.00219089	0.0233145	0.0218548	-0.0276528	-0.0150193	-0.0500792	0.0576383	0.0201107	0.0597422	-0.00173376	0.0261686	0.106504	0.195538	0.227339	0.28169	0.308852	0.368843	0.330853	0.265184	0.176694	0.217504	0.190369	0.164209	0.247912	0.24221	0.22389	0.285234	0.313991	0.320414	0.3104	0.338227	0.371298	0.416416	0.353983	0.256914	0.30656	0.268696
	0.0528135	-0.00364499	0.00782792	0.0227211	-0.0222511	-0.0117398	-0.0457266	0.0505255	0.019566	0.0770039	-0.0105728	0.0114948	0.0508949	0.15395	0.185055	0.215182	0.268816	0.291179	0.257415	0.199225	0.167951	0.159268	0.127974	0.115981	0.175254	0.18181	0.206108	0.213499	0.218201	0.254737	0.23087	0.252814	0.290649	0.324354	0.281322	0.205203	0.272434	0.198804
	0.0340881	-0.00198503	0.00620318	0.0143004	-0.016325	-0.00228117	-0.0340004	0.0417	-0.00905058	0.0692773	-0.0411991	-0.0237276	0.00482105	0.129602	0.138344	0.14817	0.193006	0.222102	0.196438	0.154224	0.189177	0.160542	0.127989	0.0937556	0.125739	0.1247	0.212379	0.173597	0.177325	0.218928	0.195193	0.210327	0.239473	0.255271	0.245147	0.182917	0.233795	0.161895
	0.00898254	-0.00573882	0.0278956	0.0220333	-0.0154056	-0.00526927	-0.0324977	0.0247004	-0.0264436	0.0727835	-0.0403726	-0.0477524	-0.0101372	0.122838	0.150227	0.162873	0.183195	0.23789	0.210057	0.157946	0.203583	0.23533	0.187557	0.147681	0.145301	0.138973	0.241551	0.204471	0.223172	0.22379	0.22443	0.255062	0.256331	0.270446	0.244039	0.183284	0.211361	0.175542
	0.0156346	-0.000133664	0.0315926	0.0167388	-0.0122507	-0.0196742	-0.0319075	0.00414737	-0.0145785	0.0848899	-0.00345714	-0.0662649	-0.025903	0.138556	0.202785	0.184968	0.20282	0.275492	0.248428	0.183991	0.196094	0.297119	0.236995	0.20928	0.1564	0.189372	0.255523	0.231303	0.217766	0.21785	0.238342	0.270912	0.252482	0.24518	0.20588	0.14752	0.158382	0.150859
	0.0274038	0.00910377	0.0253059	0.00905048	-0.0193375	-0.024196	-0.0273305	-0.0218495	-0.0173132	0.101982	-0.00406063	-0.0889446	-0.0506278	0.124248	0.159452	0.16383	0.189325	0.227874	0.2213	0.172266	0.174024	0.286055	0.213971	0.213348	0.142351	0.210368	0.234717	0.210881	0.164215	0.166327	0.200479	0.200968	0.159753	0.130585	0.124161	0.0940212	0.0740468	0.0411106
	0.0188381	0.0187196	0.0229133	-0.000880837	-0.00783513	-0.0225419	-0.0292132	-0.022746	0.0154397	0.117023	0.0483428	-0.0732888	-0.0169872	0.183417	0.167748	0.159816	0.184766	0.188665	0.195053	0.162347	0.209261	0.239617	0.202321	0.190178	0.162938	0.199012	0.183846	0.186585	0.113657	0.120486	0.137996	0.114197	0.0533549	0.0258634	0.0583447	0.070229	0.00825727	-0.00833847
	0.00621678	0.01068	-0.00734647	-0.0153015	0.0165392	0.00602854	-0.0168166	0.0424473	0.0905842	0.108534	0.136629	0.0208231	0.0759085	0.186075	0.279924	0.23585	0.278016	0.232986	0.230344	0.224733	0.256401	0.275168	0.22026	0.207254	0.193021	0.201061	0.18422	0.211877	0.184389	0.178645	0.174494	0.087805	0.0334836	0.0428063	0.0703715	0.0955132	0.0387623	0.0438118
	0.0160224	0.00528113	-0.0148656	-0.0167871	0.0166892	0.0115301	-0.0178701	0.117283	0.180838	0.191524	0.283964	0.176431	0.241994	0.262291	0.370522	0.379248	0.401168	0.360743	0.375662	0.411178	0.403632	0.403958	0.351836	0.33489	0.286647	0.303942	0.315072	0.327501	0.366753	0.34292	0.32904	0.21643	0.227489	0.217645	0.229767	0.28178	0.222426	0.196837
	0.0229201	-0.00426317	-0.00303916	0.000140381	-0.00369634	0.0085374	-0.0205992	0.134324	0.215599	0.260082	0.344219	0.276009	0.315068	0.316307	0.392408	0.436455	0.438972	0.435368	0.472007	0.53759	0.501223	0.473473	0.470278	0.435175	0.362788	0.361028	0.431783	0.419858	0.500589	0.456249	0.43705	0.348685	0.375185	0.371526	0.383403	0.421907	0.381386	0.313626
	0.01771	-0.0102555	0.00272672	0.00936641	-0.00612687	0.00659908	-0.0200198	0.127246	0.202462	0.252741	0.328975	0.275431	0.296344	0.292886	0.351014	0.413253	0.399637	0.402481	0.440814	0.511522	0.466236	0.445318	0.45225	0.403779	0.332337	0.330524	0.426675	0.408536	0.480443	0.438144	0.414216	0.335865	0.367056	0.367268	0.383686	0.413864	0.400086	0.313196
Moneky S	-0.0139668	-0.00669421	-0.0119957	0.0171335	0.000525222	-0.000377241	0.0153752	-0.0557985	0.0216236	0.0386141	0.069153	0.186877	0.290332	0.353856	0.692422	0.663149	0.69076	0.849902	0.911076	0.700311	0.5581	0.61468	0.551832	0.435446	0.281828	0.236465	0.203612	0.0301851	-0.0670591	0.017582	-0.0661945	0.0804936	-0.0435683	-0.142613	-0.120363	-0.272322	-0.171632	-0.197128
CNO	-0.0201443	-0.00113357	-0.0230521	0.0167019	0.0180358	-0.00153049	0.0111227	-0.0576503	0.0775275	0.0323601	0.0342046	0.187881	0.279434	0.356509	0.690785	0.68802	0.849786	1.02941	1.04807	0.788292	0.623712	0.618602	0.59475	0.456555	0.336072	0.21475	0.181684	0.0953255	0.051647	0.0630187	-0.0280816	0.156361	-0.0614766	-0.179014	-0.112067	-0.168866	-0.166162	-0.225971
Large	-0.0193633	0.00968888	-0.0293162	0.00803592	-0.00177167	0.0189248	0.0138016	-0.0219136	0.154584	0.00314586	0.0361726	0.181684	0.286482	0.415689	0.669435	0.751067	1.05355	1.27702	1.21995	0.999576	0.822334	0.771425	0.721555	0.578813	0.440964	0.303503	0.252334	0.20339	0.145244	0.117143	0.0611887	0.227146	-0.0507254	-0.19375	-0.102406	-0.101647	-0.158669	-0.242537
Pre-Post	-0.0185196	0.0110831	-0.0456766	0.00336889	-0.0212923	0.0442138	0.0268227	0.0560293	0.189205	0.014041	0.0415757	0.211595	0.328954	0.446469	0.655066	0.798771	1.1679	1.41783	1.32074	1.0783	1.00598	0.882492	0.838841	0.684145	0.454654	0.413518	0.354812	0.343447	0.19835	0.122596	0.161259	0.27602	0.00108762	-0.155369	-0.115382	-0.0633832	-0.142691	-0.221488
	-0.0308223	0.00342228	-0.0513328	0.0100146	-0.0184207	0.0430452	0.0440938	0.130954	0.159552	0.0315731	0.0689127	0.222917	0.377963	0.454521	0.684771	0.855461	1.24167	1.47507	1.38528	1.08243	1.25236	0.990728	0.964854	0.738728	0.492276	0.56104	0.47712	0.466607	0.219198	0.166563	0.272651	0.298806	0.0542715	-0.0665373	-0.135257	-0.112482	-0.13653	-0.161927
	-0.0516031	0.00849603	-0.0142489	-0.00132003	-0.00277395	0.0108725	0.0505774	0.143469	0.132925	0.0491469	0.0808721	0.212662	0.322178	0.456146	0.716249	0.906574	1.18999	1.45298	1.42653	1.17982	1.37887	1.09409	1.07431	0.716627	0.535838	0.662534	0.592723	0.526036	0.193053	0.2634	0.378151	0.311719	0.125761	0.0023423	-0.160622	-0.152447	-0.148609	-0.188436
	-0.057823	0.00224942	0.032356	-0.00693338	-0.0151095	-0.0160261	0.0612865	0.117023	0.0759037	0.0280959	0.0558467	0.168162	0.229226	0.534155	0.673035	0.925184	1.17712	1.36628	1.34477	1.30345	1.36997	1.08398	1.1316	0.717375	0.574931	0.690877	0.590339	0.47706	0.197557	0.348995	0.407491	0.296408	0.18033	-0.00498163	-0.176296	-0.161773	-0.160529	-0.255028
	-0.0343	0.012989	0.0364225	-0.00953748	-0.0417875	-0.0269932	0.0632067	0.0778664	0.0349265	0.0552488	0.020908	0.162993	0.215691	0.629359	0.637374	0.937443	1.20272	1.32859	1.31642	1.41439	1.30273	1.16113	1.11475	0.820756	0.674021	0.713823	0.531594	0.422377	0.195575	0.341235	0.403752	0.251666	0.232842	0.00821737	-0.151277	-0.134442	-0.201053	-0.251749
	-0.0149886	0.00826733	0.00786363	-0.0109801	-0.0300048	-0.0257217	0.0655641	0.0930677	0.0514919	0.108564	0.0251648	0.168148	0.300553	0.648308	0.631207	0.973166	1.297	1.44148	1.40441	1.43706	1.33656	1.26919	1.17463	1.02028	0.828265	0.719414	0.538235	0.413961	0.199392	0.239684	0.363568	0.296851	0.314274	0.0529222	-0.103934	-0.163297	-0.227292	-0.231169
	-0.0300697	-0.00365816	-0.0258852	0.00293668	-0.00603794	-0.00764161	0.0703559	0.0889563	0.0711101	0.132625	0.0595122	0.182246	0.346184	0.675005	0.634051	0.996944	1.3669	1.5323	1.51328	1.44067	1.40333	1.31787	1.17175	1.14395	0.900776	0.740072	0.584571	0.399545	0.220388	0.23057	0.329298	0.329465	0.30522	0.0668473	-0.0966715	-0.238142	-0.197544	-0.191521
	-0.04213	-0.0172133	-0.0300478	0.0185662	0.012731	-0.00301923	0.0611131	0.0873671	0.076083	0.130555	0.0979133	0.198685	0.358136	0.654551	0.638028	0.982454	1.29297	1.52209	1.46505	1.37767	1.37405	1.25553	1.14496	1.07463	0.892523	0.697171	0.59282	0.387044	0.207536	0.186722	0.289182	0.317331	0.242255	0.0726235	-0.0949906	-0.317316	-0.179128	-0.180775
	-0.0518572	-0.0409112	-0.0222111	0.0428466	0.0151084	0.0123912	0.0446332	0.100486	0.0757905	0.102291	0.124286	0.214466	0.334801	0.601437	0.645447	0.960781	1.16294	1.40997	1.30234	1.2922	1.28094	1.14868	1.0868	1.0084	0.864584	0.674331	0.585793	0.405128	0.170542	0.119681	0.222344	0.262403	0.120607	0.0204054	-0.0927823	-0.319366	-0.149979	-0.201482
	-0.0499206	-0.0346697	-0.0348738	0.0106688	0.0201466	0.0327234	0.0559253	0.113258	0.0769721	0.0499368	0.131548	0.222137	0.328535	0.569444	0.707025	0.921661	0.972186	1.14456	1.06262	1.18281	1.16534	1.12541	0.981766	0.921596	0.777685	0.650548	0.542463	0.417028	0.156347	0.107332	0.14515	0.107701	-0.0549741	-0.140161	-0.151571	-0.266878	-0.205088	-0.252786
	-0.0224927	-0.0068266	-0.0526403	-0.0166512	0.0159199	0.0352499	0.047441	0.0877013	0.0880842	0.0315713	0.0829803	0.275477	0.301447	0.467976	0.64984	0.762886	0.831308	1.02698	1.05091	1.06604	1.09093	1.11846	0.884974	0.845839	0.666951	0.580875	0.458933	0.360522	0.150062	0.169804	0.175793	0.0580399	-0.0495639	-0.207958	-0.172273	-0.17655	-0.242318	-0.254243
	-0.0193812	-0.00392954	-0.0557649	-0.0181306	0.0272006	0.0254063	0.0445993	0.0641525	0.107625	0.0338069	0.0567451	0.229632	0.240152	0.358354	0.542158	0.625757	0.787356	0.970738	1.08069	1.03555	1.00296	1.02199	0.767346	0.760294	0.571546	0.471492	0.435134	0.290144	0.177529	0.177331	0.178494	0.0551711	-0.0471798	-0.174439	-0.179789	-0.130924	-0.23581	-0.236374
	-0.0284918	-0.00274633	-0.0413299	-0.0323615	0.0343735	0.0365585	0.0339976	0.027203	0.0986436	0.0202973	0.0613191	0.200244	0.202739	0.276824	0.468155	0.563584	0.731539	0.90953	1.01742	0.97132	0.961402	0.914128	0.752785	0.735103	0.530553	0.407314	0.41676	0.277205	0.198823	0.192428	0.191134	0.0889899	-0.0184472	-0.104817	-0.13117	-0.0841692	-0.219432	-0.17776
	-0.0194165	0.00663233	-0.016461	-0.0405165	0.0153867	0.0260763	0.0282987	0.0252159	0.0713019	-0.0198105	0.0841387	0.179503	0.217429	0.266487	0.427585	0.575381	0.701773	0.907814	0.98403	0.949038	0.885558	0.843516	0.797623	0.718906	0.5513	0.426655	0.357307	0.311491	0.275066	0.228498	0.267307	0.163877	0.0787561	-0.00137385	-0.0681974	-0.0304949	-0.188939	-0.102235
	-0.0194281	0.0222014	0.00165408	-0.0401717	0.0127296	0.00926688	0.0137478	0.0475832	0.0812229	-0.0183116	0.0977561	0.170945	0.221184	0.246795	0.399027	0.589501	0.710479	0.869457	0.923515	0.927137	0.808595	0.727585	0.758652	0.675216	0.548133	0.467023	0.308791	0.320823	0.29631	0.269069	0.290329	0.213743	0.174203	0.0951198	-0.0350579	0.014078	-0.146715	-0.0707416
	-0.00417452	0.0324141	-0.0337953	-0.0445537	0.0220212	0.0339901	-0.0059019	0.0778627	0.0951162	-0.0252055	0.0862269	0.134587	0.16413	0.163399	0.307441	0.537768	0.687808	0.761464	0.81565	0.911969	0.812188	0.672439	0.694102	0.642442	0.549815	0.487746	0.305552	0.321381	0.26996	0.272111	0.215535	0.175389	0.187201	0.125408	0.018507	0.0934567	-0.0955722	-0.061148
	-0.00846238	0.0174754	-0.0578643	-0.0186967	0.00959338	0.0657348	-0.00778019	0.0984267	0.0413763	-0.0603927	0.0381901	0.126311	0.13824	0.0751762	0.173532	0.457056	0.619269	0.703611	0.78364	0.885481	0.82706	0.654309	0.675934	0.682453	0.594569	0.4796	0.367439	0.369046	0.336263	0.308715	0.230128	0.202942	0.208199	0.18653	0.131734	0.171588	-0.0107633	0.0122496
	-0.0108272	-0.00438378	-0.0328663	-0.00735552	0.0109641	0.0455719	-0.00110309	0.112982	0.0226428	-0.0634389	0.0632925	0.144575	0.17315	0.0476318	0.194748	0.46026	0.627183	0.776443	0.834274	0.898586	0.859445	0.74115	0.719629	0.689433	0.647993	0.476338	0.476875	0.4656	0.450006	0.42417	0.293065	0.31695	0.31454	0.303301	0.244432	0.208957	0.112819	0.185625
	0.0129601	-0.0226445	-0.0151054	-0.00501603	0.00150802	0.0179416	0.0103562	0.0928632	-0.00309607	-0.0557428	0.0237254	0.139969	0.148534	0.0109951	0.220173	0.462251	0.607319	0.767842	0.822375	0.828845	0.704963	0.741488	0.680039	0.654825	0.601345	0.44913	0.502549	0.460309	0.469127	0.448687	0.314411	0.32412	0.384843	0.345565	0.243638	0.146815	0.15045	0.184297
	0.0513818	-0.00684278	0.00754219	-0.0144276	-0.03775	-0.0153716	0.0154681	0.0972796	0.0644929	0.102566	0.10457	0.253229	0.298277	0.230671	0.323637	0.541363	0.649803	0.781927	0.850512	0.848258	0.751574	0.726802	0.676026	0.709578	0.687384	0.596626	0.618573	0.582874	0.522883	0.505108	0.436439	0.517347	0.573922	0.503855	0.451291	0.326465	0.33663	0.370222
	0.0681016	-0.00922997	-0.0262226	-0.0449339	-0.0617554	-0.00846942	0.0825097	0.24707	0.335629	0.4125	0.370787	0.574735	0.650031	0.623986	0.704716	0.847165	0.998474	1.08882	1.14752	1.09818	1.02107	0.963437	0.939751	0.958944	1.03247	0.952497	0.97064	0.976889	0.836277	0.830566	0.828642	0.929318	0.906357	0.922766	0.854985	0.737839	0.712463	0.797061
	0.0778842	-0.000602621	-0.0663979	-0.0738856	-0.0487338	-0.00841639	0.120152	0.451852	0.637799	0.712888	0.687925	0.86913	0.956595	0.950486	1.03242	1.13381	1.32341	1.36801	1.38001	1.30185	1.20786	1.16819	1.15878	1.16013	1.2838	1.24442	1.21518	1.27791	1.12936	1.13777	1.15011	1.22991	1.21182	1.21667	1.16349	1.086	1.01119	1.0919
	0.0854097	0.0145664	-0.0725269	-0.0854994	-0.0524012	-0.00507713	0.115529	0.481526	0.686484	0.764261	0.741847	0.899269	0.977087	0.97446	1.03695	1.12138	1.28836	1.32923	1.32167	1.24822	1.15792	1.11584	1.10881	1.09723	1.23102	1.2155	1.17154	1.25184	1.13649	1.14116	1.15516	1.24021	1.21195	1.21295	1.17017	1.09889	1.02639	1.09981
Moneky S	-0.0138893	-0.0204625	-0.0121603	-0.0271322	0.0395292	0.0296534	0.00446169	0.0441156	0.103076	0.114881	0.152421	0.152944	0.0843738	0.284353	0.299737	0.244156	0.240952	0.357652	0.295085	0.288354	0.231419	0.360521	0.341023	0.270582	0.288127	0.237216	0.210652	0.268782	0.109776	0.112786	0.0751835	0.0422674	0.00817431	0.0129208	0.0500549	0.129948	0.106835	0.223789
CNO	-0.024381	-0.0184508	-0.0204749	-0.0214815	0.0541804	0.0203118	0.010296	0.0722771	0.119381	0.0970611	0.149733	0.148698	0.0990454	0.288037	0.271552	0.235504	0.228758	0.346177	0.311399	0.29765	0.242447	0.339896	0.325779	0.303519	0.266458	0.247919	0.180953	0.251453	0.10372	0.0895436	0.0716339	0.012995	-0.00465491	0.000287099	0.015261	0.109294	0.111685	0.206465
Small	-0.0361429	-0.0342622	-0.0189645	0.00306446	0.0605776	0.0141115	0.011616	0.086357	0.133382	0.0860239	0.121587	0.133999	0.103731	0.312221	0.267042	0.243807	0.257368	0.342567	0.360397	0.340581	0.270083	0.295866	0.288873	0.383311	0.269415	0.255705	0.162405	0.230007	0.141823	0.0986003	0.0665521	-0.0112296	-0.0112145	-0.00528893	0.000939151	0.10549	0.0862185	0.171967
Pre	-0.0347167	-0.0248874	-9.35048e-05	0.0155898	0.0519464	0.00762076	-0.0154593	0.0762311	0.128394	0.0952851	0.0787874	0.12838	0.115624	0.289416	0.279921	0.242862	0.293533	0.354405	0.397332	0.376042	0.330474	0.279844	0.3099	0.437958	0.279128	0.267033	0.176371	0.233307	0.141786	0.118194	0.0835494	-0.00410644	-0.0299794	0.00385828	-0.00269881	0.0980536	0.0818782	0.138039
	-0.0315734	-0.000813095	0.00794865	0.0221377	0.0392921	0.00468234	-0.0416744	0.0691991	0.124278	0.0844738	0.0553264	0.124334	0.127079	0.285284	0.308198	0.269642	0.327192	0.374651	0.417757	0.381202	0.367488	0.302029	0.40381	0.490487	0.299221	0.318575	0.218594	0.230006	0.136665	0.14047	0.105841	0.0361024	-0.0175475	0.0171077	-0.0116455	0.0847774	0.0925502	0.151054
	-0.0159047	0.00554178	-0.0141637	0.0137673	0.0403706	0.00589383	-0.0355052	0.0874519	0.130309	0.0667527	0.0635054	0.129031	0.158534	0.308244	0.305302	0.324868	0.381643	0.415267	0.447512	0.375967	0.411201	0.339041	0.500695	0.515499	0.352212	0.3832	0.249729	0.241337	0.139651	0.18758	0.129372	0.0609475	0.0210397	0.017631	-0.00229977	0.0686417	0.141899	0.176488
	-0.0137398	-0.00650726	-0.0307051	-0.000660025	0.0651632	0.00435072	-0.0179017	0.0906769	0.130831	0.0401485	0.0668308	0.156731	0.156487	0.275361	0.264221	0.376465	0.418282	0.420579	0.453191	0.386685	0.444775	0.400939	0.479957	0.465675	0.344076	0.367244	0.263688	0.258875	0.136455	0.195674	0.114183	0.0355305	0.0184834	0.0226062	-0.0100883	0.0572895	0.136468	0.160082
	-0.0385417	-0.00833154	-0.0160972	-0.00469098	0.067856	0.00267384	-0.00286847	0.0878722	0.108254	0.0650382	0.0815658	0.186907	0.111933	0.217756	0.204487	0.384405	0.424078	0.404485	0.423769	0.388757	0.464901	0.425128	0.423432	0.40149	0.329183	0.317971	0.287933	0.307717	0.161582	0.173492	0.090789	0.00977061	0.0129668	0.0266539	0.00904349	0.056371	0.13909	0.149283
	-0.0535552	-0.00960155	0.000724499	0.0102846	0.0512482	0.00423822	-0.00333879	0.101359	0.116589	0.118663	0.124159	0.192932	0.130981	0.222128	0.221974	0.354489	0.413043	0.41355	0.424877	0.411259	0.486102	0.4598	0.426887	0.39846	0.372947	0.336068	0.30012	0.28831	0.202469	0.16575	0.0881236	0.034856	-0.00126013	0.0128159	0.0321584	0.0757552	0.170694	0.173006
	-0.0495405	-0.0146491	-0.00467804	0.0183832	0.0369229	0.0271384	-0.0135769	0.117725	0.135099	0.176712	0.162827	0.199259	0.171752	0.249822	0.252176	0.361913	0.43744	0.436328	0.440899	0.44058	0.495893	0.484505	0.48697	0.465974	0.462738	0.392132	0.327897	0.298507	0.237542	0.173433	0.110614	0.0763707	0.0274264	0.0340639	0.0501905	0.124664	0.189882	0.20527
	-0.0518085	-0.0169433	-0.0180668	0.0121692	0.0312001	0.053651	-0.0102017	0.138168	0.143104	0.205179	0.187253	0.22671	0.19386	0.292521	0.278211	0.38819	0.464162	0.4382	0.439754	0.437602	0.469324	0.46066	0.513146	0.546166	0.510455	0.401187	0.333946	0.310623	0.243937	0.171188	0.122437	0.126371	0.0711705	0.0457531	0.0526137	0.146882	0.199824	0.244948
	-0.0454315	-0.0251413	-0.020653	0.00386781	0.0331617	0.0510749	0.00312129	0.111899	0.152568	0.197824	0.176029	0.19938	0.158017	0.29131	0.325183	0.379758	0.473954	0.448068	0.457992	0.413289	0.440901	0.418062	0.527892	0.579576	0.517693	0.352733	0.31772	0.287978	0.244971	0.156858	0.10722	0.153208	0.109094	0.080997	0.0912426	0.12776	0.218358	0.253843
	-0.0274742	-0.00850453	-0.0170303	0.00170902	0.0378664	0.0132114	0.000222228	0.0662289	0.125753	0.181927	0.142616	0.132289	0.112662	0.241607	0.355262	0.341532	0.382906	0.378426	0.439611	0.372494	0.373442	0.339669	0.449515	0.478383	0.374232	0.23716	0.257347	0.199153	0.203845	0.121476	0.0897565	0.152449	0.0820017	0.0753085	0.0917029	0.0915787	0.162673	0.163122
	-0.0259996	-0.0056542	-0.00774041	-0.00299322	0.0411331	-0.00237502	0.00362934	0.0411896	0.0791198	0.139341	0.113565	0.0904363	0.0957261	0.279872	0.429734	0.339305	0.30275	0.296034	0.368819	0.315901	0.265296	0.244462	0.294084	0.330471	0.205466	0.158578	0.18488	0.159366	0.135681	0.137349	0.0995765	0.122573	0.0761956	0.0384334	0.063888	0.075602	0.135854	0.112253
	-0.0308862	-0.00239722	0.00174898	-0.000778072	0.018964	0.0168422	-0.00349364	0.0396356	0.0542719	0.0609769	0.0845123	0.097499	0.0912097	0.346046	0.363739	0.329537	0.239013	0.245285	0.310148	0.28166	0.224914	0.205214	0.213842	0.219976	0.142186	0.115948	0.118182	0.11667	0.106256	0.151335	0.0757499	0.0590303	0.0717422	-0.0126099	0.0444135	0.0548613	0.0982815	0.132638
	-0.027479	-0.00906648	-0.00172238	0.000108772	0.000384516	0.0354844	0.00229013	0.0324219	0.0492407	0.0586881	0.0798649	0.114482	0.106632	0.419535	0.343926	0.341884	0.213425	0.261195	0.293139	0.296641	0.255492	0.165683	0.194575	0.170037	0.129669	0.103635	0.105135	0.0897027	0.104795	0.152592	0.0711382	0.0241457	0.0160445	-0.030106	0.0444686	0.0316762	0.0858619	0.166294
	-0.0284126	-0.0196124	0.00506264	-0.0112491	0.002941	0.0389202	0.0123502	0.0179779	0.100654	0.0804247	0.0539003	0.0989647	0.113829	0.455741	0.370437	0.390456	0.244079	0.2758	0.268152	0.291112	0.278282	0.141282	0.178577	0.155455	0.115022	0.0795082	0.109152	0.0758382	0.0799976	0.128088	0.0700963	-0.00480819	-0.0362145	-0.04596	0.0355516	0.0400181	0.0877038	0.14695
	-0.0436826	-0.0310875	0.0268271	-0.0253195	0.0121696	0.0531094	0.00798357	0.0146758	0.125059	0.0857616	0.0114278	0.0640805	0.0774138	0.360881	0.312059	0.359402	0.226392	0.245215	0.21629	0.262918	0.234456	0.132606	0.138913	0.141473	0.0742247	0.0371831	0.0904333	0.0581755	0.0339743	0.0679878	0.0317944	-0.0372052	-0.0696747	-0.0590383	0.0126941	0.0142398	0.0679358	0.0969227
	-0.0449914	-0.0345678	0.0352503	-0.00988062	0.0142949	0.0467373	-0.00684276	0.036623	0.138333	0.0970596	0.0183261	0.0454655	0.0453429	0.316759	0.282095	0.305055	0.19258	0.211785	0.18645	0.216675	0.190284	0.126525	0.111608	0.118544	0.0819234	0.0620536	0.0825214	0.041667	0.0111293	0.0266394	-0.00646714	-0.0231768	-0.0396756	-0.0578482	-0.0148382	0.00578806	0.0514354	0.0510906
	-0.0470868	-0.0375587	0.0308491	0.000512923	0.0173753	0.0349403	0.000967841	0.037179	0.139284	0.0766521	0.0447872	0.0239417	0.0097533	0.360173	0.35008	0.303719	0.193389	0.224522	0.205178	0.148438	0.175634	0.136578	0.0888201	0.136862	0.104566	0.0978125	0.0830723	0.035348	-0.00688379	0.0161803	-0.0435236	-0.0203274	-0.00881004	-0.0413095	-0.00710566	-0.00843671	0.0259392	0.00369094
	-0.0601148	-0.0378945	0.0221219	-0.014467	0.0176741	0.0467329	0.0259474	0.0611908	0.164737	0.0820649	0.0743353	0.0422517	0.0250168	0.398512	0.403876	0.316518	0.228268	0.277049	0.290659	0.174746	0.255755	0.219955	0.129586	0.198514	0.203226	0.171056	0.164792	0.118116	0.0341208	0.0692654	-0.00166248	0.0202655	0.0415358	0.00546784	0.0504582	0.0418785	0.0460801	0.0127809
	-0.053704	-0.0344055	0.0131885	-0.0320885	0.0233919	0.0536849	0.0299328	0.088796	0.175264	0.119985	0.0906361	0.0612033	0.0571892	0.437137	0.468047	0.399119	0.252278	0.311673	0.363625	0.24686	0.314259	0.26972	0.203328	0.213513	0.259405	0.210992	0.232321	0.214849	0.0971356	0.0980908	0.105052	0.0686996	0.0684518	0.0438872	0.071078	0.0730307	0.0521502	0.0120079
	-0.021043	-0.0211247	-0.0125552	-0.031862	0.0300771	0.0290468	0.027461	0.142687	0.292772	0.292401	0.237447	0.234202	0.273273	0.612492	0.74097	0.621632	0.51136	0.541555	0.625335	0.559283	0.565612	0.494674	0.495961	0.392085	0.413359	0.388625	0.449321	0.419014	0.392627	0.36142	0.412781	0.326429	0.365211	0.326132	0.336555	0.348308	0.317965	0.297516
	0.0262537	-0.0171634	-0.0305882	-0.0465132	0.00308433	0.00499256	0.0599342	0.305082	0.610256	0.642888	0.621612	0.662248	0.762266	1.00822	1.14787	1.05691	1.01057	1.05097	1.07687	1.04769	1.05842	0.947431	1.00786	0.861425	0.835465	0.835718	0.901201	0.883101	0.891116	0.905489	0.930601	0.824851	0.914512	0.853038	0.891636	0.892362	0.902378	0.920507
	0.067708	-0.015243	-0.0460154	-0.0720641	-0.0308454	0.00865354	0.0878063	0.461436	0.876468	0.932903	0.987127	1.04476	1.15763	1.31242	1.3335	1.31367	1.39934	1.43348	1.39713	1.37867	1.40059	1.29734	1.33233	1.23961	1.18746	1.21673	1.24108	1.22756	1.24427	1.30055	1.28894	1.20673	1.31629	1.25511	1.31588	1.33346	1.35718	1.41762
	0.0832456	-0.00990279	-0.0506522	-0.0781692	-0.0427711	0.00681873	0.091431	0.457222	0.87626	0.929649	1.00861	1.0754	1.17029	1.28228	1.20574	1.21808	1.38067	1.41693	1.3757	1.35087	1.35184	1.26224	1.28187	1.23464	1.19001	1.21782	1.22082	1.22322	1.229	1.30132	1.27503	1.21476	1.31606	1.26202	1.31369	1.35529	1.37312	1.44795
Moneky S	0.026962	0.00936312	-0.0190434	-0.0285193	0.00930331	-0.00089036	0.00282464	0.0721843	0.110919	0.106327	0.127545	0.0657465	0.0603935	0.06674	0.0956307	0.130957	0.133309	0.111599	0.186445	0.17885	0.174982	0.200839	0.168959	0.21889	0.212427	0.152427	0.196629	0.299999	0.354003	0.18592	0.241547	0.17987	0.263836	0.195783	0.257786	0.419263	0.515161	0.481737
CNO	0.027459	-0.00582039	-0.000230094	-0.0125467	-0.00155339	0.00254553	-0.00985398	0.0622968	0.0775446	0.0735581	0.10712	0.0821737	0.066281	0.065556	0.106571	0.119326	0.131321	0.109838	0.186928	0.193603	0.147846	0.200584	0.144098	0.207153	0.21321	0.154713	0.186413	0.312011	0.274725	0.179168	0.220392	0.208877	0.251405	0.252227	0.243961	0.387504	0.501423	0.484915
Small	0.0195315	-0.0184892	0.0180822	-0.00783969	-0.00522213	0.00777006	-0.0138328	0.074274	0.0678036	0.0672236	0.098459	0.124602	0.0666744	0.0655526	0.108155	0.109631	0.139573	0.096875	0.189623	0.21783	0.161076	0.211355	0.138918	0.190721	0.204258	0.18548	0.194279	0.318671	0.232714	0.198452	0.202221	0.225242	0.249639	0.280959	0.25198	0.35668	0.495404	0.492213
Post	0.0189905	-0.0222761	0.0203406	-0.0068752	0.00167693	0.00453571	-0.0163924	0.0523898	0.0605465	0.0564266	0.0832226	0.141258	0.0589727	0.0582972	0.130302	0.116514	0.149432	0.0993585	0.199928	0.231016	0.187112	0.214726	0.153732	0.186035	0.219085	0.197575	0.219951	0.300208	0.249088	0.209416	0.230245	0.227502	0.263319	0.268822	0.276662	0.304888	0.435689	0.50673
	0.0179076	-0.00759064	0.014576	0.00758336	-0.00568624	0.00473264	-0.0315227	0.00722813	0.0639983	0.0365613	0.0651357	0.116921	0.0450845	0.0349911	0.136164	0.122253	0.15079	0.0986658	0.1894	0.214522	0.197789	0.199216	0.171497	0.204759	0.230167	0.169831	0.220112	0.284212	0.261319	0.215834	0.268999	0.209948	0.268229	0.236374	0.258389	0.300013	0.37297	0.5226
	0.0123862	0.0190983	-0.000434138	0.00313645	0.00526357	-0.00409658	-0.0353538	-0.0149873	0.0940149	0.0343534	0.0446138	0.0495626	0.0270786	0.0205033	0.106941	0.12318	0.151575	0.108176	0.174539	0.209845	0.218458	0.175124	0.170059	0.199361	0.227817	0.147196	0.170542	0.274452	0.273566	0.239895	0.277297	0.204949	0.271037	0.221824	0.235026	0.303718	0.344165	0.526841
	0.0200908	0.0294	-0.00785267	-0.0140687	0.0270778	-0.025449	-0.0291984	0.00438606	0.108742	0.0464439	0.0352322	0.0193921	0.0421752	0.0496158	0.0987108	0.114744	0.159536	0.149098	0.171575	0.190966	0.240432	0.170396	0.173899	0.206307	0.246685	0.195876	0.142506	0.297821	0.321506	0.249638	0.264733	0.21537	0.275317	0.208456	0.257976	0.32659	0.391357	0.55052
	0.0356148	0.0339431	-0.00646083	-0.0296512	0.0321209	-0.0437231	-0.0218436	0.0380592	0.103534	0.0966099	0.0542792	0.0442975	0.0635434	0.0713491	0.124403	0.108847	0.144322	0.171958	0.157163	0.207839	0.271749	0.189095	0.20133	0.221233	0.302051	0.228976	0.139573	0.328738	0.356394	0.282263	0.265257	0.223087	0.288595	0.242845	0.300482	0.350369	0.441058	0.554526
	0.0337457	0.02534	-0.00039802	-0.0237905	0.0297299	-0.0477021	-0.016925	0.0572492	0.100532	0.142012	0.0773444	0.0772212	0.0774579	0.0700719	0.132428	0.114196	0.13846	0.188933	0.168679	0.22334	0.277205	0.229035	0.219525	0.216156	0.332659	0.23631	0.165253	0.319866	0.381339	0.324909	0.296293	0.213469	0.312524	0.288786	0.309005	0.360464	0.468241	0.578904
	0.015647	0.0322016	0.0134583	-0.0196261	0.0133196	-0.0423684	-0.0126319	0.0759469	0.112063	0.149152	0.093219	0.0924288	0.0802702	0.0816323	0.133086	0.133499	0.133925	0.199878	0.202195	0.267347	0.277685	0.274546	0.226847	0.206378	0.324351	0.249887	0.20369	0.324669	0.380886	0.360906	0.357516	0.238379	0.343495	0.348437	0.329669	0.38179	0.490721	0.586948
	-0.00059585	0.05445	0.0329977	-0.0331008	-0.00635354	-0.0353475	-0.0120501	0.0909259	0.120477	0.134973	0.0874968	0.0846471	0.0831365	0.0991459	0.116634	0.140492	0.137487	0.197763	0.224925	0.285491	0.278999	0.291089	0.233928	0.210441	0.296549	0.24521	0.227383	0.326412	0.364557	0.366026	0.384186	0.252274	0.364933	0.369903	0.328201	0.414928	0.504753	0.589347
	-0.00728714	0.0610897	0.0387818	-0.0353266	-0.0191913	-0.033324	-0.0047424	0.0883885	0.123113	0.111223	0.0701015	0.0747206	0.0841832	0.107613	0.0904871	0.113536	0.107629	0.166756	0.207509	0.244107	0.26616	0.291908	0.225235	0.207423	0.242439	0.213153	0.199768	0.282294	0.313962	0.353633	0.384111	0.272365	0.344864	0.353183	0.344741	0.431788	0.503832	0.542144
	0.000389767	0.027765	0.00890405	-0.0208952	-0.00646271	-0.0279702	0.0182693	0.0859664	0.0859304	0.0530472	0.0444108	0.0670533	0.0803088	0.087244	0.0721074	0.105951	0.104454	0.147487	0.173221	0.21193	0.220217	0.255537	0.210489	0.190361	0.186503	0.198969	0.162034	0.183641	0.260895	0.292174	0.333427	0.278257	0.279326	0.322245	0.370419	0.460626	0.471224	0.499949
	0.0202835	-0.00511465	-0.00828446	-0.0157185	0.0079387	-0.0146497	0.0155451	0.0765653	0.0575547	0.0434369	0.0474569	0.0662506	0.0737767	0.0637578	0.116089	0.11964	0.106507	0.158689	0.171981	0.184714	0.150275	0.215214	0.195332	0.176586	0.186028	0.197345	0.139331	0.14138	0.204661	0.201671	0.238846	0.213482	0.201463	0.272553	0.320972	0.413963	0.376995	0.461221
	0.0335144	-0.0106853	-0.00319439	-0.00825911	0.0185818	-0.0225666	-0.0073907	0.0598494	0.0765641	0.0543548	0.0401943	0.0446075	0.0503066	0.0763328	0.146648	0.133362	0.104503	0.154513	0.15372	0.148797	0.125271	0.19311	0.162734	0.168779	0.194771	0.193696	0.121242	0.151022	0.170109	0.155103	0.19076	0.143177	0.157554	0.24309	0.271136	0.327724	0.312548	0.373621
	0.0257574	-0.00454189	0.0274866	0.000795621	0.00786959	-0.0251123	-0.0322551	0.0446571	0.0997951	0.0622256	0.034671	0.0479082	0.0341862	0.0788493	0.136423	0.135546	0.105408	0.156047	0.128836	0.104215	0.100057	0.138432	0.129149	0.181245	0.20903	0.188183	0.122011	0.151858	0.166936	0.120929	0.156688	0.110477	0.125734	0.245854	0.248191	0.275872	0.260025	0.301089
	0.015526	0.0196181	0.0411845	-0.0111658	-0.0111171	-0.0238364	-0.0302093	0.0484921	0.115217	0.0746829	0.0369295	0.0432635	0.024052	0.0948726	0.103959	0.104625	0.0773239	0.13224	0.0992594	0.0761413	0.0804955	0.108863	0.105525	0.177236	0.183974	0.15047	0.11333	0.13667	0.140066	0.111606	0.13966	0.0826648	0.119903	0.21915	0.230283	0.233046	0.193096	0.226428
	0.0223144	0.050151	0.0238346	-0.0205232	-0.0166219	-0.0147473	-0.0444076	0.0651059	0.0705991	0.0527357	0.0100821	0.0174164	0.0197622	0.0706456	0.0859405	0.0529068	0.0640229	0.110375	0.0990922	0.0735108	0.0550449	0.0675425	0.0680691	0.129091	0.131908	0.092314	0.069268	0.0739867	0.0792603	0.101077	0.10114	0.0263512	0.0948965	0.133835	0.155353	0.147215	0.109729	0.147362
	0.0319753	0.0581893	-0.00227285	-0.0140356	-0.00897701	-0.0137525	-0.0511267	0.065016	0.0222993	0.0275315	-0.0218702	0.0078257	0.0055479	0.0887058	0.102605	0.0287688	0.0611103	0.101502	0.0872183	0.0538408	0.0233266	0.0334218	0.0359079	0.0955584	0.0947685	0.0546038	0.0278979	0.0243748	0.0469634	0.0659814	0.0793124	-0.0223561	0.0425692	0.071168	0.0769516	0.07184	0.056703	0.0987723
	0.0384157	0.0582639	-0.0188195	-0.00190878	-0.00360275	-0.0246552	-0.0476934	0.0482659	-0.0150986	0.00783662	-0.0194164	0.00538326	0.00583843	0.11061	0.118039	0.0516956	0.0795932	0.10085	0.0908195	0.0394469	-0.000419311	0.0716153	0.0498278	0.0847466	0.095101	0.0482957	0.0201754	0.0161184	0.049044	0.0455451	0.0829195	-0.0386505	0.0156809	0.0420758	0.0597433	0.027546	0.0431075	0.0716319
	0.0298333	0.0436337	-0.0078194	-0.00889796	-0.0040914	-0.0113601	-0.0412981	0.0187829	-0.0111053	-0.0104558	-0.0195396	0.0156295	0.0215061	0.141026	0.124673	0.080628	0.125067	0.116292	0.109589	0.0401025	0.0150062	0.12286	0.0653824	0.0959127	0.127004	0.0649759	0.0716678	0.0411371	0.0720997	0.0437894	0.0581332	-0.0192278	0.0222843	0.00451732	0.0585489	-0.00518906	0.0270086	0.0568743
	0.0270469	0.0259001	0.00218265	-0.0168803	-0.0078432	0.0013397	-0.0317459	0.0294023	0.0174963	-0.0256959	-0.00142778	0.0528541	0.023386	0.139042	0.155875	0.107525	0.14743	0.151077	0.147543	0.10918	0.0720816	0.15807	0.0918994	0.149038	0.189895	0.133168	0.132343	0.10119	0.129112	0.0629669	0.0293114	-0.00911425	0.0412702	-0.0166328	0.066705	-0.0131648	-0.0189276	0.0478929
	0.0365269	0.0121155	-0.0107849	-0.0110206	-0.00281145	0.00149267	-0.0255182	0.0707831	0.0517909	0.0227542	0.0841049	0.114765	0.096197	0.211422	0.24791	0.159267	0.197499	0.212881	0.188789	0.203099	0.103246	0.148354	0.152936	0.188873	0.25378	0.268957	0.176839	0.179827	0.196076	0.11556	0.11522	0.0648588	0.106347	0.0803722	0.129849	0.0829468	0.0344662	0.101195
	0.0501222	0.00239013	-0.0362407	-0.0125229	0.00682854	-0.00209278	-0.00848456	0.114585	0.108796	0.100139	0.153149	0.167446	0.19828	0.290234	0.326881	0.243696	0.303669	0.269549	0.251627	0.251629	0.178779	0.199031	0.209659	0.218354	0.291209	0.348295	0.261078	0.254738	0.235953	0.211928	0.244023	0.208423	0.239908	0.254878	0.27372	0.245565	0.196635	0.233588
	0.0590936	-0.00123299	-0.0477243	-0.0179301	0.00843323	-0.00146195	0.000822511	0.145723	0.159557	0.170179	0.199599	0.221493	0.287658	0.343706	0.364142	0.287366	0.338416	0.292802	0.300037	0.285481	0.249913	0.249642	0.23268	0.248865	0.31119	0.370653	0.294564	0.299676	0.263071	0.278168	0.315144	0.307511	0.340997	0.366225	0.371917	0.354792	0.313983	0.332959
	0.0590805	-0.00183737	-0.0472608	-0.0215302	0.0086403	0.000404491	0.0025031	0.132384	0.145549	0.165147	0.182161	0.208784	0.279554	0.312057	0.327611	0.2643	0.307956	0.272917	0.272967	0.250471	0.23038	0.224197	0.196529	0.212357	0.271071	0.334572	0.259039	0.276198	0.231993	0.254279	0.292126	0.299905	0.326568	0.355775	0.363024	0.356018	0.315489	0.329365
Moneky S	-0.0408513	-0.0298256	0.00688314	0.00138711	0.0302259	0.0305438	0.00163706	-0.0280687	-0.00784255	0.00855362	0.0248758	0.0871977	0.0239803	0.217613	0.204106	0.1132	0.107643	0.246053	0.10864	0.109504	0.0564371	0.159682	0.172064	0.0516919	0.0756998	0.0847893	0.0140235	-0.0312164	-0.244226	-0.0731346	-0.166363	-0.137603	-0.255661	-0.182862	-0.207731	-0.289315	-0.408326	-0.257948
CNO	-0.05184	-0.0126305	-0.0202448	-0.00893477	0.0557338	0.0177663	0.02015	0.00998023	0.0418361	0.023503	0.0426129	0.0665245	0.0327644	0.222481	0.16498	0.116177	0.0974368	0.236339	0.124471	0.104047	0.0946011	0.139313	0.181681	0.0963662	0.0532479	0.0932068	-0.00546002	-0.0605581	-0.171004	-0.0896248	-0.148759	-0.195882	-0.25606	-0.25194	-0.2287	-0.27821	-0.389738	-0.278449
Small	-0.0556745	-0.015773	-0.0370467	0.0109041	0.0657997	0.00634149	0.0254488	0.012083	0.0655787	0.0188002	0.0231285	0.00939751	0.0370564	0.246668	0.158886	0.134176	0.117795	0.245692	0.170774	0.122751	0.109007	0.0845115	0.149955	0.192589	0.065157	0.0702256	-0.0318741	-0.0886634	-0.0908918	-0.0998518	-0.135669	-0.236472	-0.260854	-0.286248	-0.251041	-0.25119	-0.409186	-0.320246
Pre-Post	-0.0537072	-0.00261133	-0.0204341	0.0224649	0.0502695	0.00308505	0.000933174	0.0238413	0.0678478	0.0388585	-0.00443517	-0.0128773	0.0566516	0.231119	0.14962	0.126348	0.144101	0.255047	0.197404	0.145027	0.143362	0.0651175	0.156168	0.251922	0.060043	0.069458	-0.0435802	-0.0669015	-0.107302	-0.0912223	-0.146695	-0.231608	-0.293298	-0.264964	-0.279361	-0.206834	-0.353811	-0.368691
	-0.049481	0.00677754	-0.00662732	0.0145544	0.0449784	-5.02949e-05	-0.0101516	0.0619709	0.0602796	0.0479125	-0.00980932	0.00741221	0.0819949	0.250292	0.172033	0.147389	0.176402	0.275985	0.228357	0.16668	0.1697	0.102813	0.232313	0.285728	0.0690536	0.148745	-0.0015188	-0.0542058	-0.124654	-0.0753632	-0.163158	-0.173846	-0.285777	-0.219266	-0.270034	-0.215236	-0.28042	-0.371546
	-0.0282909	-0.0135566	-0.0137295	0.0106308	0.0351071	0.00999041	-0.000151351	0.102439	0.0362946	0.0323994	0.0188916	0.0794681	0.131455	0.28774	0.198361	0.201687	0.230068	0.307091	0.272973	0.166122	0.192743	0.163917	0.330636	0.316138	0.124395	0.236004	0.0791871	-0.0331156	-0.133915	-0.0523144	-0.147925	-0.144002	-0.249997	-0.204193	-0.237326	-0.235077	-0.202267	-0.350352
	-0.0338306	-0.0359073	-0.0228524	0.0134086	0.0380854	0.0297998	0.0112966	0.0862908	0.0220887	-0.00629542	0.0315986	0.137338	0.114312	0.225745	0.16551	0.26172	0.258747	0.271481	0.281617	0.195718	0.204342	0.230543	0.306057	0.259368	0.0973917	0.171368	0.121181	-0.0389456	-0.185051	-0.0539639	-0.15055	-0.179839	-0.256833	-0.18585	-0.268065	-0.2693	-0.254889	-0.390438
	-0.0741565	-0.0422746	-0.00963633	0.0249602	0.0357351	0.046397	0.0189751	0.0498131	0.00472043	-0.0315717	0.0272866	0.142609	0.0483899	0.146407	0.0800831	0.275558	0.279756	0.232527	0.266606	0.180919	0.193152	0.236033	0.222102	0.180257	0.0271326	0.0889944	0.14836	-0.0210203	-0.194811	-0.108771	-0.174468	-0.213316	-0.275628	-0.216191	-0.291438	-0.293998	-0.301968	-0.405242
	-0.087301	-0.0349416	0.00112252	0.0340751	0.0215183	0.0519403	0.0135863	0.0441098	0.0160578	-0.0233486	0.0468142	0.11571	0.0535232	0.152056	0.0895457	0.240293	0.274583	0.224617	0.256199	0.187918	0.208898	0.230765	0.207361	0.182304	0.0402887	0.099758	0.134867	-0.0315563	-0.17887	-0.159159	-0.208169	-0.178613	-0.313784	-0.27597	-0.276847	-0.284709	-0.297547	-0.405898
	-0.0651874	-0.0468507	-0.0181363	0.0380093	0.0236033	0.0695068	-0.000944985	0.0417779	0.023036	0.0275598	0.0696082	0.10683	0.0914816	0.168189	0.11909	0.228414	0.303516	0.23645	0.238705	0.173233	0.218208	0.209959	0.260123	0.259596	0.138387	0.142245	0.124207	-0.0261618	-0.143344	-0.187473	-0.246902	-0.162008	-0.316068	-0.314373	-0.279478	-0.257125	-0.300839	-0.381678
	-0.0512127	-0.0713933	-0.0510645	0.0452699	0.0375536	0.0889986	0.00184844	0.0472419	0.0226274	0.0702062	0.0997557	0.142062	0.110724	0.193375	0.161577	0.247698	0.326675	0.240437	0.214829	0.152111	0.190325	0.169571	0.279218	0.335725	0.213906	0.155977	0.106563	-0.0157887	-0.12062	-0.194838	-0.261749	-0.125903	-0.293763	-0.32415	-0.275587	-0.268046	-0.304929	-0.344399
	-0.0381444	-0.0862309	-0.0594348	0.0391944	0.052353	0.084399	0.00786369	0.0235102	0.0294548	0.086601	0.105927	0.124659	0.0738335	0.183697	0.234696	0.266222	0.366326	0.281311	0.250482	0.169182	0.174741	0.126154	0.302657	0.372154	0.275254	0.13958	0.117952	0.00568409	-0.0689918	-0.196775	-0.276891	-0.119158	-0.23577	-0.272186	-0.253498	-0.304028	-0.285473	-0.288301
	-0.027864	-0.0362695	-0.0259343	0.0226042	0.0443291	0.0411817	-0.0180471	-0.0197375	0.0398224	0.12888	0.0982054	0.065236	0.0323537	0.154363	0.283154	0.23558	0.278452	0.230939	0.26639	0.160564	0.153225	0.0841322	0.239026	0.288022	0.187729	0.0381908	0.0953132	0.0155122	-0.0570501	-0.170698	-0.243671	-0.125808	-0.197324	-0.246937	-0.278716	-0.369047	-0.308551	-0.336827
	-0.0462831	-0.000539551	0.000544044	0.0127253	0.0331944	0.0122747	-0.0119157	-0.0353757	0.0215651	0.0959039	0.0661077	0.0241857	0.0219494	0.216114	0.313645	0.219666	0.196243	0.137344	0.196838	0.131187	0.115021	0.0292476	0.0987528	0.153886	0.0194372	-0.0387667	0.0455492	0.0179856	-0.0689796	-0.0643216	-0.139269	-0.0909088	-0.125267	-0.23412	-0.257084	-0.338361	-0.241141	-0.348968
	-0.0644006	0.00828811	0.00494337	0.00748103	0.000382192	0.0394088	0.00389706	-0.0202138	-0.0222922	0.00662214	0.044318	0.0528915	0.0409031	0.269714	0.217091	0.196175	0.13451	0.0907726	0.156428	0.132862	0.0996429	0.0121043	0.0511086	0.0511969	-0.0525849	-0.0777478	-0.00306034	-0.0343522	-0.0638533	-0.00376837	-0.11501	-0.0841463	-0.0858115	-0.2557	-0.226722	-0.272862	-0.214266	-0.240983
	-0.0532364	-0.00452458	-0.029209	-0.000686849	-0.00748507	0.0605967	0.0345452	-0.0122352	-0.0505544	-0.00353752	0.045194	0.066574	0.0724461	0.340685	0.207502	0.206338	0.108017	0.105148	0.164303	0.192426	0.155435	0.0272507	0.0654264	-0.0112075	-0.0793608	-0.0845471	-0.0168759	-0.0621554	-0.0621408	0.0316632	-0.08555	-0.0863311	-0.109689	-0.27596	-0.203722	-0.244196	-0.174163	-0.134795
	-0.0439386	-0.0392305	-0.0361218	-8.33518e-05	0.0140581	0.0627566	0.0425595	-0.0305142	-0.0145629	0.00574175	0.0169708	0.0557012	0.0897773	0.360869	0.266478	0.285831	0.166755	0.14356	0.168893	0.21497	0.197786	0.0324185	0.0730519	-0.0217813	-0.068952	-0.0709616	-0.00417722	-0.0608315	-0.0600685	0.0164828	-0.0695633	-0.087473	-0.156118	-0.26511	-0.194731	-0.193028	-0.105392	-0.0794785
	-0.065997	-0.0812385	0.00299254	-0.00479633	0.0287915	0.0678567	0.0523911	-0.0504301	0.0544596	0.0330259	0.00134577	0.0466641	0.0576515	0.290235	0.226118	0.306495	0.162369	0.134841	0.117198	0.189407	0.179411	0.0650639	0.0708435	0.0123821	-0.0576835	-0.055131	0.0211653	-0.0158113	-0.0452859	-0.0330888	-0.0693457	-0.0635564	-0.164571	-0.192873	-0.142659	-0.132975	-0.0417936	-0.050439
	-0.0769667	-0.0927571	0.0375231	0.00415494	0.0232719	0.0604899	0.044284	-0.028393	0.116034	0.069528	0.0401963	0.0376398	0.039795	0.228053	0.17949	0.276286	0.131469	0.110283	0.0992316	0.162834	0.166957	0.0931036	0.0757003	0.0229856	-0.0128451	0.00744976	0.0546235	0.0172922	-0.0358341	-0.039342	-0.0857795	-0.000820722	-0.0822448	-0.129016	-0.0917899	-0.0660519	-0.00526758	-0.0476817
	-0.0855025	-0.0958226	0.0496686	0.00242171	0.0209781	0.0595955	0.0486613	-0.0110869	0.154383	0.0688155	0.0642036	0.0185584	0.00391487	0.249563	0.232041	0.252024	0.113796	0.123672	0.114359	0.108991	0.176053	0.0649632	0.0389923	0.0521154	0.00946526	0.0495168	0.0628969	0.0192295	-0.0559278	-0.0293649	-0.126443	0.0183232	-0.0244909	-0.0833853	-0.0668489	-0.0359827	-0.0171683	-0.067941
	-0.0899481	-0.0815282	0.0299413	-0.00556907	0.0217655	0.0580931	0.0672455	0.0424079	0.175842	0.0925208	0.0938749	0.0266221	0.00351065	0.257486	0.279203	0.23589	0.103201	0.160756	0.18107	0.134644	0.240749	0.097095	0.0642034	0.102602	0.0762222	0.10608	0.0931237	0.0769789	-0.0379789	0.0254759	-0.0597957	0.0394933	0.0192515	0.00095052	-0.00809075	0.0470675	0.0190716	-0.0440934
	-0.0807509	-0.0603056	0.0110058	-0.0152083	0.0312351	0.0523452	0.0616787	0.0593936	0.157767	0.14568	0.0920638	0.00834919	0.0338032	0.298095	0.312172	0.291595	0.104848	0.160596	0.216082	0.13768	0.242178	0.11165	0.111429	0.0644752	0.0695102	0.0778249	0.0999775	0.113659	-0.0319759	0.0351239	0.0757411	0.0778138	0.0271815	0.06052	0.00437299	0.0861955	0.0710777	-0.035885
	-0.0575699	-0.0332402	-0.00177029	-0.0208415	0.0328886	0.0275541	0.0529792	0.0719038	0.240982	0.269646	0.153342	0.119437	0.177076	0.40107	0.49306	0.462366	0.313861	0.328674	0.436546	0.356184	0.462366	0.34632	0.343025	0.203212	0.159579	0.119668	0.272482	0.239186	0.196551	0.245859	0.29756	0.261571	0.258865	0.24576	0.206706	0.265361	0.283499	0.196321
	-0.0238684	-0.0195535	0.00565242	-0.0339903	-0.00374421	0.00708534	0.0684188	0.190497	0.50146	0.54275	0.468463	0.494802	0.563985	0.717984	0.820987	0.813219	0.706899	0.781424	0.825244	0.796063	0.879636	0.7484	0.798197	0.643071	0.544256	0.487424	0.640123	0.628363	0.655163	0.693561	0.686579	0.616428	0.674604	0.598161	0.617916	0.646797	0.705743	0.686919
	0.00861438	-0.01401	0.00170891	-0.0541339	-0.0392787	0.0101155	0.0869838	0.315713	0.716911	0.762724	0.787528	0.823269	0.869975	0.968709	0.969361	1.02631	1.06092	1.14068	1.09709	1.09319	1.15067	1.0477	1.09965	0.990742	0.876266	0.846073	0.946512	0.92788	0.981201	1.02238	0.973796	0.899219	0.975298	0.888885	0.94396	0.978671	1.0432	1.08466
	0.0241651	-0.00806542	-0.00339145	-0.056639	-0.0514114	0.00641424	0.0889279	0.324838	0.730711	0.764502	0.826449	0.866612	0.890738	0.970225	0.87813	0.953782	1.07271	1.14401	1.10273	1.1004	1.12146	1.03804	1.08534	1.02229	0.918941	0.883243	0.961785	0.947022	0.997003	1.04704	0.982905	0.914857	0.989497	0.906245	0.950663	0.999272	1.05763	1.11859
Monkey S	0.00190143	-0.012177	0.00261264	0.00302358	-0.00850516	0.00299212	0.0101524	0.0980942	0.138962	0.15304	0.177105	0.230661	0.362484	0.480684	0.585547	0.898094	1.09923	1.19458	1.19711	1.31197	1.13231	0.911035	0.801683	0.750502	0.696001	0.650139	0.527717	0.552351	0.545956	0.447599	0.474669	0.37918	0.318266	0.228724	0.236947	0.177624	0.117301	0.239227
VEH	0.0127245	-0.00880846	0.00106382	-0.00356146	-0.0230969	0.0107033	0.0109752	0.106425	0.146857	0.170475	0.205004	0.262851	0.365763	0.538631	0.638845	0.952062	1.21819	1.36615	1.34908	1.48581	1.29982	1.07233	0.92325	0.817754	0.750935	0.729301	0.579739	0.580196	0.572114	0.483729	0.505539	0.413201	0.328699	0.277795	0.229545	0.202796	0.119218	0.250759
Large	0.0133128	-0.00184251	-0.00438992	-0.00683763	-0.0227802	0.0148707	0.00766684	0.127527	0.174472	0.174407	0.22552	0.2655	0.387431	0.563186	0.720462	0.986013	1.26684	1.5135	1.43794	1.57104	1.38203	1.18155	1.01637	0.907816	0.817871	0.776896	0.625805	0.601307	0.587605	0.511636	0.507555	0.444636	0.332216	0.321554	0.240559	0.22934	0.136176	0.273678
Pre	0.0106414	0.00459806	0.00418989	-0.00573383	-0.0138203	0.00475299	-0.0046282	0.131554	0.177882	0.174714	0.228173	0.253105	0.407851	0.57813	0.793682	1.01113	1.2973	1.60122	1.49639	1.56499	1.38742	1.24086	1.08241	0.971347	0.882134	0.806461	0.650435	0.646776	0.603735	0.570086	0.53255	0.45864	0.333086	0.333533	0.271242	0.240688	0.159232	0.278348
	0.00389457	-0.00462047	0.0148468	-0.00331519	0.000850726	-0.000374155	-0.0112823	0.122586	0.167531	0.181919	0.227898	0.25927	0.427762	0.61065	0.849154	1.06361	1.40912	1.66585	1.55675	1.60814	1.43681	1.29462	1.10848	1.00363	0.953433	0.861718	0.694307	0.705772	0.672033	0.634882	0.606752	0.517483	0.381755	0.350246	0.321346	0.26235	0.180966	0.279088
	0.00500549	-0.014274	0.0129166	0.000876149	0.0110276	-0.00465194	-0.0109	0.11969	0.143364	0.20295	0.234104	0.277347	0.457547	0.662964	0.910851	1.15786	1.58331	1.75226	1.63815	1.71578	1.53147	1.35404	1.16277	1.08168	1.05155	0.914444	0.764107	0.784833	0.783018	0.719123	0.700956	0.600353	0.469158	0.377391	0.380183	0.284628	0.218851	0.292746
	0.0115878	-0.0191045	0.00613312	0.0110977	0.00816418	-0.00903616	-0.00884217	0.121064	0.126162	0.203805	0.251673	0.276729	0.4727	0.692091	0.954971	1.25822	1.6575	1.79854	1.68495	1.7708	1.54655	1.35119	1.15574	1.12857	1.08595	0.914938	0.805721	0.834202	0.844017	0.766762	0.76284	0.653615	0.518857	0.396048	0.417476	0.297917	0.244351	0.284376
	0.00366602	-0.0144023	0.0080536	0.0234078	-0.00653723	-0.00381277	-0.0103751	0.124738	0.115981	0.178174	0.267056	0.268725	0.465381	0.688806	0.977244	1.30245	1.68731	1.8245	1.69796	1.74415	1.503	1.32257	1.13816	1.09899	1.03242	0.884565	0.811714	0.857979	0.83961	0.779216	0.756539	0.641628	0.524571	0.408877	0.421211	0.303601	0.259066	0.281857
	-0.0056358	-0.0109583	0.00410031	0.0232519	-0.00723661	0.00111186	-0.00463341	0.126924	0.130985	0.166136	0.276365	0.268115	0.440629	0.6682	0.955024	1.28352	1.68583	1.82014	1.69709	1.69088	1.41017	1.3044	1.10912	1.05741	0.982885	0.833476	0.783773	0.823848	0.80488	0.742939	0.714951	0.60791	0.526883	0.414415	0.408396	0.293605	0.26076	0.267612
	-0.0140182	-0.0112127	-0.00295922	0.0196692	-0.0022393	0.00310384	0.00765635	0.116075	0.138777	0.164448	0.26985	0.272568	0.421727	0.661785	0.918612	1.23046	1.65128	1.78911	1.70148	1.65491	1.36639	1.25854	1.04852	1.00506	0.950508	0.774611	0.745433	0.759201	0.782004	0.726817	0.708459	0.60365	0.527435	0.410516	0.394101	0.280496	0.261717	0.247875
	-0.00599774	-0.0135391	-0.0036597	0.01222	-0.00409254	0.00208771	0.0129813	0.100683	0.129314	0.147981	0.249208	0.272379	0.40378	0.646388	0.890852	1.22181	1.65405	1.7883	1.73324	1.67127	1.44132	1.30126	1.04604	1.0194	0.957251	0.763855	0.732067	0.742235	0.776891	0.73863	0.740607	0.649922	0.541471	0.44828	0.387422	0.293166	0.273206	0.241485
	0.00425859	-0.0114731	-0.00819242	-0.00218895	-0.00133456	0.0120393	0.00689115	0.0775519	0.111652	0.12501	0.209328	0.268024	0.367871	0.621961	0.880437	1.22325	1.66022	1.81257	1.826	1.77293	1.57281	1.3807	1.07827	1.06073	0.983227	0.811687	0.728962	0.757861	0.766528	0.75765	0.763596	0.69433	0.589451	0.488904	0.405581	0.313881	0.281624	0.225658
	0.000810855	0.0062775	-0.0107501	-0.0135997	-0.00338553	0.0203797	0.000267358	0.0685095	0.10373	0.0877218	0.165965	0.234564	0.320489	0.571925	0.81734	1.13531	1.57446	1.7867	1.88756	1.86006	1.63399	1.42645	1.13628	1.06097	0.955913	0.852446	0.720639	0.770475	0.743704	0.737221	0.770256	0.704684	0.618822	0.51393	0.417793	0.307378	0.253457	0.185633
	-0.00367461	0.00565219	-0.00114851	-0.00742193	-0.0117169	0.0196683	-0.00135855	0.0876702	0.105072	0.0798421	0.132319	0.211646	0.292782	0.515165	0.716231	1.02226	1.42495	1.65655	1.77728	1.77038	1.53722	1.28926	1.09131	0.978544	0.839015	0.777952	0.646992	0.689996	0.678158	0.652675	0.71624	0.657016	0.560459	0.47625	0.389846	0.256823	0.203472	0.164499
	0.00208372	-0.0040962	0.0115774	-0.00278389	-0.00922467	0.00754519	-0.00510159	0.0965849	0.0829422	0.0783062	0.104707	0.163844	0.256506	0.451439	0.654695	0.967427	1.30924	1.48739	1.55437	1.57422	1.35092	1.11053	0.931344	0.841039	0.724169	0.655161	0.553395	0.599584	0.588489	0.574708	0.624355	0.549215	0.483951	0.407548	0.334454	0.222115	0.166753	0.156374
	-0.00253231	-0.00366782	0.00656074	0.00439767	-0.00483861	0.00212409	-0.00204375	0.0982982	0.0520051	0.0667374	0.072365	0.116022	0.231919	0.38068	0.597149	0.927241	1.18951	1.34065	1.36957	1.39279	1.17881	0.974223	0.772143	0.715037	0.644599	0.552237	0.50854	0.527341	0.514335	0.506515	0.532224	0.449316	0.41653	0.339018	0.277878	0.199615	0.125854	0.149162
	0.000568844	-0.0034767	-0.0132853	0.0170909	-0.00641756	0.000483331	0.00503644	0.09675	0.0434609	0.0691949	0.0478005	0.0553537	0.195578	0.309038	0.506506	0.828694	1.00004	1.1278	1.16179	1.17245	1.02267	0.844874	0.647593	0.598123	0.565757	0.465318	0.457211	0.436166	0.445219	0.415907	0.419405	0.371795	0.334595	0.267344	0.226452	0.162613	0.108411	0.126017
	0.0183984	0.00277002	-0.0311487	0.0335356	-0.00396492	-0.0193711	-0.000219279	0.0951736	0.0339037	0.0554691	0.0104919	0.00348607	0.13057	0.225785	0.400195	0.666456	0.80563	0.898998	0.961775	0.976266	0.883185	0.74956	0.585395	0.524949	0.502149	0.422146	0.400252	0.350675	0.365849	0.324667	0.327042	0.304221	0.2601	0.212021	0.180036	0.127342	0.0862101	0.0927824
	0.0150878	0.00686269	-0.0287195	0.0300453	0.00526408	-0.0275623	-0.000978109	0.0763798	0.0525201	0.0448028	-0.00199642	-0.0227122	0.0798468	0.180312	0.345814	0.562674	0.733113	0.804187	0.861153	0.913665	0.832751	0.801011	0.651759	0.564704	0.533397	0.47498	0.437752	0.358653	0.356846	0.297541	0.320957	0.291518	0.230553	0.221705	0.188246	0.123397	0.102875	0.103478
	0.00402359	0.00208077	-0.00587661	0.0214799	0.00246947	-0.0243959	0.00021878	0.0780988	0.0620045	0.0446019	0.0199728	-0.0150839	0.046995	0.202332	0.339938	0.527154	0.722626	0.823977	0.828999	0.921489	0.842242	0.857054	0.74611	0.655162	0.59991	0.582545	0.528459	0.436062	0.406722	0.321012	0.3542	0.291359	0.250009	0.255359	0.208139	0.152733	0.109514	0.115992
	0.00642064	0.000592462	-0.00503263	0.00682076	0.00404363	-0.0148206	0.00197574	0.0701714	0.0741422	0.0405611	0.0450437	0.0148134	0.0508272	0.202521	0.323083	0.50734	0.703651	0.823965	0.811331	0.885139	0.829033	0.861234	0.774643	0.697211	0.624626	0.622726	0.565241	0.457108	0.420255	0.347922	0.361918	0.274923	0.245004	0.261351	0.191115	0.156933	0.0902629	0.112464
	0.00847564	0.0072824	-0.0218027	-0.00851751	0.0107476	0.00351321	0.00030136	0.0535478	0.0800019	0.0292471	0.0750808	0.0418213	0.0725322	0.176956	0.297889	0.462968	0.647916	0.76712	0.785819	0.799375	0.782115	0.777667	0.752292	0.67407	0.628547	0.572433	0.541901	0.436066	0.399936	0.356007	0.350073	0.25139	0.221758	0.22017	0.160774	0.133734	0.0601046	0.0902664
	0.0268292	0.0178888	-0.0376985	-0.023255	0.00610406	0.00425126	0.00588018	0.089272	0.117156	0.126724	0.190153	0.227941	0.218457	0.277942	0.380201	0.511016	0.683024	0.745213	0.819588	0.7834	0.785678	0.743615	0.7528	0.720672	0.70444	0.608502	0.608729	0.53683	0.492425	0.467247	0.427846	0.356987	0.322736	0.293826	0.282716	0.24343	0.170965	0.178204
	0.0679304	0.00585196	-0.0513964	-0.0500609	-0.0247651	0.00231268	0.0501273	0.256588	0.35506	0.468	0.562435	0.681847	0.668042	0.641382	0.752506	0.856941	0.997699	1.01472	1.09521	1.05668	1.01838	0.93326	0.974591	0.991813	1.01098	0.924133	0.919962	0.886668	0.857465	0.839162	0.819124	0.768915	0.778838	0.746587	0.753812	0.667061	0.593783	0.583699
	0.0960417	-0.00156789	-0.0674454	-0.066492	-0.0436608	-0.00192976	0.0850542	0.470068	0.657832	0.849985	0.948273	1.12534	1.12925	1.01731	1.13741	1.23813	1.34332	1.34115	1.38578	1.36174	1.29107	1.16177	1.22678	1.26462	1.31372	1.26652	1.23909	1.24115	1.24012	1.2204	1.21874	1.18983	1.25072	1.23022	1.20725	1.10363	1.03868	1.01808
	0.0963151	-0.000567959	-0.072226	-0.0741288	-0.0400895	-0.000157629	0.0908548	0.513528	0.714854	0.906152	0.989443	1.17506	1.17995	1.04734	1.15474	1.24893	1.31831	1.31586	1.33344	1.30744	1.2361	1.11999	1.17066	1.21112	1.27086	1.25233	1.21166	1.23146	1.24546	1.22315	1.2324	1.22219	1.29487	1.27468	1.24689	1.15229	1.08773	1.07126
Monkey S	-0.0188033	-0.0319722	-0.000650365	0.0146481	0.0106112	0.0170991	0.00906747	0.0769452	0.0947427	0.120066	0.122767	0.169464	0.292164	0.469836	0.668751	0.892009	1.2299	1.5473	1.46629	1.26337	0.984985	0.847772	0.802501	0.658266	0.62386	0.593661	0.626499	0.667805	0.677627	0.752057	0.668767	0.574093	0.461652	0.487911	0.468676	0.370999	0.355119	0.37435
VEH	-0.0215666	-0.0425976	0.00219314	0.0163334	0.0160789	0.0155948	0.0139639	0.0875139	0.1043	0.132442	0.137493	0.169318	0.313166	0.539198	0.737698	0.95746	1.32101	1.68725	1.61026	1.43719	1.07888	0.912044	0.837845	0.720543	0.686308	0.661802	0.684004	0.726797	0.739007	0.798351	0.729798	0.651937	0.512862	0.527535	0.505418	0.41104	0.364972	0.415439
Large	-0.0235006	-0.0407783	0.00140016	0.0123254	0.0270332	0.0168946	0.00662549	0.0936263	0.126349	0.135614	0.162482	0.182578	0.342167	0.606269	0.79165	1.05537	1.43924	1.83122	1.76173	1.58807	1.18118	0.9993	0.912328	0.806956	0.762656	0.735444	0.745642	0.780816	0.802915	0.847614	0.780049	0.71572	0.59158	0.56434	0.538749	0.4549	0.393982	0.448101
Post	-0.0190711	-0.0356972	0.00142011	0.0120025	0.0182601	0.0269799	-0.00389431	0.102063	0.13404	0.142491	0.186692	0.207411	0.383947	0.659711	0.882777	1.19257	1.56414	1.96204	1.94765	1.72462	1.31464	1.12531	1.05111	0.910262	0.862305	0.825912	0.827581	0.849029	0.899881	0.956885	0.837351	0.801959	0.665235	0.622761	0.607748	0.495436	0.445272	0.467422
	-0.0124588	-0.0310525	-0.00553697	0.0145462	0.0080724	0.0264516	-2.19399e-05	0.113531	0.117976	0.144849	0.185563	0.232416	0.401353	0.679505	0.940991	1.27835	1.6308	2.07659	2.10494	1.83636	1.4828	1.25745	1.16541	1.03562	0.94978	0.900942	0.891436	0.920225	0.968548	1.0266	0.904444	0.913698	0.717095	0.682168	0.673022	0.540456	0.477235	0.477165
	-0.0124043	-0.0285195	-0.0133088	0.0152948	0.00911086	0.017877	0.0119499	0.110265	0.106432	0.132448	0.176043	0.227083	0.386685	0.673914	0.975188	1.27864	1.63219	2.1063	2.14727	1.85979	1.55889	1.29026	1.16342	1.07837	0.97565	0.922762	0.909746	0.960965	0.995175	1.05969	0.95386	0.988832	0.7498	0.712061	0.720066	0.5754	0.470295	0.493526
	-0.0118877	-0.0329815	-0.0102115	0.0177791	0.013636	0.0149739	0.00869162	0.109764	0.0949512	0.115369	0.169	0.201217	0.372627	0.663059	0.990094	1.23861	1.62497	2.07873	2.12636	1.79642	1.50564	1.2716	1.1299	1.09206	0.968611	0.896921	0.916667	0.972185	0.979708	1.04889	0.973953	1.02481	0.777766	0.702772	0.724446	0.576934	0.463339	0.527344
	-0.00910871	-0.0342894	-0.00446112	0.0233204	0.0145222	0.00657401	0.00344254	0.106542	0.0922233	0.105861	0.164955	0.191591	0.345792	0.628871	0.963436	1.17904	1.57216	2.01896	2.01336	1.709	1.37897	1.15253	1.04623	1.05113	0.908261	0.865808	0.854672	0.926959	0.925221	0.982388	0.916302	0.950137	0.754751	0.649435	0.689448	0.539573	0.440489	0.498348
	-0.00167449	-0.0273331	-0.000998061	0.0217615	0.00812569	-0.000490636	0.000609059	0.0983839	0.0905218	0.106185	0.156045	0.197042	0.300605	0.583477	0.89569	1.11838	1.54309	1.93936	1.84989	1.58061	1.28509	1.04892	0.986869	0.989085	0.85935	0.846494	0.825549	0.928743	0.928541	0.946173	0.863171	0.867175	0.742424	0.642275	0.654599	0.531056	0.445127	0.474126
	-0.000913803	-0.0212517	0.00427141	0.0162926	0.00161216	0.00149212	-0.00150271	0.0902904	0.101131	0.113563	0.138875	0.198461	0.281827	0.557757	0.81953	1.09477	1.51694	1.83229	1.72713	1.46592	1.21585	1.00399	0.986392	0.963697	0.861273	0.848475	0.835929	0.945065	0.952517	0.922975	0.846276	0.842399	0.744142	0.69705	0.641577	0.559568	0.457214	0.482554
	-0.0106307	-0.0149808	0.00564812	0.00926912	0.00343349	0.00601838	0.00124243	0.0889179	0.116767	0.124322	0.130119	0.200622	0.286549	0.543301	0.77895	1.05076	1.45018	1.74897	1.69285	1.41873	1.19485	1.01922	1.02152	0.971563	0.880309	0.833997	0.836892	0.960932	0.964319	0.927702	0.873004	0.879875	0.786812	0.762212	0.660664	0.597358	0.488653	0.47899
	-0.0154075	-0.013219	0.00150153	0.0061004	0.00536708	0.00871939	0.00693808	0.0916282	0.131312	0.117365	0.124995	0.202999	0.296372	0.513864	0.743384	1.00138	1.36516	1.67775	1.67082	1.43764	1.22236	1.07758	1.03155	0.965408	0.865363	0.815024	0.799854	0.913934	0.937151	0.932999	0.927318	0.950598	0.850281	0.821388	0.70153	0.638664	0.538283	0.474528
	-0.0195532	-0.0129108	-0.0111819	0.00984128	0.0110651	0.0101216	0.0126178	0.100223	0.119658	0.0908633	0.108956	0.182756	0.260256	0.469759	0.676493	0.934396	1.27155	1.61911	1.6828	1.46598	1.19468	1.06102	0.959858	0.885184	0.788735	0.744768	0.75639	0.794014	0.861211	0.924584	0.900325	0.908538	0.866065	0.786891	0.679533	0.606892	0.500784	0.446439
	-0.0197949	-0.0110455	-0.0167274	-0.00012103	0.0193501	0.0102101	0.0181287	0.0827619	0.104193	0.0873561	0.109759	0.162723	0.228841	0.438606	0.628637	0.877624	1.20587	1.54868	1.60461	1.40001	1.07798	0.9065	0.793803	0.757767	0.689254	0.663639	0.670709	0.678142	0.756041	0.8391	0.80859	0.793087	0.76379	0.680841	0.608834	0.5003	0.421452	0.387222
	-0.0130855	-0.00161512	-0.025235	-0.0104793	0.0185709	0.0196566	0.0121875	0.0536325	0.089743	0.0906748	0.0885754	0.141468	0.217361	0.400399	0.582408	0.84345	1.17465	1.4822	1.48263	1.28968	0.985889	0.820054	0.709746	0.700964	0.611721	0.615389	0.615014	0.623451	0.690541	0.763203	0.715159	0.672175	0.614269	0.573659	0.536608	0.429235	0.362638	0.336854
	-0.00336652	0.000897185	-0.0285571	-0.00634995	0.00968666	0.0182023	0.00948735	0.0446363	0.0709038	0.088433	0.0710675	0.128923	0.197503	0.375009	0.552033	0.815331	1.12541	1.32964	1.31067	1.13845	0.876535	0.77271	0.67154	0.663399	0.559855	0.562596	0.57688	0.571872	0.619602	0.680385	0.63942	0.590244	0.528184	0.48679	0.4693	0.384035	0.329132	0.305353
	0.0043301	0.00553411	-0.0107701	0.00311205	-0.0114262	0.00847222	0.00074776	0.0536255	0.0698883	0.0800451	0.0447742	0.0996951	0.181347	0.329589	0.496817	0.722984	0.976795	1.13152	1.09788	0.961254	0.760306	0.691824	0.594678	0.594613	0.477773	0.485863	0.500319	0.494262	0.5045	0.565333	0.524501	0.478857	0.427172	0.404041	0.377488	0.311377	0.296573	0.25386
	0.00458838	0.0113349	0.00566364	0.00121448	-0.0225165	0.010877	-0.0111618	0.0705788	0.0712866	0.0577297	0.00518895	0.043588	0.140422	0.251971	0.418104	0.629315	0.828177	0.958016	0.940395	0.804371	0.705696	0.6672	0.549249	0.549687	0.440529	0.428036	0.428569	0.42317	0.409799	0.453629	0.422421	0.386763	0.344563	0.347822	0.308326	0.268293	0.258173	0.19267
	-0.00585739	0.00303089	0.00465996	-0.00853864	-0.00398169	0.0238696	-0.0131828	0.0714452	0.0720313	0.0585287	-0.017165	0.00491204	0.100293	0.222514	0.393279	0.625724	0.813311	1.03026	1.01609	0.885299	0.811864	0.753045	0.647814	0.626369	0.519325	0.47164	0.475329	0.467061	0.433043	0.456033	0.434881	0.379333	0.344134	0.358332	0.333308	0.284544	0.270918	0.203962
	-0.0197937	-0.007	0.00297099	-0.00984794	0.0154926	0.0289375	-0.0107594	0.0613741	0.075404	0.076478	-0.00286363	0.00439637	0.072976	0.236358	0.41926	0.637587	0.896341	1.15874	1.14513	1.06241	0.962185	0.887945	0.770827	0.708664	0.631469	0.551222	0.579595	0.541937	0.473449	0.494202	0.475146	0.420376	0.377449	0.381499	0.352904	0.322528	0.291811	0.23502
	-0.0237415	-0.0156543	-0.00288174	-0.00485373	0.0365255	0.0168134	-0.00620763	0.0504284	0.0695641	0.08394	0.00996519	-0.00166319	0.0637129	0.232246	0.42326	0.612627	0.891975	1.18656	1.14934	1.11011	1.00267	0.934041	0.774665	0.710922	0.683808	0.584293	0.62975	0.551326	0.475652	0.498401	0.489149	0.433296	0.36227	0.378877	0.341215	0.318536	0.272096	0.232636
	-0.0114657	-0.0226246	-0.00296949	-0.00765007	0.0418744	-6.51078e-05	0.00290056	0.0546867	0.0497332	0.059504	0.0347187	0.00962864	0.0856	0.199788	0.40404	0.555101	0.788242	1.04545	1.01695	1.01476	0.926465	0.896574	0.715052	0.640725	0.65565	0.549933	0.596801	0.486921	0.430471	0.448023	0.434991	0.385521	0.318629	0.311954	0.282601	0.255733	0.223614	0.183095
	0.00524318	-0.0146159	4.77798e-05	-0.00155504	0.0162065	-0.00611556	0.000789066	0.056563	0.0340828	0.040996	0.115662	0.10511	0.178572	0.244332	0.38782	0.527682	0.648559	0.837347	0.805434	0.862368	0.771378	0.794	0.657625	0.587809	0.576241	0.491214	0.529291	0.454531	0.416524	0.459822	0.400912	0.379306	0.349923	0.315503	0.302819	0.248784	0.23348	0.205837
	0.0317971	-0.00670686	0.00181345	0.00172492	-0.0103008	-0.0102716	-0.00805611	0.056954	0.0350488	0.0525991	0.171503	0.256522	0.331507	0.353191	0.41581	0.540567	0.576356	0.676966	0.657211	0.714151	0.667229	0.661706	0.58092	0.550449	0.518048	0.464073	0.519498	0.493243	0.478059	0.542442	0.456745	0.459003	0.471546	0.468168	0.455673	0.395496	0.374752	0.367006
	0.0449672	-0.00887425	-0.00507451	0.00336553	-0.0178102	-0.0148744	-0.00169943	0.0870368	0.0727311	0.101111	0.220515	0.362823	0.445993	0.43725	0.442797	0.548035	0.565694	0.602942	0.589851	0.619502	0.605749	0.587652	0.541484	0.539903	0.49975	0.471956	0.519608	0.532476	0.530122	0.59114	0.517591	0.524271	0.557071	0.588008	0.581147	0.51837	0.489758	0.500232
	0.0493002	-0.00946044	-0.00982471	0.00447423	-0.021552	-0.0133476	0.000410307	0.0861482	0.0692817	0.0998181	0.203893	0.35795	0.438501	0.415135	0.399876	0.493164	0.504478	0.51837	0.506952	0.523346	0.530689	0.499788	0.466343	0.482582	0.439317	0.417733	0.464052	0.487905	0.493931	0.54441	0.481965	0.488729	0.526127	0.565946	0.563449	0.504211	0.475722	0.494797
Monkey S	0.0207048	0.0197952	0.003263	-0.0116245	-0.0191163	-0.014107	0.00108495	0.0211489	0.0442192	0.0329745	0.0543377	0.0611968	0.07032	0.0108481	-0.0832047	0.00608442	-0.130667	-0.352722	-0.269182	0.0486042	0.147325	0.0632635	-0.000818224	0.0922362	0.0721411	0.0564774	-0.0987818	-0.115454	-0.131671	-0.304459	-0.194098	-0.194913	-0.143385	-0.259187	-0.23173	-0.193375	-0.237817	-0.135123
VEH	0.0342912	0.0337891	-0.00112931	-0.0198949	-0.0391758	-0.00489153	-0.00298878	0.0189112	0.0425572	0.0380334	0.067511	0.093533	0.0525968	-0.000567104	-0.0988522	-0.00539756	-0.102827	-0.321107	-0.261178	0.0486235	0.220946	0.160287	0.0854058	0.097211	0.0646274	0.0674992	-0.104265	-0.146601	-0.166893	-0.314622	-0.224259	-0.238736	-0.184162	-0.24974	-0.275873	-0.208244	-0.245754	-0.16468
Large	0.0368134	0.0389358	-0.00579009	-0.019163	-0.0498135	-0.00202389	0.00104134	0.0339012	0.0481226	0.0387936	0.0630379	0.0829225	0.0452634	-0.0430836	-0.0711879	-0.0693555	-0.172402	-0.317717	-0.323787	-0.0170282	0.200848	0.182248	0.104038	0.10086	0.0552148	0.0414519	-0.119837	-0.17951	-0.21531	-0.335978	-0.272493	-0.271084	-0.259363	-0.242786	-0.29819	-0.22556	-0.257806	-0.174422
Pre-Post	0.0297125	0.0402953	0.00276978	-0.0177363	-0.0320804	-0.022227	-0.000733893	0.0294904	0.0438414	0.032223	0.0414803	0.0456938	0.0239039	-0.0815805	-0.0890951	-0.181445	-0.266846	-0.360828	-0.451267	-0.15963	0.0727795	0.115551	0.0312998	0.0610855	0.019829	-0.0194514	-0.177146	-0.202253	-0.296146	-0.386799	-0.304801	-0.343318	-0.332149	-0.289228	-0.336506	-0.254748	-0.28604	-0.189074
	0.0163533	0.0264321	0.0203838	-0.0178614	-0.00722168	-0.0268258	-0.0112603	0.00905507	0.0495553	0.0370694	0.0423354	0.0268543	0.0264086	-0.0688553	-0.0918368	-0.21474	-0.221682	-0.41074	-0.548188	-0.228226	-0.0459893	0.0371667	-0.0569273	-0.0319895	0.00365335	-0.0392242	-0.197129	-0.214453	-0.296515	-0.391713	-0.297692	-0.396215	-0.33534	-0.331922	-0.351676	-0.278106	-0.296269	-0.198076
	0.0174098	0.0142456	0.0262254	-0.0144186	0.00191676	-0.022529	-0.0228499	0.00942435	0.0369315	0.0705012	0.0580606	0.0502634	0.0708626	-0.0109499	-0.0643378	-0.120781	-0.0488831	-0.35404	-0.50912	-0.144017	-0.0274198	0.0637756	-0.000656373	0.00330703	0.0758993	-0.00831797	-0.145638	-0.176133	-0.212158	-0.340567	-0.252904	-0.388479	-0.280642	-0.33467	-0.339883	-0.290772	-0.251444	-0.20078
	0.0234754	0.013877	0.0163446	-0.00668135	-0.00547183	-0.0240101	-0.0175338	0.0113008	0.0312112	0.088436	0.0826728	0.075512	0.100073	0.0290324	-0.0351227	0.0196047	0.0325321	-0.280182	-0.441407	-0.0256239	0.040914	0.0795858	0.0258342	0.0365133	0.117343	0.0180172	-0.110946	-0.137983	-0.135691	-0.282129	-0.211113	-0.37119	-0.258908	-0.306724	-0.306969	-0.279017	-0.218988	-0.242967
	0.0127747	0.0198871	0.0125147	8.7325e-05	-0.0210594	-0.0103868	-0.0138176	0.0181964	0.0237573	0.0723134	0.102101	0.0771337	0.119589	0.0599356	0.0138078	0.123409	0.115147	-0.194466	-0.315403	0.0351485	0.124032	0.170039	0.0919352	0.0478595	0.124157	0.0187571	-0.0429586	-0.0689803	-0.085611	-0.203172	-0.159763	-0.308509	-0.23018	-0.240558	-0.268237	-0.235971	-0.181422	-0.216492
	-0.00396131	0.0163748	0.00509837	0.00149042	-0.0153623	0.0016025	-0.00524247	0.0285405	0.0404637	0.0599508	0.12032	0.0710738	0.140023	0.0847238	0.0593334	0.165143	0.142738	-0.119225	-0.152802	0.110277	0.125086	0.255473	0.122255	0.0683202	0.123536	-0.0130183	-0.0417767	-0.104895	-0.123661	-0.203234	-0.14822	-0.259265	-0.215541	-0.22786	-0.246202	-0.237451	-0.184367	-0.206515
	-0.0131044	0.0100391	-0.00723063	0.00337663	-0.00385146	0.00161171	0.00915907	0.0257848	0.0376452	0.0508851	0.130975	0.0741071	0.139899	0.104027	0.0990815	0.135682	0.134336	-0.0431888	-0.0256585	0.188989	0.150537	0.254549	0.0621289	0.0413675	0.0892344	-0.0738641	-0.0904953	-0.185864	-0.170512	-0.196158	-0.137817	-0.238749	-0.216707	-0.286534	-0.247477	-0.279072	-0.195497	-0.234678
	0.004633	0.00144167	-0.00930782	0.00295093	-0.00752603	-0.00393066	0.0117389	0.0117656	0.0125465	0.0236587	0.119089	0.0717576	0.117231	0.103087	0.111902	0.171049	0.203868	0.0393347	0.0403893	0.252533	0.246472	0.282036	0.024526	0.0478327	0.0769426	-0.0701424	-0.104825	-0.218697	-0.187428	-0.189072	-0.132397	-0.229953	-0.245341	-0.313932	-0.273241	-0.304192	-0.215446	-0.237505
	0.0196661	0.00174588	-0.00969394	-0.00828935	-0.00670164	0.00331992	-4.69293e-05	-0.0140763	-0.01966	0.00764507	0.0843332	0.0650259	0.0714986	0.108097	0.137053	0.221863	0.295059	0.13482	0.155178	0.335288	0.350451	0.303124	0.0467252	0.0953193	0.117864	-0.00333689	-0.0708921	-0.156073	-0.170624	-0.175349	-0.163722	-0.256268	-0.260831	-0.332484	-0.295949	-0.324783	-0.256659	-0.24887
	0.020364	0.0191883	0.00043171	-0.023441	-0.0144507	0.0102581	-0.0123505	-0.0317131	-0.0159278	-0.00314145	0.0570093	0.0518079	0.0602335	0.102166	0.140847	0.200917	0.302913	0.167587	0.204763	0.39408	0.439315	0.365437	0.176423	0.17579	0.167178	0.107678	-0.0357516	-0.0235392	-0.117507	-0.187363	-0.130069	-0.203854	-0.247243	-0.272961	-0.26174	-0.299515	-0.247327	-0.260807
	0.0161203	0.0166977	0.0155789	-0.00730089	-0.031067	0.00945824	-0.0194873	0.0049083	0.000879473	-0.00751404	0.0225602	0.0489231	0.0639411	0.0765588	0.0875936	0.144637	0.219081	0.107872	0.172677	0.370373	0.459243	0.382756	0.29751	0.220777	0.149761	0.114313	-0.023717	0.0118541	-0.077883	-0.186426	-0.0923503	-0.136072	-0.203331	-0.204591	-0.218988	-0.243477	-0.21798	-0.222723
	0.0151692	-0.00248108	0.0368124	0.00769543	-0.0277955	-0.0121114	-0.0172891	0.0429523	-0.00680074	-0.0123686	0.0161317	0.0223759	0.0391454	0.05104	0.0722872	0.123976	0.134589	0.00519919	0.0717385	0.284543	0.365027	0.290472	0.221598	0.140075	0.112449	0.0397725	-0.0616191	-0.0238668	-0.102052	-0.188495	-0.0908034	-0.122961	-0.130318	-0.166111	-0.202154	-0.20712	-0.195885	-0.18048
	0.000834203	-0.00456501	0.0351178	0.0107476	-0.0145253	-0.0160782	-0.0115311	0.0536619	-0.0188987	-0.0216957	0.00129753	-0.0129011	0.0344164	0.00567154	0.0451164	0.11191	0.0640986	0.0110168	0.0588985	0.254341	0.302279	0.201513	0.100603	0.051638	0.0847442	-0.0103591	-0.0683398	-0.0445316	-0.105267	-0.17387	-0.107196	-0.140928	-0.111654	-0.147772	-0.191422	-0.18442	-0.203278	-0.15619
	-0.00376125	-0.0090108	-0.00251519	0.0139789	0.0050086	-0.00798888	0.00428868	0.0431245	-0.0264274	-0.0108503	0.00302625	-0.0443414	0.0142311	-0.0205501	0.00968913	0.10571	0.0232426	-0.00372523	0.0639132	0.2112	0.262361	0.15305	0.052914	0.0035099	0.0879844	-0.0205446	-0.0431075	-0.0580958	-0.0592809	-0.149426	-0.105096	-0.107062	-0.0925771	-0.136697	-0.151036	-0.148764	-0.188162	-0.127843
	0.01381	-0.00856484	-0.0368123	0.0323211	0.0185516	-0.0302481	0.0109425	0.0245948	-0.037383	-0.00226063	0.00530294	-0.0401019	-0.00985193	-0.0261862	-0.0179085	0.0371411	-0.0225467	-0.0590182	0.0213803	0.171895	0.17749	0.0823606	0.0361466	-0.0247385	0.0616194	-0.0058907	-0.0283175	-0.0724949	-0.0439506	-0.128963	-0.0953795	-0.0825414	-0.0844633	-0.135801	-0.12829	-0.140951	-0.171963	-0.0998873
	0.0209452	0.00383181	-0.0333795	0.0385839	0.00924577	-0.0514319	0.0122046	0.00493466	-0.0195113	-0.0137259	0.0151686	-0.0276242	-0.0204464	-0.0422012	-0.0474652	-0.0630496	-0.0801986	-0.226074	-0.154942	0.0283655	0.0208872	0.0479662	0.00394508	-0.0616642	0.0140723	0.00334027	-0.0375775	-0.108409	-0.0761965	-0.158492	-0.113924	-0.0878151	-0.113581	-0.136627	-0.145062	-0.161146	-0.168043	-0.100485
	0.0238173	0.00908077	-0.00884761	0.0313278	-0.0130231	-0.0533334	0.0109782	0.0167247	-0.0133995	-0.0318761	0.0228364	-0.0194803	-0.025981	-0.0340256	-0.0793226	-0.110433	-0.173715	-0.334766	-0.316127	-0.140921	-0.119943	-0.0308909	-0.0247167	-0.0535023	-0.0315593	0.0313224	-0.051136	-0.105876	-0.0667271	-0.17319	-0.120946	-0.129017	-0.12744	-0.12614	-0.144765	-0.169795	-0.182297	-0.119028
	0.0301621	0.0162468	-0.0021509	0.0116745	-0.0324819	-0.031634	0.00818337	0.019743	0.00457808	-0.0433788	0.0350785	0.0164766	-0.0128857	-0.0297255	-0.100177	-0.105287	-0.188324	-0.3626	-0.338006	-0.22497	-0.173637	-0.0728067	-2.26451e-05	-0.0137115	-0.0591819	0.0384329	-0.0645091	-0.0942188	-0.0553965	-0.150479	-0.127231	-0.158374	-0.117266	-0.117526	-0.1501	-0.161602	-0.181833	-0.120171
	0.0199414	0.029907	-0.0188332	-0.000867433	-0.0311268	0.00357832	-0.0025992	-0.00113897	0.0302687	-0.0302569	0.0403621	0.0321926	-0.0130678	-0.0228319	-0.106151	-0.0921332	-0.140326	-0.278326	-0.231133	-0.215384	-0.14435	-0.118907	0.0372402	0.0333456	-0.0271027	0.0224997	-0.0549005	-0.0508558	-0.0305355	-0.0920165	-0.084918	-0.134131	-0.0968711	-0.0917843	-0.121827	-0.121999	-0.16351	-0.0928283
	0.021586	0.0325047	-0.0377463	-0.0216999	-0.0101025	0.0103668	0.00509112	0.032709	0.0830736	0.0857283	0.0744905	0.122831	0.0398849	0.0336099	-0.00761894	-0.0166664	0.0344657	-0.0921342	0.0141544	-0.0789681	0.0142999	-0.0503856	0.0951748	0.132863	0.128199	0.117287	0.0794387	0.0822992	0.0759012	0.00742471	0.0269339	-0.0223184	-0.0271872	-0.0216763	-0.020103	-0.00535434	-0.062515	-0.0276332
	0.0361333	0.0125588	-0.0532098	-0.0517858	-0.0144643	0.0125843	0.0581835	0.199634	0.320011	0.415401	0.390932	0.425325	0.336535	0.288191	0.336697	0.316374	0.421343	0.337754	0.438	0.342529	0.351148	0.271555	0.393671	0.441364	0.492934	0.460059	0.400464	0.393425	0.379406	0.29672	0.362379	0.309912	0.307292	0.278418	0.298139	0.271566	0.219031	0.216693
	0.0510745	0.00730635	-0.0623709	-0.0698575	-0.0258507	0.0129446	0.0867536	0.383031	0.585101	0.748874	0.727757	0.762514	0.683253	0.580055	0.694616	0.690099	0.777624	0.738204	0.795933	0.742235	0.685321	0.57412	0.685295	0.724715	0.813965	0.794566	0.719482	0.708673	0.709997	0.629262	0.701151	0.665558	0.693649	0.642214	0.626103	0.585261	0.548925	0.517847
	0.047015	0.00889249	-0.0624013	-0.078603	-0.0185375	0.0131899	0.0904445	0.427379	0.645572	0.806334	0.78555	0.81711	0.741445	0.632203	0.754867	0.755762	0.813829	0.797493	0.826491	0.784093	0.705412	0.620201	0.704314	0.72854	0.831543	0.834598	0.747604	0.743553	0.751528	0.678736	0.750437	0.733463	0.76874	0.708734	0.683445	0.64808	0.612003	0.576462
Monkey S	0.0302561	-0.00808915	-0.0116996	-0.00669895	0.000102778	-0.0115225	0.00765129	0.149024	0.173024	0.151419	0.179045	0.119969	0.144403	0.229223	0.220205	0.270295	0.225489	0.259783	0.33172	0.321939	0.303897	0.264304	0.227549	0.296347	0.164349	0.196685	0.244676	0.22496	0.15305	0.185203	0.0715962	0.10034	0.0779782	0.102481	0.0318941	0.0735308	0.157886	0.297072
VEH	0.0236864	-0.00361969	-0.00830786	-0.00534458	0.00519449	-0.0184403	0.00683159	0.142657	0.180653	0.156821	0.201375	0.147042	0.172259	0.232091	0.233355	0.260904	0.256824	0.311419	0.361726	0.339783	0.32689	0.273022	0.239461	0.298338	0.192194	0.209282	0.239891	0.241452	0.169887	0.196755	0.0847002	0.0929914	0.0791425	0.106617	0.0578593	0.0961874	0.166345	0.307263
Small	0.0134798	-0.00556156	0.000314968	-0.0020985	0.000231782	-0.0161997	0.00983324	0.137094	0.172571	0.162395	0.213827	0.166065	0.202505	0.233715	0.235305	0.271485	0.298494	0.320989	0.371244	0.357753	0.35394	0.292261	0.273712	0.301964	0.236881	0.222719	0.225663	0.256933	0.182591	0.203354	0.115005	0.0770447	0.082641	0.0935773	0.069363	0.121844	0.179541	0.297057
Pre	0.00182713	-0.00725128	0.00280487	-0.00293374	0.00136799	-0.0149922	0.0191772	0.131072	0.14223	0.170652	0.203546	0.178442	0.209786	0.242164	0.243555	0.311805	0.334469	0.30603	0.370935	0.376538	0.362001	0.30818	0.308308	0.286581	0.267913	0.23816	0.236276	0.260419	0.198252	0.191962	0.142184	0.0732025	0.0821948	0.0649611	0.0685596	0.114117	0.177417	0.285528
	0.00219637	-0.00446696	-0.00293394	-0.0048726	0.00366066	-0.0150634	0.0214798	0.130854	0.114172	0.176339	0.204925	0.186406	0.198021	0.256086	0.243242	0.334083	0.348172	0.30101	0.373136	0.402386	0.360168	0.323809	0.336438	0.285835	0.303702	0.258899	0.270182	0.268638	0.208438	0.172571	0.143074	0.0891889	0.094733	0.0630035	0.0731127	0.110992	0.166434	0.268364
	0.0170815	0.00132788	-0.00326503	-0.00601268	-0.00534716	-0.0167877	0.0130033	0.128465	0.102594	0.181731	0.210259	0.189713	0.209203	0.282673	0.265502	0.34853	0.360516	0.311396	0.37367	0.405191	0.362865	0.351963	0.354684	0.318739	0.327315	0.267235	0.299715	0.280987	0.233756	0.181152	0.144799	0.12878	0.125471	0.105106	0.0922356	0.114471	0.160619	0.257604
	0.0268568	0.000123817	0.00145415	-0.0101352	-0.0114286	-0.018847	0.011976	0.124094	0.0979441	0.17711	0.209598	0.175635	0.205706	0.272011	0.277762	0.362107	0.357243	0.33027	0.366699	0.402198	0.364763	0.393061	0.360928	0.351392	0.328235	0.280128	0.317196	0.287558	0.263705	0.23337	0.159797	0.172841	0.148968	0.152737	0.107424	0.127567	0.175196	0.249956
	0.0230943	-0.000601549	0.00414946	-0.00594828	-0.00441899	-0.0265726	0.0102977	0.104039	0.0909745	0.167545	0.210058	0.146465	0.201909	0.253718	0.299403	0.34561	0.362654	0.346395	0.349215	0.388245	0.360445	0.412439	0.358458	0.344938	0.311759	0.273482	0.321338	0.268062	0.256669	0.263889	0.18475	0.202378	0.1499	0.162641	0.0977144	0.139353	0.167101	0.238298
	0.0103719	-0.0042026	0.00954395	-0.00745324	0.0114878	-0.0236509	0.00390318	0.102408	0.106146	0.150054	0.20536	0.127723	0.201582	0.225707	0.302841	0.329059	0.357292	0.353221	0.341763	0.38812	0.363302	0.418001	0.348189	0.323976	0.300722	0.268638	0.316519	0.26744	0.239953	0.265715	0.218537	0.217729	0.160103	0.177455	0.0986201	0.137939	0.15941	0.230681
	0.000325547	-0.0102877	0.00923414	-0.00710637	0.0139028	-0.00772356	0.00165505	0.116056	0.124562	0.148497	0.191367	0.131982	0.189912	0.197173	0.29508	0.330123	0.360949	0.353726	0.358052	0.390387	0.365781	0.39532	0.324249	0.310107	0.294443	0.269518	0.295088	0.251242	0.231695	0.240994	0.243384	0.231774	0.173994	0.186892	0.118263	0.132161	0.153415	0.239837
	-0.00245749	-0.0116445	0.00841587	0.0012618	0.00128836	-0.00377145	0.00690741	0.131666	0.14242	0.15768	0.176976	0.142994	0.198931	0.192422	0.306391	0.359975	0.370328	0.361093	0.382329	0.390171	0.384002	0.391427	0.307337	0.3107	0.302844	0.267229	0.27809	0.240484	0.22888	0.21649	0.254717	0.239754	0.193287	0.197816	0.148932	0.140653	0.163016	0.23972
	9.3542e-05	-0.00916559	0.0112165	0.0146597	-0.0112084	-0.0230012	0.0174054	0.127487	0.155452	0.165574	0.1742	0.169741	0.208016	0.198447	0.307647	0.37635	0.368003	0.369169	0.395941	0.396748	0.391633	0.378403	0.306907	0.310871	0.284852	0.246781	0.254683	0.25943	0.232481	0.198964	0.254337	0.247346	0.20079	0.20017	0.187871	0.159404	0.183987	0.254587
	0.00770875	-0.0141366	0.0018776	0.00270976	0.00274196	-0.0236449	0.0227434	0.0965109	0.129058	0.152372	0.166646	0.152862	0.168613	0.189388	0.244702	0.333038	0.321151	0.328292	0.374352	0.365299	0.367904	0.342182	0.288657	0.27994	0.239636	0.229953	0.209099	0.227915	0.173225	0.14477	0.217528	0.206349	0.172054	0.1858	0.180067	0.143186	0.190232	0.267802
	0.0237811	-0.00141637	-0.00874319	-0.0253113	0.00170026	-0.0138492	0.0238388	0.0506824	0.0931865	0.114728	0.144172	0.120648	0.137441	0.164516	0.160131	0.262445	0.272454	0.277231	0.312598	0.3072	0.294516	0.263692	0.265473	0.230951	0.189603	0.176933	0.149656	0.168893	0.106897	0.0969615	0.16436	0.134507	0.123759	0.152163	0.12143	0.0964537	0.132711	0.211862
	0.0280644	0.00320174	-0.0188486	-0.0177671	-0.00749135	-0.00628929	0.0191302	0.0297572	0.0825495	0.0951287	0.110751	0.0949778	0.0993184	0.126013	0.110909	0.226284	0.219652	0.233386	0.253506	0.278054	0.217242	0.205143	0.232083	0.162729	0.162211	0.136888	0.110161	0.135817	0.0785479	0.0737848	0.126694	0.094275	0.0960916	0.116086	0.0765441	0.0538909	0.063079	0.132604
	0.0347329	0.00278727	-0.0272039	-0.00214422	-0.00700065	-0.00384883	0.00267749	0.0350978	0.0872739	0.0958174	0.0870563	0.0804215	0.0846628	0.10764	0.109256	0.19089	0.161201	0.191289	0.224856	0.269105	0.184101	0.179079	0.19844	0.122165	0.132649	0.116802	0.0846875	0.104714	0.0654055	0.0594347	0.0979577	0.0730508	0.0859136	0.079522	0.0535689	0.0401179	0.0127565	0.0751253
	0.0480284	0.00550377	-0.031529	0.00696991	-0.0060556	-0.0108945	-0.0120229	0.0453258	0.0910101	0.0940022	0.0644942	0.0685495	0.0907368	0.0991392	0.108421	0.153901	0.132341	0.179913	0.19842	0.26442	0.182992	0.181433	0.161336	0.111773	0.126063	0.104257	0.0885605	0.0625145	0.0574897	0.0474771	0.061724	0.0724111	0.0722946	0.0390744	0.0460424	0.0221369	0.00143035	0.0471062
	0.0433754	0.00472285	-0.0218929	0.00634911	0.00383865	-0.0109666	-0.0254265	0.042281	0.0637466	0.0737701	0.0180301	0.0434194	0.0717359	0.0941886	0.101394	0.134716	0.129966	0.171909	0.185776	0.227675	0.1774	0.175448	0.124996	0.10921	0.106246	0.0963057	0.0844284	0.0239649	0.0494665	0.0288325	0.00835629	0.0499047	0.0257205	0.00782154	0.00969226	0.0081546	-0.0155016	0.0210412
	0.031962	0.00155576	-0.0066103	0.0080459	0.0148881	-0.0132939	-0.0365476	0.0351359	0.037457	0.0528742	-0.00492071	0.0124801	0.031793	0.0800113	0.108274	0.148348	0.162466	0.172547	0.182074	0.186401	0.167439	0.177973	0.130454	0.12297	0.124567	0.0972229	0.0816423	0.0248871	0.0358317	0.0254517	-0.000537948	0.0230662	-0.0119252	-0.0264034	-0.0200721	0.00191832	-0.039416	-0.0151185
	0.0312145	-0.00937049	-3.22816e-05	0.00543035	0.0122611	-0.0120503	-0.0274528	0.0342843	0.0481681	0.0518556	0.00272967	-0.00789155	0.0128461	0.0859086	0.123219	0.188698	0.201311	0.183865	0.203223	0.191286	0.172121	0.20279	0.174621	0.160465	0.157718	0.133746	0.112713	0.059366	0.0372758	0.0428385	0.0108409	0.0125529	-0.0269501	-0.0444144	-0.0205884	-0.0138755	-0.049046	-0.0429855
	0.0311439	-0.0163887	-0.000973901	0.0022325	-0.00863644	0.00248028	-0.00985761	0.0479564	0.0648013	0.0521168	0.0139641	-0.0279388	0.0133971	0.0900849	0.137902	0.233586	0.246425	0.220683	0.242723	0.252319	0.197721	0.239826	0.225523	0.207962	0.187729	0.164987	0.154261	0.0951999	0.0719305	0.0679484	0.0271934	0.0144853	-0.0272072	-0.045496	-0.0176434	-0.0151323	-0.0285529	-0.0315872
	0.0237276	-0.00706745	-0.00344925	0.000880655	-0.0264241	0.00568475	0.00664775	0.0501938	0.0657408	0.0426474	0.0317164	-0.0204799	0.035192	0.0940864	0.149008	0.220098	0.267458	0.271489	0.303381	0.321699	0.241185	0.290515	0.280715	0.242065	0.238323	0.205153	0.173022	0.114433	0.100594	0.097109	0.0557854	0.0475247	-0.0126076	-0.016086	-0.0305798	-0.0068347	-0.0184602	0.00503277
	0.0346481	0.00520262	0.00128327	-0.00711959	-0.0385291	-0.00011385	0.00462854	0.10169	0.133508	0.131827	0.161055	0.162429	0.187976	0.223645	0.252966	0.269684	0.368793	0.407164	0.450962	0.438209	0.395486	0.421433	0.413478	0.379688	0.368785	0.350489	0.310809	0.284299	0.252513	0.263312	0.241738	0.207493	0.171267	0.149623	0.117196	0.150563	0.122934	0.156777
	0.0703462	0.00476609	-0.0145517	-0.042708	-0.0439075	-0.0143261	0.040381	0.29451	0.417661	0.468781	0.53391	0.609044	0.610549	0.583993	0.61521	0.625005	0.71339	0.759252	0.775056	0.756503	0.769393	0.752273	0.752639	0.735471	0.729748	0.726531	0.714321	0.740768	0.707222	0.720119	0.717686	0.681145	0.682515	0.64085	0.632895	0.609976	0.585061	0.600564
	0.0924887	-0.00285217	-0.0297848	-0.0756189	-0.0449528	-0.0154232	0.0761431	0.48867	0.733297	0.819481	0.901536	1.01459	1.00518	0.941569	0.979638	1.00246	1.07631	1.10006	1.08341	1.09114	1.13633	1.08237	1.07922	1.07401	1.06987	1.08035	1.11747	1.15698	1.13352	1.14062	1.17093	1.15372	1.15242	1.12116	1.12572	1.06871	1.02852	1.03509
	0.0933246	-0.005734	-0.0323689	-0.0875904	-0.0456348	-0.00910054	0.0871041	0.506043	0.77046	0.860651	0.936548	1.04591	1.03359	0.966099	1.0078	1.03493	1.09169	1.09927	1.07494	1.0917	1.1412	1.07874	1.08017	1.0756	1.07413	1.07966	1.1388	1.16946	1.16016	1.15892	1.20411	1.1994	1.19493	1.16795	1.1804	1.12018	1.08049	1.08067
Monkey S	0.014327	0.00522942	-0.00230498	-0.00030796	0.00716621	-0.0210303	-0.00307937	0.108857	0.0838357	0.0857055	0.0857182	0.0734159	0.0748191	0.0961101	0.121095	0.129544	0.136235	0.144562	0.215788	0.237145	0.254882	0.221778	0.203344	0.221758	0.186584	0.183442	0.176724	0.208823	0.194191	0.174651	0.222547	0.210722	0.168215	0.134019	0.180508	0.172805	0.505473	0.559418
VEH	0.0206979	0.00149923	-0.00690878	-0.00669483	0.00216565	-0.020509	0.00974982	0.100703	0.0721834	0.0806464	0.106119	0.0666276	0.0808751	0.0959282	0.11082	0.129395	0.132895	0.153821	0.220344	0.244065	0.254118	0.220857	0.202804	0.217806	0.19051	0.176767	0.189612	0.212711	0.222539	0.185634	0.213624	0.221757	0.173594	0.145566	0.183674	0.189991	0.529845	0.583999
Small	0.0244277	-0.00321933	-0.0128743	-0.0117292	0.000816025	-0.0124008	0.01498	0.109335	0.0650655	0.0807751	0.119804	0.0772575	0.0865602	0.0986274	0.122806	0.15323	0.140264	0.174301	0.222494	0.274452	0.284884	0.238265	0.212589	0.209891	0.223536	0.19039	0.202104	0.209548	0.263549	0.182019	0.224669	0.251555	0.187532	0.17047	0.20535	0.219127	0.548455	0.616697
Post	0.0096422	-0.00197981	-0.0172557	-0.00949655	0.00871962	-0.00169354	0.0120638	0.111067	0.079398	0.0870327	0.113246	0.100026	0.108131	0.115581	0.149344	0.174582	0.167268	0.207597	0.217039	0.292206	0.321295	0.291322	0.240442	0.221816	0.275129	0.214989	0.219736	0.225684	0.294133	0.195813	0.266955	0.303757	0.204509	0.210156	0.248817	0.248421	0.567927	0.665206
	-0.00357053	-0.00929687	-0.00893741	-0.00403538	0.00782651	0.00987516	0.00813851	0.102867	0.0979427	0.0927702	0.116828	0.115926	0.122157	0.132879	0.166055	0.178334	0.182354	0.240118	0.241724	0.311339	0.350064	0.332732	0.274493	0.248158	0.298096	0.229823	0.240404	0.230878	0.314065	0.223061	0.333752	0.318601	0.219343	0.224714	0.273443	0.264999	0.597457	0.689374
	0.00381936	-0.0127351	-0.00172569	-0.00798013	0.00350181	0.0161306	-0.00101085	0.0964427	0.109932	0.0992284	0.139932	0.141844	0.116505	0.14883	0.176801	0.172095	0.192492	0.262123	0.285691	0.328381	0.364683	0.337227	0.299146	0.287894	0.301355	0.239385	0.252433	0.237738	0.320518	0.25306	0.401695	0.318067	0.241639	0.212737	0.279604	0.263024	0.589324	0.658456
	0.0243944	-0.0107084	-0.00502089	-0.0128659	0.00589989	0.00943616	-0.0111351	0.0855789	0.124807	0.106585	0.143983	0.154619	0.101888	0.156583	0.189334	0.178052	0.2203	0.28255	0.315663	0.338156	0.369134	0.334335	0.331248	0.321617	0.303071	0.262067	0.249598	0.243303	0.324455	0.285643	0.473009	0.387214	0.274882	0.20857	0.269034	0.263856	0.601741	0.630066
	0.035271	-0.0115601	-0.0107654	-0.0134456	0.0065232	0.00895247	-0.0149755	0.0732807	0.124268	0.108846	0.123531	0.156284	0.105901	0.148003	0.188963	0.173139	0.23597	0.280542	0.32345	0.355802	0.360391	0.329375	0.346035	0.315449	0.31098	0.28175	0.235931	0.244217	0.289467	0.286802	0.452004	0.409649	0.281087	0.204613	0.272951	0.252271	0.574535	0.585547
	0.0312894	-0.0116122	-0.0169131	-0.00996231	0.0151516	0.00992619	-0.0178796	0.0683671	0.0933114	0.0953103	0.116224	0.145315	0.115239	0.134413	0.164671	0.160956	0.234693	0.247617	0.321929	0.350985	0.335839	0.313069	0.326829	0.282441	0.312975	0.268901	0.22612	0.240353	0.255313	0.261673	0.394016	0.377963	0.272159	0.198235	0.25584	0.23461	0.53683	0.547395
	0.0157305	-0.00662024	-0.018175	-0.00637647	0.0234026	0.0105122	-0.0184736	0.0743312	0.0804022	0.0954815	0.122396	0.1305	0.121745	0.127972	0.146316	0.181769	0.229767	0.227855	0.309658	0.34695	0.319921	0.294449	0.311776	0.261365	0.30819	0.268194	0.233571	0.24677	0.254823	0.244847	0.365242	0.370073	0.291458	0.219976	0.250751	0.234128	0.528542	0.540876
	0.00176249	-0.00147494	-0.0121737	-0.00671419	0.0225197	0.00972953	-0.0136488	0.0802937	0.0871804	0.104077	0.116927	0.120295	0.118425	0.11257	0.127726	0.199721	0.232204	0.223395	0.292525	0.327733	0.301358	0.297372	0.301218	0.267051	0.286254	0.281896	0.250846	0.25871	0.265607	0.254837	0.368656	0.392556	0.320788	0.251279	0.262718	0.244383	0.510269	0.562005
	0.00732104	-0.00426363	-0.00676853	-0.0127083	0.0130341	0.00919787	-0.00581257	0.0795403	0.0855589	0.102241	0.104688	0.113802	0.102485	0.116444	0.116436	0.201404	0.25216	0.226925	0.291807	0.318541	0.277579	0.300269	0.2846	0.26728	0.245523	0.262184	0.233241	0.253414	0.274016	0.268529	0.395954	0.402495	0.360071	0.281931	0.283166	0.263022	0.495871	0.589492
	0.0180424	-0.017087	-0.00202627	-0.011971	0.0112338	0.00397432	-0.00216624	0.0736083	0.0799275	0.0924273	0.0972644	0.115764	0.0750171	0.112193	0.0953027	0.160473	0.246884	0.216888	0.266578	0.284882	0.241661	0.269546	0.244692	0.230568	0.201956	0.226637	0.177502	0.21585	0.247477	0.246607	0.428303	0.417632	0.372458	0.28618	0.276272	0.271873	0.488632	0.563636
	0.0198807	-0.013889	0.00361691	-0.0076413	0.00355222	-0.0014342	-0.00408533	0.0587596	0.0750798	0.0810059	0.089831	0.108381	0.0565872	0.107568	0.100081	0.125039	0.208488	0.219836	0.252338	0.241255	0.225301	0.241096	0.212829	0.189263	0.182757	0.174702	0.147806	0.178661	0.216436	0.224499	0.367222	0.399648	0.350588	0.255943	0.233541	0.245571	0.485976	0.465974
	0.0112266	-0.00321842	0.00236151	-0.00147549	0.00275265	0.00057592	-0.0122228	0.0572634	0.0566426	0.0615826	0.0662968	0.100546	0.0485201	0.0884618	0.100848	0.100023	0.156457	0.192991	0.222009	0.191184	0.207188	0.208052	0.170124	0.160104	0.146124	0.135293	0.135392	0.145729	0.189399	0.195923	0.306207	0.365107	0.32727	0.202659	0.182831	0.185802	0.469949	0.382015
	0.00782316	-0.00606122	-0.000458267	0.0038944	0.00413629	-0.00804339	-0.00129098	0.0599702	0.0425184	0.0428684	0.0436145	0.0864373	0.0427675	0.072665	0.0992857	0.0863326	0.118405	0.163228	0.20013	0.163786	0.183488	0.177178	0.140826	0.136662	0.124772	0.120549	0.114754	0.125389	0.161527	0.175376	0.279063	0.316746	0.259702	0.164684	0.149263	0.160062	0.408225	0.306474
	0.0142591	-0.0128863	0.00247741	0.00712602	0.0076275	-0.0251725	0.00656883	0.0602791	0.0395928	0.0304567	0.037212	0.0654125	0.0348729	0.0549641	0.0922859	0.0838422	0.0903832	0.125733	0.172978	0.140129	0.142014	0.14153	0.129582	0.114868	0.115201	0.121712	0.0778147	0.091243	0.131759	0.154551	0.253744	0.257325	0.224896	0.139305	0.107874	0.138172	0.360557	0.244583
	0.0189047	-0.00511528	-0.00239803	0.0109985	0.00806892	-0.0232466	-0.00721213	0.0620352	0.0311253	0.0294201	0.0171979	0.0384109	0.0280705	0.0289292	0.0628674	0.0744879	0.0671758	0.0890199	0.142782	0.111879	0.106771	0.120306	0.1299	0.108437	0.110934	0.112108	0.0479502	0.0627224	0.0901775	0.112539	0.222175	0.174824	0.171719	0.0978176	0.0738795	0.100089	0.33793	0.189863
	0.0180741	-0.00369533	-0.00477068	0.000462178	0.00374354	-0.00430897	-0.00950478	0.0510968	0.00711651	0.0298295	-0.0123484	0.00795319	0.0220329	0.0322032	0.0468467	0.0745687	0.0530997	0.108928	0.145847	0.120083	0.139107	0.136804	0.162579	0.142402	0.126068	0.131631	0.0503844	0.0457884	0.05109	0.0822907	0.186077	0.159403	0.125031	0.0592648	0.0533051	0.0508317	0.3037	0.135527
	0.0171113	-0.00846015	-0.0137422	-0.00407516	0.0109525	0.00290814	-0.00469436	0.0496785	0.0016146	0.0395569	-0.00769669	-0.0111734	0.0296831	0.0576667	0.0640039	0.101378	0.0742529	0.158189	0.196018	0.167193	0.194162	0.178137	0.219501	0.194785	0.169965	0.183653	0.0923747	0.0573958	0.0740103	0.0603999	0.176166	0.206789	0.106023	0.0278081	0.0356354	0.0249363	0.280601	0.108276
	0.00339214	-0.00286715	-0.0204802	0.00630091	0.019482	-0.00201613	-0.00381163	0.0367474	0.0265903	0.045801	0.0143448	-0.0213554	0.0294666	0.0741907	0.0941199	0.125811	0.125032	0.196112	0.237056	0.212836	0.242321	0.231827	0.250523	0.22906	0.206294	0.241551	0.137372	0.0916591	0.0989195	0.051618	0.192483	0.235946	0.123961	0.0272067	0.0254572	0.0247307	0.304928	0.108559
	-0.0197858	0.00434509	-0.0198433	0.0151602	0.0274466	-0.00288538	-0.00443736	0.0314812	0.0421143	0.0371324	0.0458677	-0.0173958	0.0158172	0.0757962	0.120531	0.146766	0.181591	0.232373	0.262891	0.266987	0.313092	0.298066	0.280121	0.268392	0.246497	0.270799	0.190412	0.148169	0.136059	0.0865857	0.199032	0.213541	0.147127	0.0441492	0.0495041	0.0350144	0.231183	0.140542
	-0.00612369	0.00227617	-0.00952663	0.00560033	0.0146962	0.00497719	-0.0118995	0.0399156	0.0512805	0.0210443	0.099636	0.0591942	0.0752506	0.0987096	0.15921	0.209092	0.234146	0.261461	0.270948	0.310705	0.363661	0.349895	0.332341	0.295584	0.267106	0.307299	0.269223	0.247089	0.230827	0.195524	0.278439	0.290651	0.223969	0.119876	0.177534	0.124956	0.273079	0.290545
	0.0340109	0.00935761	0.00634499	-0.00508459	-0.00931919	-0.00487703	-0.0304327	0.0645714	0.0605652	0.0536087	0.14968	0.195759	0.175256	0.159347	0.202858	0.280746	0.293177	0.303586	0.308945	0.34333	0.367794	0.358002	0.344372	0.296211	0.256233	0.292867	0.303129	0.326068	0.345128	0.345138	0.409003	0.436775	0.379391	0.314676	0.382695	0.31805	0.422618	0.494518
	0.0546474	0.0122548	0.00645528	-0.0106209	-0.0198646	-0.0122932	-0.0305788	0.107631	0.111135	0.123186	0.213217	0.297177	0.276303	0.222536	0.258286	0.342105	0.348422	0.359957	0.360578	0.369675	0.360192	0.367363	0.353629	0.31187	0.260352	0.296267	0.332095	0.387499	0.420203	0.447766	0.501795	0.538079	0.506519	0.462644	0.521776	0.472727	0.550589	0.613922
	0.0562741	0.0137339	0.00366304	-0.00889696	-0.0195293	-0.0148303	-0.0304144	0.103776	0.111549	0.124744	0.201649	0.288195	0.27191	0.202144	0.239441	0.317549	0.316464	0.323378	0.329346	0.321163	0.303965	0.319473	0.300894	0.268386	0.218682	0.258814	0.296631	0.359379	0.390428	0.420835	0.470025	0.499222	0.477235	0.462239	0.51036	0.472181	0.532735	0.58215
Monkey S	0.0159291	-0.0133186	-0.00939463	-0.00639099	-0.00706344	0.00950786	0.0107307	0.0401672	0.0891883	0.0657134	0.093327	0.0465534	0.0695836	0.133113	0.09911	0.14075	0.0892536	0.115221	0.115932	0.0847944	0.0490148	0.0425267	0.024205	0.0745886	-0.0222347	0.0132428	0.0679515	0.0161372	-0.041141	0.0105523	-0.150951	-0.110382	-0.0902364	-0.031538	-0.148614	-0.0992744	-0.347587	-0.262345
VEH	0.00298845	-0.00511893	-0.00139908	0.00135025	0.00302884	0.0020687	-0.00291823	0.0419544	0.10847	0.0761742	0.0952565	0.080414	0.0913838	0.136163	0.122536	0.131509	0.123928	0.157598	0.141381	0.0957178	0.0727727	0.0521643	0.0366565	0.0805321	0.00168398	0.032515	0.050279	0.0287409	-0.0526523	0.011121	-0.128924	-0.128765	-0.0944517	-0.0389496	-0.125815	-0.093804	-0.3635	-0.276737
Small	-0.0109478	-0.00234223	0.0131893	0.00963067	-0.000584243	-0.0037989	-0.00514675	0.027759	0.107505	0.0816203	0.0940231	0.0888072	0.115944	0.135087	0.112499	0.118254	0.158231	0.146688	0.14875	0.0833008	0.0690565	0.0539958	0.061123	0.0920728	0.0133444	0.0323288	0.0235592	0.0473856	-0.0809581	0.0213351	-0.109664	-0.174511	-0.104892	-0.0768927	-0.135987	-0.0972827	-0.368914	-0.31964
Pre-Post	-0.00781507	-0.00527146	0.0200606	0.00656282	-0.00735163	-0.0132986	0.00711336	0.0200051	0.0628322	0.0836188	0.0902994	0.0784162	0.101655	0.126583	0.0942111	0.137222	0.167201	0.0984333	0.153897	0.0843312	0.0407066	0.0168574	0.0678662	0.0647654	-0.00721564	0.0231703	0.0165401	0.0347352	-0.0958809	-0.00385089	-0.124771	-0.230554	-0.122314	-0.145195	-0.180257	-0.134304	-0.390509	-0.379678
	0.0057669	0.00482991	0.00600346	-0.000837219	-0.00416585	-0.0249385	0.0133413	0.0279861	0.0162296	0.0835685	0.0880971	0.0704795	0.0758638	0.123207	0.077187	0.155748	0.165818	0.0608921	0.131412	0.0910474	0.0101039	-0.00892349	0.0619443	0.0376765	0.00560611	0.0290764	0.0297782	0.03776	-0.105627	-0.0504902	-0.190678	-0.229412	-0.12461	-0.16171	-0.20033	-0.154008	-0.431023	-0.42101
	0.0132621	0.014063	-0.00153934	0.00196745	-0.00884897	-0.0329184	0.0140141	0.0320221	-0.00733842	0.0825023	0.0703272	0.0478685	0.0926982	0.133843	0.088701	0.176434	0.168024	0.0492729	0.0879789	0.0768097	-0.00181866	0.0147367	0.0555383	0.0308452	0.0259592	0.0278499	0.0472817	0.0432487	-0.0867617	-0.0719078	-0.256897	-0.189287	-0.116168	-0.107631	-0.187369	-0.148553	-0.428705	-0.400852
	0.00246243	0.0108323	0.00647504	0.00273078	-0.0173285	-0.0282831	0.0231111	0.038515	-0.0268626	0.0705251	0.0656152	0.0210162	0.103818	0.115428	0.0884284	0.184055	0.136942	0.0477206	0.051036	0.0640424	-0.0043714	0.0587258	0.02968	0.0297743	0.0251632	0.0180617	0.0675976	0.044255	-0.0607495	-0.0522729	-0.313212	-0.214374	-0.125915	-0.0558332	-0.16161	-0.136288	-0.426545	-0.38011
	-0.0121767	0.0109586	0.0149149	0.00749731	-0.0109422	-0.0355251	0.0252732	0.0307579	-0.0332932	0.058699	0.0865278	-0.00981885	0.0960084	0.105715	0.11044	0.172471	0.126683	0.0658536	0.0257653	0.0324433	5.43333e-05	0.0830641	0.0124237	0.029489	0.000778207	-0.00826773	0.0854069	0.0238458	-0.0327977	-0.0229132	-0.267254	-0.207272	-0.131187	-0.0419718	-0.175237	-0.112918	-0.407434	-0.34725
	-0.0209176	0.0074096	0.026457	0.00250907	-0.00366383	-0.0335771	0.0217828	0.0340412	0.0128348	0.0547439	0.089136	-0.017592	0.0863431	0.0912943	0.138171	0.168103	0.122599	0.105604	0.019834	0.0371357	0.0274632	0.104932	0.02136	0.041535	-0.0122522	-0.000263287	0.0903992	0.0270863	-0.0153599	0.00404175	-0.175479	-0.160234	-0.112056	-0.0207798	-0.15722	-0.0966708	-0.37742	-0.316714
	-0.0154049	-0.00366741	0.0274091	-0.000729901	-0.00949978	-0.0182358	0.0201287	0.0417245	0.0441593	0.0530155	0.0689711	0.00148235	0.0681671	0.0692007	0.148764	0.148354	0.131182	0.125871	0.048394	0.0434367	0.04586	0.100872	0.0124739	0.0487419	-0.0137471	0.00132436	0.0615168	0.00447172	-0.0231281	-0.00385303	-0.121858	-0.138298	-0.117464	-0.0330834	-0.132488	-0.101967	-0.375127	-0.301039
	-0.00421998	-0.0101696	0.0205896	0.00797599	-0.0212313	-0.013501	0.0205563	0.0513722	0.0552396	0.0536022	0.060049	0.0226987	0.0805059	0.0798513	0.178665	0.160254	0.138124	0.137698	0.0898036	0.062438	0.0826443	0.0940552	0.00611878	0.0436493	0.0165896	-0.0146673	0.0272441	-0.0182256	-0.0367275	-0.0383469	-0.113939	-0.152802	-0.1275	-0.0534624	-0.113787	-0.10373	-0.347253	-0.322285
	-0.0072275	-0.00490196	0.0179851	0.0273679	-0.0242424	-0.0321991	0.023218	0.047947	0.0698928	0.0633324	0.0695116	0.0559381	0.105531	0.0820031	0.191211	0.174946	0.115843	0.142244	0.104134	0.0782063	0.114053	0.0781337	0.0223062	0.0435913	0.0393287	-0.0154026	0.0214419	0.00601524	-0.0415348	-0.0695645	-0.141617	-0.155149	-0.159281	-0.0817604	-0.095295	-0.103618	-0.311884	-0.334905
	-0.0103336	0.00295042	0.00390387	0.0146807	-0.00849183	-0.0276192	0.0249096	0.0229026	0.0491309	0.0599451	0.0693818	0.0370984	0.0935956	0.0771952	0.149399	0.172565	0.0742676	0.111404	0.107774	0.0804169	0.126243	0.0726362	0.0439649	0.0493718	0.0376803	0.0033159	0.0315965	0.0120646	-0.0742514	-0.101837	-0.210775	-0.211283	-0.200404	-0.10038	-0.0962054	-0.128687	-0.2984	-0.295833
	0.0039004	0.0124726	-0.0123601	-0.01767	-0.00185196	-0.012415	0.0279241	-0.00807716	0.0181067	0.0337216	0.0543411	0.0122677	0.0808536	0.0569477	0.0600499	0.137407	0.0639662	0.0573951	0.0602595	0.0659451	0.0692153	0.0225961	0.0526441	0.0416873	0.00684541	0.00223148	0.00185073	-0.00976772	-0.10954	-0.127537	-0.202862	-0.265142	-0.226829	-0.10378	-0.112111	-0.149118	-0.353264	-0.254111
	0.0168378	0.00642016	-0.0212101	-0.0162916	-0.010244	-0.00686521	0.031353	-0.0275062	0.0259068	0.033546	0.0444542	-0.00556828	0.0507983	0.0375516	0.0100611	0.126261	0.063195	0.0403954	0.0314961	0.0868701	0.0100545	-0.00290867	0.061959	0.00262473	0.0160867	0.00159567	-0.0252315	-0.00991205	-0.110851	-0.122138	-0.179513	-0.270832	-0.231179	-0.0865732	-0.106287	-0.131911	-0.40687	-0.249411
	0.0269097	0.00884849	-0.0267457	-0.00603862	-0.0111369	0.00419456	0.00396846	-0.0248724	0.0447555	0.052949	0.0434417	-0.00601579	0.0418954	0.0349748	0.00997012	0.104557	0.0427963	0.0280612	0.0247268	0.105319	0.000613017	0.00190131	0.057614	-0.0144971	0.00787611	-0.00374681	-0.0300661	-0.0206757	-0.0961211	-0.115942	-0.181105	-0.243695	-0.173788	-0.0851621	-0.0956939	-0.119944	-0.395468	-0.231349
	0.0337693	0.0183901	-0.0340064	-0.000156103	-0.0136831	0.014278	-0.0185918	-0.0149533	0.0514173	0.0635455	0.0272822	0.00313703	0.0558639	0.0441751	0.0161347	0.0700583	0.0419575	0.0541802	0.0254425	0.124291	0.0409772	0.0399029	0.0317541	-0.00309557	0.010862	-0.0174554	0.0107458	-0.0287284	-0.0742691	-0.107074	-0.19202	-0.184914	-0.152602	-0.100231	-0.061832	-0.116035	-0.359126	-0.197477
	0.0244708	0.00983813	-0.0194948	-0.00464938	-0.00423028	0.01228	-0.0182144	-0.0197542	0.0326214	0.04435	0.000832199	0.00500854	0.0436655	0.0652594	0.0385262	0.0602279	0.0627906	0.0828896	0.0429942	0.115795	0.0706289	0.0551426	-0.00490448	0.000773576	-0.00468766	-0.0158023	0.0364781	-0.0387575	-0.040711	-0.0837061	-0.213818	-0.12492	-0.145999	-0.089996	-0.0641873	-0.0919341	-0.353431	-0.168822
	0.013888	0.0052511	-0.00183962	0.00758372	0.0111445	-0.0089849	-0.0270428	-0.0159609	0.0303405	0.0230447	0.00742768	0.00452691	0.00976014	0.0478081	0.0614269	0.0737798	0.109367	0.0636191	0.0362271	0.0663183	0.0283314	0.0411693	-0.0321255	-0.019432	-0.00150097	-0.0344085	0.031258	-0.0209013	-0.0152583	-0.056839	-0.186615	-0.136337	-0.136956	-0.0856682	-0.0733772	-0.0489134	-0.343116	-0.150645
	0.0141032	-0.000910346	0.01371	0.00950551	0.00130858	-0.0149585	-0.0227584	-0.0153942	0.0465535	0.0122987	0.0104264	0.0032818	-0.016837	0.0282419	0.0592146	0.0873204	0.127058	0.0256764	0.0072056	0.0240928	-0.0220411	0.0246528	-0.0448801	-0.0343205	-0.0122469	-0.0499072	0.0203387	0.00197015	-0.0367345	-0.0175614	-0.165325	-0.194236	-0.132974	-0.0722225	-0.0562238	-0.0388118	-0.329647	-0.151261
	0.0277517	-0.0135216	0.0195063	-0.00406841	-0.0281185	0.0044964	-0.00604598	0.0112091	0.038211	0.00631579	-0.000380655	-0.00658334	-0.0160695	0.0158942	0.0437817	0.107774	0.121394	0.024571	0.0056676	0.0394836	-0.0445999	0.0079988	-0.0249994	-0.0210982	-0.0185643	-0.0765634	0.0168889	0.00354075	-0.026989	0.0163304	-0.165289	-0.221461	-0.151169	-0.0727026	-0.0431005	-0.0398631	-0.333481	-0.140146
	0.0435134	-0.0114125	0.0163941	-0.0142795	-0.0538707	0.00857013	0.0110851	0.0187126	0.0236265	0.00551499	-0.0141513	-0.00308401	0.0193748	0.0182901	0.0284774	0.0733316	0.0858676	0.0391164	0.0404904	0.0547126	-0.0719062	-0.00755041	0.000594518	-0.0263268	-0.00817395	-0.0656462	-0.0173901	-0.0337361	-0.0354658	0.0105233	-0.143247	-0.166016	-0.159735	-0.0602352	-0.0800839	-0.0418491	-0.249643	-0.135509
	0.0407718	0.00292645	0.0108099	-0.0127199	-0.0532253	-0.00509104	0.0165281	0.0617746	0.0822277	0.110783	0.0614191	0.103235	0.112726	0.124936	0.0937562	0.060592	0.134647	0.145703	0.180013	0.127504	0.0318253	0.0715382	0.0811373	0.084104	0.101678	0.0431893	0.0415861	0.0372093	0.0216868	0.0677874	-0.0367009	-0.0831581	-0.0527018	0.0297475	-0.0603382	0.0256072	-0.150145	-0.133768
	0.0363353	-0.00459153	-0.0208967	-0.0376234	-0.0345883	-0.00944905	0.0708136	0.229938	0.357096	0.415172	0.38423	0.413285	0.435293	0.424646	0.412352	0.344259	0.420213	0.455666	0.466111	0.413173	0.401599	0.394271	0.408268	0.43926	0.473515	0.433664	0.411192	0.4147	0.362095	0.374981	0.308683	0.24437	0.303124	0.326174	0.2502	0.291925	0.162442	0.106046
	0.0378413	-0.015107	-0.03624	-0.0649979	-0.0250882	-0.00313006	0.106722	0.381039	0.622162	0.696295	0.688319	0.717408	0.728881	0.719033	0.721352	0.660352	0.727885	0.740107	0.72283	0.72147	0.776135	0.715008	0.725587	0.762136	0.809522	0.784086	0.785371	0.769486	0.713318	0.692858	0.669138	0.615639	0.645904	0.658516	0.603941	0.595979	0.477927	0.421166
	0.0370505	-0.0194679	-0.0360319	-0.0786934	-0.0261055	0.0057298	0.117518	0.402267	0.658911	0.735907	0.734899	0.757714	0.761678	0.763955	0.768355	0.717377	0.775226	0.775887	0.745599	0.770535	0.837231	0.759266	0.779278	0.807211	0.855443	0.820847	0.842168	0.810077	0.769736	0.738086	0.734083	0.700176	0.717696	0.705713	0.670035	0.648001	0.547756	0.498516

## Sheet: Fig 4b
P-value map, Cue onset
LPFC
Monkey W
-0.863079	-2.41815	-2.50907	-1.57457	-0.558458	-0.0809941	-1.246	-2.60418	-0.343287	-2.0919	-0.563429	-0.571155	-0.0225559	-2.26018	-0.167705	-0.0521903	-4.0081	-2.50139	-2.3508	-1.5759	-0.575255	-0.591739	-2.74339	-0.0804958	-2.75073	-2.16023	-0.802981	-1.3366	-0.940471	-0.170623	-0.416317	-0.551447	-0.55753	-1.40923	-1.61166	-3.19618	-0.902812	-1.78625
-0.777687	-0.320308	-0.576625	-1.09575	-0.414969	-0.223679	-1.81964	-3.94473	-0.488906	-0.908244	-0.161917	-0.325211	-0.400543	-0.434105	-0.76729	-0.537885	-3.59508	-2.02043	-3.93282	-5.6676	-0.566238	-0.662372	-2.84971	-3.10002	-2.81145	-2.25235	-0.123305	-2.67531	-0.00869947	-0.244235	-1.76263	-1.36009	-0.193402	-1.82899	-3.22962	-3.48376	-1.76518	-2.77863
-0.823018	-0.634612	-0.409178	-0.465671	-0.907916	-1.08813	-3.4558	-2.19364	-1.39775	-1.21515	-0.960326	-0.304898	-0.456668	-1.71379	-0.143136	-0.0417515	-0.513226	-2.10102	-3.41806	-2.47048	-2.3904	-0.669464	-1.33729	-0.99513	-0.221812	-0.0115494	-0.940169	-7.50599	-0.148797	-0.949397	-1.53032	-0.257922	-0.454335	-3.20899	-2.13018	-0.620201	-6.47348	-0.998551
-0.0260987	-3.21593	-0.46252	-0.534612	-0.61044	-0.932978	-2.66802	-1.18613	-0.255563	-2.55653	-1.51827	-0.502141	-0.0586369	-3.14683	-0.638433	-0.66378	-1.1556	-0.465725	-0.114023	-0.176287	-2.26715	-2.12539	-0.0663157	-0.05527	-0.194745	-0.14688	-4.40468	-11.6873	-0.261918	-0.412265	-2.06283	-0.854885	-1.52444	-0.983071	-0.00361279	-0.21486	-5.18557	-0.374536
-2.52266	-2.76201	-0.169526	-0.262017	-1.01264	-0.305713	-1.06164	-3.06655	-0.397268	-2.2049	-2.06339	-0.497023	-2.06707	-0.964089	-2.64258	-0.0812581	-0.0767011	-0.642961	-1.60957	-0.740081	-2.77206	-1.94822	-0.279785	-0.354461	-0.568727	-0.136033	-6.68877	-12.5108	-2.07421	-2.24059	-0.18386	-1.36586	-0.861179	-2.68462	-3.08482	-0.549942	-3.41928	-0.313333
-4.59658	-1.98912	-0.376805	-0.0688348	-0.183159	-0.30706	-0.119985	-5.16753	-0.00291475	-0.575889	-1.72766	-0.793391	-1.82698	-1.10885	-1.67718	-0.726477	-0.863516	-0.0351222	-0.468608	-0.706496	-0.5607	-0.334392	-1.31288	-2.32827	-0.869807	-0.363726	-3.40352	-8.98966	-0.755948	-1.91784	-0.407878	-1.72789	-2.98076	-1.82672	-4.25751	-0.07266	-1.83166	-0.342561
-3.58619	-1.98735	-0.877296	-0.198614	-0.660348	-0.22495	-0.447535	-4.64678	-0.582394	-0.175236	-1.56329	-0.224143	-1.8595	-1.05272	-0.0324807	-0.119036	-0.83313	-0.426708	-0.511769	-2.72173	-0.615169	-0.704007	-2.41571	-5.59424	-1.52306	-0.151637	-0.346485	-3.59493	-0.43928	-0.145675	-3.98574	-0.426788	-4.54037	-1.651	-0.0797159	-3.8652	-2.25571	-0.473109
-1.50594	-3.1245	-0.0780296	-1.19428	-2.17066	-0.964322	-0.372107	-4.56207	-1.82929	-0.231699	-0.157388	-0.337057	-2.35008	-0.084562	-0.785839	-0.618627	-0.23195	-1.85863	-1.65604	-2.629	-1.90711	-1.97613	-0.663791	-6.77999	-3.88384	-1.37842	-4.71314	-0.186729	-2.73923	-2.19179	-9.92217	-6.85403	-7.32312	-7.48286	-4.78175	-11.358	-5.42632	-1.76335
-0.290674	-4.94255	-0.443066	-1.81457	-3.63723	-2.02065	-0.295766	-3.61054	-3.68855	-1.02458	-0.710898	-5.01376	-0.267542	-0.477221	-1.32	-0.626685	-0.709616	-2.56993	-2.61258	-0.989458	-2.95156	-2.01322	-0.624871	-5.27262	-5.6428	-0.86932	-12.0642	-2.56192	-3.07749	-3.68601	-7.52125	-13.3393	-8.97191	-8.69374	-8.67871	-13.0801	-10.1546	-5.64122
-0.606096	-3.84824	-0.0619348	-0.574003	-1.26422	-2.96028	-1.08482	-1.92324	-1.56839	-2.15622	-0.215324	-7.49712	-2.23763	-0.805401	-1.86929	-2.06826	-1.63953	-0.884697	-2.02397	-0.549953	-1.33357	-0.370524	-0.867397	-3.25139	-6.55449	-0.356151	-9.49627	-4.94208	-1.56375	-2.33348	-0.765262	-11.9589	-6.95959	-7.33377	-11.1942	-9.60178	-13.3606	-8.14239
-1.40858	-2.17102	-0.637608	-0.834789	-0.350232	-2.45868	-2.74605	-0.231586	-1.0578	-0.591414	-0.938996	-3.94511	-0.893616	-0.694288	-0.772242	-0.106349	-0.356889	-1.31405	-1.91838	-2.64885	-0.308801	-0.714404	-1.25614	-0.277863	-2.68922	-0.759211	-0.126261	-1.54617	-0.0627343	-1.43777	-2.32872	-6.74162	-2.09066	-2.36831	-5.80898	-5.35473	-7.17833	-7.63557
-2.86164	-3.29584	-1.19694	-2.118	-0.36236	-0.627966	-1.72029	-1.29502	-4.19718	-0.959997	-2.23139	-1.65726	-0.732005	-0.0249321	-1.45388	-2.51994	-1.7211	-3.84894	-3.27283	-4.40851	-0.0531846	-0.300161	-1.96079	-0.324213	-0.718339	-2.19822	-3.65524	-0.35528	-1.33522	-0.304692	-2.89081	-3.34603	-0.271255	-3.58226	-5.5552	-3.90768	-4.90726	-5.24111
-0.725095	-1.4178	-0.395725	-0.772566	-0.40677	-0.0552655	-0.227716	-2.47155	-0.752192	-0.737753	-1.97256	-0.681741	-2.6999	-1.46131	-2.81608	-6.14422	-2.41823	-2.03766	-1.06331	-4.32833	-0.909288	-1.06644	-1.51364	-2.29829	-2.58941	-1.52266	-2.14504	-0.0476603	-2.19867	-1.1258	-1.30348	-2.43083	-2.14229	-5.25112	-11.0752	-6.15964	-11.463	-6.16885
-0.155146	-0.587546	-1.57902	-0.108235	-0.840606	-1.59023	-2.11456	-1.15112	-1.94248	-0.579339	-0.303561	-0.210819	-4.16225	-5.18286	-10.3201	-12.4896	-6.44527	-1.68014	-1.03692	-1.56071	-0.260614	-2.00663	-2.69935	-2.73903	-1.71763	-0.928663	-1.39644	-1.14416	-4.12426	-3.57579	-0.37573	-4.52506	-5.153	-6.20434	-18.2001	-7.3355	-16.4329	-11.6239
-0.08085	-1.0538	-2.40875	-1.16836	-0.20685	-5.0777	-3.95178	-0.484204	-3.27057	-1.87028	-1.64303	-2.13859	-6.1199	-8.44391	-16.3307	-15.6549	-6.42862	-1.10204	-2.3466	-0.436841	-0.0317649	-3.84896	-3.99114	-0.415513	-0.949092	-0.817246	-0.882603	-4.02166	-5.18547	-3.64503	-1.02387	-11.1699	-9.88758	-11.3108	-20.5847	-9.9118	-25.8379	-22.6791
-0.962358	-0.911652	-2.27782	-2.22549	-0.705934	-3.20857	-1.52578	-0.0106586	-8.20176	-2.42059	-2.8593	-5.79508	-10.325	-12.4214	-18.6205	-13.3273	-4.41476	-6.67967	-6.49832	-0.0467051	-0.423451	-1.08166	-4.78754	-0.760584	-4.25351	-0.632383	-0.983704	-5.58971	-6.94153	-3.56795	-5.43066	-14.3849	-13.9759	-18.2806	-25.5366	-21.4057	-35.1198	-33.7736
-0.887968	-0.413659	-0.149086	-2.26939	-0.2466	-1.88516	-1.73737	-1.28101	-9.90103	-1.29138	-1.69152	-4.48808	-18.7168	-23.7417	-21.1806	-11.2519	-8.80618	-17.1157	-9.07575	-3.63014	-1.57728	-1.13005	-5.62158	-1.06014	-6.4918	-1.79007	-1.38322	-3.7748	-11.4598	-4.94637	-7.38682	-9.9339	-11.304	-21.8115	-20.9305	-31.3467	-35.3392	-36.4937
-0.0401678	-0.0279956	-1.40177	-3.24863	-0.392417	-0.166892	-6.96926	-0.0317621	-4.59784	-0.851603	-1.26763	-2.94034	-28.0591	-32.5422	-27.1611	-19.4814	-20.6531	-23.2094	-13.0409	-11.2804	-6.17331	-4.75522	-3.07746	-0.778955	-1.96905	-4.72312	-1.18503	-4.89189	-12.9973	-3.28886	-7.69968	-5.68744	-9.03659	-23.1139	-21.8306	-33.3	-40.7149	-39.1301
-1.16023	-1.28281	-2.03727	-4.61221	-0.724809	-1.62669	-10.5049	-0.811705	-1.20102	-0.466061	-1.73428	-4.04422	-35.3152	-39.2751	-34.9832	-31.2529	-25.369	-23.5308	-14.3572	-18.448	-9.72255	-9.57306	-8.15926	-1.18629	-1.89294	-5.22356	-1.69507	-6.29203	-15.5613	-6.70453	-1.11504	-1.97314	-4.09632	-22.1029	-24.9017	-34.9953	-40.5185	-41.8072
-1.14654	-3.20824	-2.8883	-2.72601	-1.08362	-1.46793	-6.13224	-0.635462	-1.50124	-1.26858	-2.90701	-3.8984	-24.8768	-37.2575	-38.6905	-34.4928	-27.0737	-22.728	-16.4768	-20.1567	-11.0849	-17.3457	-18.2286	-1.85432	-7.79934	-6.39749	-3.45397	-10.4051	-13.6589	-10.0859	-3.83832	-1.1907	-2.28582	-15.2026	-19.0483	-29.5834	-41.3999	-38.5341
-0.113893	-2.10634	-2.07603	-0.791969	-0.360867	-0.583564	-0.832076	-0.508633	-2.34606	-0.622109	-2.03242	-4.01603	-6.51369	-29.8893	-35.7507	-30.5594	-32.7705	-27.0056	-18.5665	-23.0095	-10.509	-24.8274	-17.6139	-4.6457	-16.234	-5.66469	-7.1646	-12.5783	-16.8354	-10.3821	-14.1165	-0.29869	-0.135252	-4.86316	-6.78269	-21.6376	-34.0711	-23.709
-0.459102	-0.828284	-0.626	-0.29217	-3.25842	-0.712797	-0.731559	-1.53731	-1.83436	-0.408943	-0.850639	-6.37161	-0.777838	-17.9478	-28.8975	-27.0371	-38.9338	-31.8004	-27.6011	-26.9764	-6.8118	-25.1384	-12.594	-8.72782	-11.647	-5.7538	-4.10405	-13.2506	-13.9512	-8.99405	-15.0987	-1.59155	-6.21803	-0.569172	-1.91882	-9.11392	-20.2853	-10.0834
-0.00508906	-0.0570215	-0.495341	-0.754792	-2.29398	-3.18215	-0.695333	-1.38174	-0.753293	-4.44647	-0.288445	-8.86046	-1.00221	-11.7367	-17.6642	-22.3388	-31.7088	-29.0411	-29.0431	-22.877	-6.16967	-12.0467	-6.72646	-6.4722	-8.09091	-2.24881	-0.485602	-4.84153	-7.37179	-2.56014	-7.55672	-2.67041	-2.05823	-0.0836156	-2.31324	-6.33446	-13.5412	-10.4
-1.14939	-0.96745	-2.77315	-0.530406	-0.64987	-2.59229	-0.0565818	-0.763976	-0.742692	-13.5511	-10.4704	-12.5191	-4.12804	-10.9889	-10.1353	-14.9972	-10.3378	-12.1694	-16.7955	-12.8395	-6.20813	-1.72501	-3.75014	-0.282913	-0.557857	-1.32475	-0.491104	-1.64363	-3.02535	-0.278893	-1.08335	-0.369452	-3.78185	-5.86633	-6.74711	-9.27412	-13.1448	-13.2818
-4.18954	-1.40465	-2.2603	-0.156012	-0.874176	-1.80908	-0.529091	-5.26216	-2.09979	-14.453	-15.5057	-10.3201	-6.57077	-8.16401	-5.01085	-7.64761	-3.02556	-2.50178	-8.39051	-5.52173	-3.43663	-0.0755959	-1.36099	-1.54839	-2.25961	-2.36084	-0.421364	-2.08046	-1.23685	-0.518669	-0.530976	-1.00411	-6.53913	-9.92049	-8.55578	-11.1906	-9.79803	-10.2492
-5.74722	-1.24996	-1.09476	-0.1171	-0.482187	-0.987875	-1.66553	-6.55437	-3.4118	-11.5585	-16.6908	-8.1545	-7.14016	-5.46949	-3.21622	-4.07672	-1.36152	-0.715575	-5.63402	-3.70429	-2.3296	-0.545048	-0.678809	-2.39495	-3.10065	-2.05939	-0.423724	-1.98636	-0.775752	-0.807515	-0.833832	-1.41593	-6.40498	-10.7625	-8.36646	-9.65945	-6.99695	-9.06539
Monkey S
-2.72561	-0.520324	-1.92497	-3.9612	-2.85984	-0.830365	-1.18962	-0.432908	-1.5855	-0.279737	-1.52416	-19.1971	-65.9753	-52.2776	-57.7686	-87.1502	-102.025	-85.3686	-94.4666	-93.0335	-81.8105	-76.2273	-69.058	-66.7926	-74.2963	-67.5097	-63.2926	-47.8281	-76.7834	-60.3742	-63.382	-51.5838	-49.7722	-32.6032	-48.3893	-14.4061	-0.559682	-5.79261
-0.0592482	-0.130237	-1.61541	-1.24713	-9.44349	-4.35939	-0.867246	-0.879445	-1.96892	-2.26549	-1.32234	-19.699	-52.0082	-60.0321	-69.7154	-94.8355	-100.078	-83.7206	-93.0752	-87.1644	-77.5062	-64.3393	-73.8134	-65.8943	-73.3229	-66.2563	-69.1622	-59.7591	-81.9561	-60.4951	-63.4195	-59.2646	-50.7159	-40.1186	-41.2957	-20.7855	-0.676169	-6.8945
-3.16326	-1.59224	-0.151635	-1.41317	-11.0535	-6.24119	-0.666163	-2.91875	-0.385003	-1.90335	-0.191652	-13.8441	-45.4155	-59.7521	-86.8191	-109.467	-99.7161	-89.1171	-93.3176	-85.6654	-76.6641	-67.0789	-81.3844	-63.0656	-65.717	-70.8984	-84.8273	-65.1338	-78.7171	-63.0172	-70.0868	-67.3544	-55.5581	-56.1584	-33.4985	-24.3217	-0.200656	-3.47578
-6.48128	-2.03254	-0.619792	-2.44459	-9.89852	-3.34663	-0.276836	-7.89336	-4.28324	-1.02002	-2.43071	-10.1361	-49.3732	-52.1062	-91.1903	-108.232	-99.1355	-95.7289	-96.5296	-88.6119	-77.69	-74.9511	-86.5888	-66.2502	-60.7833	-69.4249	-87.4586	-66.5945	-77.5806	-67.1663	-75.0604	-78.2063	-59.0775	-66.8491	-41.1302	-31.9074	-1.88768	-0.361917
-3.66299	-0.149822	-0.573395	-1.70911	-6.24942	-2.43799	-0.033093	-7.34567	-6.49854	-0.659267	-4.02909	-10.0503	-61.4889	-56.1936	-94.6731	-103.64	-100.564	-103.412	-100.715	-92.0077	-82.932	-81.8339	-88.007	-65.2773	-60.4523	-74.7629	-79.3935	-66.5322	-79.379	-70.3958	-75.8762	-81.3397	-59.0541	-69.0002	-54.7733	-35.7418	-4.36321	-1.47701
-0.0204664	-1.26258	-1.85301	-0.283847	-2.99564	-1.72848	-0.403275	-4.70616	-4.38079	-2.74006	-3.96767	-13.0449	-63.7425	-62.2003	-101.504	-101.008	-100.368	-109.09	-104.078	-99.6533	-85.4604	-82.0509	-84.4823	-62.5106	-63.0875	-83.6541	-68.7331	-66.0276	-81.0963	-73.2983	-76.8361	-80.115	-57.7107	-58.1662	-58.8782	-38.5983	-9.56689	-4.79806
-0.462992	-1.04741	-2.50382	-1.69165	-4.8615	-1.33705	-0.021745	-4.4611	-1.80193	-5.73644	-3.11445	-12.9776	-66.554	-73.9801	-103.946	-102.8	-107.985	-116.603	-111.542	-106.862	-94.8383	-86.479	-81.9128	-66.3942	-70.7159	-90.8853	-70.1159	-68.979	-80.2925	-77.1847	-79.3719	-82.2287	-64.293	-53.5385	-64.2776	-43.7593	-12.9493	-6.80203
-0.127823	-0.536186	-2.11998	-4.93062	-10.562	-2.47785	-0.718401	-6.10275	-0.965709	-2.86455	-1.95274	-16.6986	-62.7015	-85.9671	-104.051	-108.055	-114.552	-124.498	-119.447	-118.112	-108.523	-93.8501	-86.371	-77.4387	-84.1621	-89.8424	-73.3266	-71.1892	-77.6918	-78.6363	-79.1128	-83.5618	-67.8671	-60.6976	-75.7465	-49.8368	-21.0254	-11.6558
-1.5915	-0.264447	-0.82193	-3.28001	-10.2978	-2.05475	-0.226084	-6.24615	-0.680163	-1.6124	-1.89796	-19.3453	-53.1051	-90.7396	-97.4743	-109.242	-117.468	-120.847	-120.86	-119.428	-108.979	-95.1145	-88.5794	-80.9836	-86.1235	-86.7231	-74.7622	-73.9188	-79.5722	-85.3209	-75.2703	-78.0573	-71.4959	-64.0676	-84.8916	-55.4004	-27.371	-14.9844
-0.795013	-0.910643	-2.37435	-1.35388	-4.85877	-0.268095	-2.83154	-2.56577	-0.0226142	-0.583019	-3.00462	-20.5615	-49.1594	-97.4788	-93.7623	-104.911	-117.458	-116.381	-121.357	-116.036	-107.729	-96.3487	-94.2005	-80.5362	-80.4764	-78.7055	-68.8325	-73.8933	-82.9424	-85.0296	-72.2693	-69.9467	-76.2559	-63.431	-77.9566	-48.702	-28.1286	-7.32926
-1.65195	-1.25145	-1.11922	-0.171914	-1.51372	-1.79614	-1.93044	-0.108891	-1.07513	-0.672227	-3.87486	-16.3455	-46.5681	-93.5728	-88.6581	-98.917	-112.155	-112.677	-119.279	-116.262	-108.126	-98.6355	-98.8013	-84.5798	-84.5117	-80.1711	-69.2895	-73.1109	-86.8893	-82.3725	-71.0738	-68.9916	-77.7488	-68.9709	-71.6055	-41.6663	-25.8567	-3.40737
-2.44494	-1.95688	-2.1893	-2.77784	-0.55747	-1.73996	-0.613392	-0.177896	-3.14107	-2.86387	-1.29885	-13.0482	-45.4308	-85.4516	-86.6465	-96.9383	-108.498	-111.018	-117.749	-118.431	-112.559	-105.972	-104.936	-93.876	-91.5195	-91.5322	-75.363	-73.1252	-86.4554	-84.3684	-78.6228	-75.8585	-81.5506	-76.942	-62.6542	-38.2338	-19.7204	-0.167522
-0.423849	-5.78904	-1.71136	-4.34052	-4.95054	-11.1839	-1.3404	-1.23534	-0.907863	-8.04152	-1.03273	-14.0638	-47.1427	-82.1487	-89.1476	-97.168	-113.779	-118.559	-116.658	-117.111	-114.872	-111.383	-99.8821	-95.7072	-90.2916	-95.0975	-82.842	-82.5196	-94.3046	-86.0114	-87.153	-83.1966	-82.9304	-75.5903	-53.7225	-40.2093	-10.994	-3.659
-0.883181	-2.22375	-0.204873	-0.295665	-7.99157	-11.7231	-2.20218	-10.2235	-1.32229	-3.34095	-3.28173	-18.2253	-39.6758	-58.6591	-67.733	-90.9603	-110.498	-125.018	-117.895	-112.542	-115.082	-111.293	-97.0146	-95.147	-88.3838	-95.7363	-89.6535	-92.3628	-100.015	-84.9958	-91.44	-83.912	-70.4025	-64.4993	-55.9767	-40.0066	-10.435	-1.166
-0.331033	-0.168061	-1.39879	-0.490373	-2.17128	-3.9564	-3.47001	-16.5088	-1.14863	-0.0312984	-2.92106	-13.0364	-42.2537	-32.8989	-60.1272	-81.104	-105.025	-117.32	-112.216	-102.764	-104.201	-103.164	-92.0908	-92.0928	-82.37	-85.7172	-83.0278	-82.7532	-93.0097	-77.9597	-86.196	-79.477	-55.4277	-60.514	-52.5652	-37.4314	-14.304	-0.874012
-1.06561	-0.423797	-2.99046	-0.150051	-0.596058	-1.23828	-2.20667	-13.9565	-1.07326	-0.708293	-3.70253	-5.21625	-40.0749	-16.7291	-48.5695	-78.9138	-104.271	-114.348	-106.127	-95.2643	-96.7692	-94.9506	-88.5504	-89.842	-81.5833	-80.5199	-79.9796	-75.554	-88.961	-73.9057	-79.0749	-72.732	-58.893	-58.7667	-47.8817	-40.9838	-13.32	-2.95426
-2.25403	-0.736748	-0.603122	-0.0352707	-0.810264	-0.701964	-0.419196	-12.1987	-4.67743	-1.569	-0.8424	-0.76562	-26.2307	-8.25503	-28.2721	-65.6375	-94.2646	-106.816	-97.8382	-88.2268	-84.9124	-81.9832	-83.2717	-83.8139	-80.1718	-77.2746	-77.3894	-71.4009	-83.6799	-64.7664	-72.568	-64.788	-62.9153	-54.4789	-41.1015	-34.1608	-11.1719	-4.09882
-0.130643	-3.43414	-2.77617	-1.81228	-1.48539	-2.6656	-1.92942	-10.3924	-4.16804	-2.11676	-0.135439	-0.861859	-17.5039	-5.43783	-19.6332	-57.4529	-87.5865	-101.126	-92.4647	-88.2865	-77.2831	-74.0911	-78.1626	-74.0351	-77.364	-77.2375	-73.4307	-63.6023	-80.4654	-66.9927	-72.5685	-69.1475	-70.7552	-57.238	-42.3136	-30.9269	-14.8022	-4.733
-0.430183	-4.55895	-7.84376	-0.868021	-1.82327	-1.5303	-4.09129	-8.25525	-0.382964	-2.33752	-0.614974	-1.64755	-14.1192	-3.39076	-18.4317	-54.5559	-82.4871	-93.1804	-84.2723	-92.519	-75.7199	-78.2866	-77.8423	-75.6717	-75.138	-76.8321	-76.134	-65.4867	-83.2658	-71.6559	-77.1042	-71.5679	-68.0408	-70.0009	-60.4821	-41.7506	-31.6302	-19.5773
-0.561121	-3.90431	-5.44531	-0.68105	-4.01501	-0.0944149	-1.90561	-8.22841	-0.968771	-2.03094	-0.463635	-0.0366731	-11.0878	-2.11364	-11.4029	-42.9112	-75.6901	-85.0671	-75.047	-88.458	-74.2825	-77.293	-73.6039	-75.6983	-73.559	-73.7691	-70.8693	-68.4885	-80.3681	-71.5199	-87.2039	-69.4425	-63.5928	-79.219	-65.7686	-52.3674	-40.3267	-37.6353
-2.35901	-4.02091	-1.83805	-0.312927	-1.26491	-2.25435	-0.275736	-2.70123	-1.90477	-1.10506	-1.03604	-2.04471	-11.1882	-0.945761	-7.07452	-30.6737	-63.5524	-76.3528	-67.4544	-73.6042	-65.4297	-65.5668	-68.9976	-69.9855	-66.4236	-68.2367	-60.6455	-61.3796	-68.0019	-69.706	-89.1309	-68.1323	-62.2958	-77.3555	-52.6915	-48.8861	-27.3169	-41.1273
-3.71091	-3.11713	-2.07142	-0.588804	-2.00004	-2.39059	-3.44785	-0.196117	-1.22074	-3.02886	-1.79609	-2.53201	-7.75485	-0.0932148	-4.39863	-22.9345	-56.2814	-60.9734	-57.8429	-56.5891	-49.9802	-41.0842	-57.6972	-57.9652	-50.0178	-49.9362	-44.5101	-45.17	-52.5985	-57.9216	-68.7992	-47.8894	-55.9111	-55.0968	-39.7034	-30.2684	-13.3237	-23.1475
-4.32202	-3.46442	-4.88396	-2.69958	-1.92133	-0.117336	-1.82685	-0.919913	-2.96708	-3.56376	-1.7123	-2.87701	-6.87559	-0.00665074	-2.548	-19.1775	-44.3097	-40.7116	-43.4567	-45.7215	-38.1772	-22.5559	-30.2757	-40.5967	-41.9587	-35.2611	-36.2393	-37.9636	-38.3425	-37.8759	-33.141	-32.7866	-30.855	-25.7415	-23.7307	-16.0259	-7.82286	-7.36503
-2.37267	-1.63162	-9.18516	-2.71909	-0.454038	-3.0719	-1.61477	-0.249513	-3.31096	-0.184829	-1.90141	-4.38491	-8.30633	-0.781643	-4.271	-17.3338	-27.9382	-26.4149	-33.7232	-40.3406	-24.4476	-14.675	-13.8059	-25.437	-34.4683	-27.8958	-30.5079	-25.4143	-25.0074	-20.1561	-15.5431	-18.8609	-15.7246	-17.4393	-15.147	-11.1011	-3.874	-2.05982
-1.8721	-1.48104	-11.4022	-0.0187846	-1.48065	-1.4156	-2.61086	-1.7372	-2.38982	-2.96392	-2.63447	-5.96032	-10.7393	-1.88196	-9.1969	-19.2678	-18.7329	-19.8842	-27.296	-33.1102	-13.4944	-9.91993	-8.38799	-14.847	-27.8545	-24.4393	-20.8015	-18.3947	-18.2376	-13.5343	-8.92866	-10.7621	-12.6907	-15.1809	-10.5408	-8.42811	-2.87244	-0.639616
-1.38685	-2.26342	-11.2902	-0.634558	-0.992783	-0.69256	-1.61483	-4.67346	-1.38836	-5.51947	-3.35246	-7.57918	-11.4057	-2.38594	-13.2887	-21.0434	-14.9452	-16.8912	-23.5086	-28.0076	-9.15421	-9.62324	-5.34404	-9.2919	-22.413	-23.2341	-16.4582	-16.537	-16.5056	-11.9021	-7.43396	-9.14401	-12.617	-14.4248	-9.51237	-6.89565	-2.27893	-0.432886
Pre-post difference in normalized power within the time-frequency ROI
Monkey W					Monkey S
Large		Small			Large		Small
CNO	VEH	CNO	VEH		CNO	VEH	CNO	VEH
0.709645	-0.135354	0.247464	-0.138814		2.09579	0.132244	0.281521	0.00788891
0.149129	0.0579952	-0.0225587	-0.145402		2.30417	-0.0460249	0.298296	0.0510279
0.284912	-0.251603	-0.153449	-0.0257412		2.35634	0.0285096	0.20732	0.0333598
0.476126	0.218499	0.0741653	-0.0655648		3.00928	-0.233306	0.246532	-0.0936424
0.734707	0.0368049	0.289977	-0.193839		2.55146	-0.29231	0.221086	0.045453
0.461775	-0.00395856	0.0762562	-0.141907		1.04442	-0.313446	0.0992326	0.0653729
0.141117	-0.0271027	-0.069807	-0.0683827		0.758307	-0.159338	0.136984	0.154417
0.167556	-0.0635061	0.101331	-0.0185692		0.410084	-0.158229	-0.248222	0.0395921
0.0155364	-0.0997169	-0.0611934	0.0409316		0.250181	0.0077475	-0.23312	-0.00322841
0.0530249	-0.0388986	-0.00733419	-0.102954		0.306196	0.101094	-0.317537	-0.00148155
0.12156	-0.16259	0.15966	0.0281303		-0.234309	-0.376835	-0.192118	0.039882
0.250531	-0.046441	0.0247696	0.0252465		0.211647	-0.155045	-0.233751	0.0724483
0.847689	0.14364	0.282048	-0.0256951		0.165436	-0.140354	-0.139	-0.0740598
0.239887	-0.0276517	-0.0826227	0.0683886		-0.318391	-1.7969	-0.157158	0.0897974
0.128046	0.0680896	0.0697659	-0.050154		0.326681	-1.95395	-0.221843	0.0331474
0.119244	0.186508	-0.017135	-0.0181834		0.0131574	-1.68898	-0.477079	-0.304556
0.354913	-0.196688	-0.0283535	-0.0970971		0.372966	-1.57595	-0.285589	-0.586133
0.402475	-0.194543	-0.00390565	-0.445879		0.189532	-1.16409	-0.181527	-0.0133983
0.495719	0.170936	-0.0114985	-0.402074		0.741872	-1.26851	-0.159791	-0.018883
0.284197	-0.164877	0.111563	-0.0915456		0.496201	-0.797255	-0.407108	-0.243664
0.707371	-0.316773	0.0423999	-0.20237		0.705074	-0.814803	-0.133883	-0.193359
0.170666	-0.13221	-0.0194974	-0.128711		0.935313	-1.70917	-0.214491	-0.132706
0.0516113	-0.215541	0.045421	-0.126367		3.84381	-1.68355	0.615179	0.148676
-0.0289059	-0.15719	0.100958	-0.255934		3.47778	-1.23202	0.388239	-0.041104
0.136087	-0.269994	0.154902	-0.123493		3.21881	-0.757797	0.215249	0.241691
0.0124915	-0.106316	-0.042891	0.166787		3.14921	-1.49837	0.461522	0.0835606
0.21013	-0.0543987	-0.0669458	-0.0467437		4.13927	-1.30818	0.668288	-0.212724
0.356042	-0.224337	0.0446904	-0.0888065		3.27487	-0.39218	0.557739	0.200733
0.231848	0.00496959	-0.0771188	-0.0857369		3.20381	-1.40698	0.561018	-0.100931
0.150027	-0.0563704	-0.0871967	-0.0555636		3.89651	-3.8672	0.465197	0.466063
0.0250522	-0.335329	0.159368	-0.107573		2.20911	-3.3758	0.405678	0.501989
0.166429	0.0198433	-0.0742254	0.0633967		3.1453	-1.69737	0.538052	0.223383
-0.0421769	0.0941511	-0.0158216	0.275794		3.96883	-0.489071	0.604786	0.124754
0.0706672	-0.134937	-0.0836236	0.212289		1.7434	-0.227307	0.440855	0.0911549
0.161299	-0.158079	0.114914	0.0611465		3.63405	-0.428224	0.605352	-0.136419
0.217872	-0.00689969	-0.0409167	0.109833		3.37247	0.080254	0.50931	0.413768
0.518356	0.00733492	-0.0770374	0.0658607		2.35478	-0.92361	0.499037	0.542868
0.447297	0.0469797	-0.127527	0.111804		2.42461	-2.53751	0.710851	0.128257
0.0160726	0.030587	0.00831589	-0.046082		1.99887	-1.88236	0.671406	0.15955
0.0985551	-0.0446923	-0.0244687	-0.236573		1.5934	-1.94474	0.441822	0.199123
0.357975	-0.171094	0.0289477	0.00148261		1.92276	-1.43067	0.288354	0.214606
0.290848	-0.11291	-0.0593097	-0.111881		2.18439	0.352234	0.794486	0.0955939
0.157366	-0.161891	0.0794781	0.0949075		3.21699	-1.47087	0.872548	-1.30156
0.186455	0.105136	-0.00453229	0.196003		2.58009	-2.07502	0.982841	-1.2443
0.57663	-0.0281995	0.100034	0.010435		3.51684	-1.45786	0.863423	-1.00548
0.0501161	-0.0275533	-0.0755631	0.0213226		2.20402	-1.89944	0.868569	-1.0003
0.288224	0.0905611	-0.112477	-0.0314391		1.31206	-0.320312	0.200346	-0.62572
0.364273	0.333413	0.161658	-0.0218625		1.67391	-3.42304	0.273401	-1.26966
0.5058	0.238828	0.13994	-0.223191		3.02049	-1.82604	0.794125	-1.90148
0.178228	0.232064	-0.171212	-0.135356		2.34464	-1.46424	0.525662	-0.843511
0.483266	0.448884	-0.209128	-0.0115411		3.64588	-1.12117	0.854742	-0.936932
0.625129	0.475426	-0.215144	0.0225662		3.23621	-0.374225	0.658085	-0.323693
0.473653	0.291098	0.148431	-0.193539		1.95047	-2.63261	0.395755	-1.82189
0.610473	0.303863	-0.0459246	-0.177842		3.02276	-3.26461	0.562873	-1.11862
0.732496	0.441663	0.00282683	-0.15462		2.20037	-1.8122	0.467499	-1.46808
0.645293	0.38858	0.138615	-0.0241949		2.48014	-3.04513	0.516641	-1.41287
0.678458	0.422327	-0.0442142	-0.0753187		2.44716	-2.44972	0.687275	-1.26927
-0.00738473	0.476793	-0.0469943	-0.0728829		2.74178	-2.46407	0.529307	-1.31879
0.894886	-0.00111676	0.0348951	-0.282934		3.87298	0.21353	0.95389	0.459847
-0.650538	0.132138	-0.19813	-0.0958615		2.43755	-0.382471	0.437137	-0.0883133
0.89214	0.345765	-0.0153673	-0.283545		0.0500386	-0.372122	-0.155626	0.221683
0.524598	0.280573	-0.114206	-0.189408		0.20515	-0.0279266	0.0952005	0.169459
0.194425	-0.161905	-0.0899959	-0.165122		0.143318	0.138276	0.00702816	0.136642
0.223371	0.0972234	0.0513545	0.110139		-0.0110206	0.166651	-0.0682132	-0.105212
0.544639	0.0790098	-0.170381	-0.00818017		0.0455485	-0.856242	-0.0108525	0.133313
0.328781	0.0173759	0.12417	-0.183828		0.306965	-0.540205	0.134429	0.334262
0.533434	0.124474	0.00466364	-0.0913128		0.414473	0.0563517	-0.0869945	0.527698
0.649318	0.150844	0.126947	-0.138028		0.0816577	-0.123587	0.0767134	-0.0157079
0.317851	0.22772	-0.132486	0.132838		0.147795	-0.670429	-0.0966395	-0.0161993
0.175688	0.0895775	-0.0823354	-0.0228372		-0.00932615	-0.0442172	0.11905	0.00211657
0.218588	0.0814444	-0.041228	0.110513		-0.0928364	1.17574	-0.0517287	0.471685
0.212557	-0.154946	0.00904425	-0.177967		0.229637	2.11588	0.0126194	0.545466
0.36047	0.013683	0.119504	-0.19079		-0.174343	0.721812	0.0688339	0.170117
0.321775	0.00645562	0.0244452	0.0916169		0.0955033	0.0956849	-0.0829534	-0.040317
0.262562	-0.0462738	0.0355544	-0.0420551		-0.00798104	0.668036	0.231713	0.22013
0.504005	0.235648	-0.148487	-0.012643		0.10948	1.42967	0.00723315	0.455874
0.0279801	0.105184	-0.23526	0.101604		0.0392245	1.41812	-0.151628	0.236556
0.0478281	0.0907392	-0.0394196	0.056413		0.304356	2.49224	0.0861834	0.685448
-0.0267365	0.135359	-0.148655	0.0534223		-0.151219	1.02285	0.14212	0.261815
0.025433	0.0200117	-0.214465	0.0332822		0.16159	1.41166	-0.018426	0.254657
0.152617	-0.766587	-0.216089	0.0889772		-0.241693	-0.0911094	0.0276621	-0.0434345
0.0629304	-0.406036	-0.307654	0.12869		0.155625	-0.486136	0.0808827	0.136942
-0.141146	-0.769496	-0.182256	0.166289		0.443657	-0.976543	-0.150354	0.297277
-0.217985	-0.449413	-0.129677	0.221627		0.369401	-2.90775	-0.0307075	0.520052
0.0799959	-0.784297	-0.21212	0.0212583		0.679012	-0.747487	0.203013	0.107391
0.0766541	-0.370094	-0.142344	0.0408128		0.481395	-0.971454	0.260259	0.455301
-0.0444226	-0.633231	-0.0197252	0.152316		0.623374	-2.4701	0.16738	0.578063
0.00984193	-0.300132	-0.149981	0.152463		0.761871	0.175376	0.215003	0.195215
0.131416	-0.178605	-0.170562	0.10833		0.682523	-0.730583	0.130069	0.244978
0.0297722	-0.464194	-0.152178	0.0103423		0.445696	-2.36319	0.271483	0.103329
0.0109541	-0.129797	0.106678	-0.0210331		0.655231	0.253563	0.0509474	0.304045
0.0523031	-0.18866	-0.0418892	-0.0789189		0.216971	-0.0756032	-0.024914	0.570964
0.165202	-0.181223	-0.123808	0.0766542		-0.179194	-1.1941	0.229678	0.29221
0.149582	0.165491	0.0630052	-0.0807333		0.217353	-0.773448	0.262238	0.194273
-0.0153206	0.161463	0.234671	0.0582719		0.10381	-2.8549	0.0134696	0.23361
0.34678	0.0353875	0.068541	-0.0784174		0.106393	-0.11446	0.0487511	0.34888
0.13397	0.0955393	0.0324076	0.119905			-0.810512		0.172864
0.242305	0.134807	0.0881079	0.0274654			-1.22518		0.295809
0.0230067	0.193792	0.0221969	0.0930732			-1.28758		0.220102
0.106513	0.0778354	0.00284246	0.17092			0.797443		0.430287
0.383277	0.0782881	-0.03839	0.195313			-1.28251		-0.013625
0.0733946	-0.0135382	0.0104038	0.0429285			1.32092		0.368311
0.0679378	0.0596477	-0.0134222	-0.120568			0.0125417		0.671446
-0.12112	0.221734	-0.0649652	0.0372458			0.603639		0.895791
-0.0440199	-0.00248853	0.167614	-0.131953			-1.11061		0.563556
-0.0691243	0.0362729	0.0405422	0.236005			0.179282		0.533211
-0.0732743	0.120646	0.113841	-0.000770376			1.553		0.587979
0.0379275	0.181019	0.137883	0.063719			-0.316977		0.0347799
-0.196185	0.0727499	-0.175809	-0.0163801			-0.552059		0.495294
-0.161116	-0.209414	-0.0932746	0.00893063			0.488691		0.971404
-0.404346	0.0510725	-0.0188802	0.052801			-0.50968		0.785753
-0.393151	-0.155569	0.0124958	-0.0370267			-0.608246		0.0656841
-0.0588326	-0.0883582	-0.0292548	-0.033172			0.102072		0.14547
-0.122736	-0.0162694	-0.0670343	-0.0653643			-0.0447455		0.141846
-0.251253	0.165441	-0.0500614	-0.0756931			-0.825929		0.331263
0.230625	0.211731	0.0662951	-0.0148219			-0.00808901		0.171507
-0.18082	0.0784184	-0.0917281	-0.215346			-0.819582		0.400049
-0.0455759	-0.0856491	0.0493392	-0.167754			-1.48947		0.638185
-0.116064	-0.0128402	0.150989	0.0260468			-0.465665		0.108215
-0.163142	-0.0246857	-0.0118319	0.162824			-0.266903		0.620736
-0.250739	-0.13958	-0.0411517	-0.116274			-1.49703		0.836035
-0.311889	-0.0529389	-0.0923763	-0.204467			-1.82578		0.436888
-0.345516	-0.02251	-0.0987153	-0.134846			-0.346241		0.860602
-0.130321	0.0130743	0.254733	-0.133964			-1.30882		0.154732
-0.0808737	-0.123985	-0.0818508	-0.369212			-0.373327		0.22884
-0.116862	0.0365378	-0.149036	-0.00072693			-0.0233521		0.265948
-0.16772	0.0911297	-0.0331826	-0.131987			0.117103		0.255067
0.0106215	0.181261	-0.0593908	0.0667972			0.196297		0.261326
-0.0603161	-0.087173	-0.0452724	-0.0949145			-0.131266		-0.000524942
-0.10829	0.156412	-0.0970508	0.0691059			-0.103196		0.0353986
0.0905775	0.13547	-0.054276	-0.0996721			-0.0544543		-0.0786862
-0.0401586	0.152215	-0.122719	-0.0592397			-0.22428		-0.0470269
0.0424688	0.0914536	0.0646238	0.00591459			-0.174535		-0.0849175
0.0764558	0.0704053	-0.0429668	-0.139902			-0.188402		0.137562
0.037358	-0.134339	-0.0265041	-0.000695741			-0.236912		-0.0369528
-0.0551154	-0.00569007	0.0863569	-0.238911			-0.0881759		0.136672
0.0223855	-0.0032939	0.10162	0.00948899			-0.0922902		-0.179866
-0.0308418	0.0577261	-0.140935	-0.133955			0.105372		-0.118103
-0.133632	0.211225	-0.159516	-0.106347			-0.0408911		-0.0464256
-0.210655	-0.0589725	-0.128747	0.277733			-0.207864		0.0561722
-0.0869945	-0.210042	-0.0682031	-0.0231876			-0.177994		-0.0170852
-0.00422238	-0.0597919	0.0555239	0.0397335			-0.392775		-0.165298
-0.109677	-0.0398245	0.040844	-0.0124576			-0.13749		-0.176644
0.00629888	0.0750101	-0.08834	-0.147103			0.187379		-0.014615
0.0746524	-0.0311005	-0.162414	0.0187915			0.299512		0.036743
-0.178452	-0.0888536	0.0636613	0.0883718			0.0722143		0.0462264
-0.0261854	0.0823665	-0.18569	0.000127687			0.206079		0.00907036
-0.0150863	-0.130975	-0.153137	-0.0794015			0.269033		0.0215077
0.0310147	-0.0667456	0.124513	0.16999			0.169433		0.0377042
0.00523558	-0.109571	-0.112159	0.0873845			0.249103		-0.0589673
-0.0545367	0.0430737	-0.0534523	0.0197266			0.126834		-0.0611267
-0.0746367	-0.0888147	-0.0729446	0.124715			-0.0957008		-0.161037
-0.0710446	-0.180577	-0.0188871	0.0225196			0.0692058		0.138757
0.0720711	0.210993	0.0921642	-0.129505			0.15403		-0.0487004
-0.103768	-0.0271824	0.116935	0.0311814			0.177927		-0.24605
-0.0304122		0.0570504				2.1379		0.00606721
-0.0507446		-0.0194175				1.91129		0.0170901
-0.0993528		-0.0844409				1.94603		0.034
0.103007		-0.267272				1.02507		-0.0687145
0.210781		-0.00983307				1.64804		-0.0180143
0.194899		-0.157616				2.4976		0.259355
-0.0698869		0.0480113				3.78989		0.214515
0.015653		-0.196776				1.92729		0.175898
-0.0462006		-0.0408526				1.0131		0.206671
0.0315607		-0.00637288				0.410887		0.0768688
-0.0113422		-0.118224				0.47749		-0.105643
0.19172		-0.138151				1.30568		0.0515529
0.0257966		0.0482056				0.980225		0.0461147
-9.94538e-05		0.0195825				1.77821		0.000668003
0.120713		0.0994603				1.55325		0.225104
0.201043		0.253847				1.21485		0.253944
-0.023401		-0.0106926				0.845736		0.157768
0.0518329		0.20599				0.243646		-0.150826
0.123128		0.0693803				0.470461		0.161052
0.0306815		0.10652				0.26884		0.0428261
-0.0139732		0.0480464				0.63751		0.0602473
0.0885006		-0.0376189				0.944978		0.318939
-0.0958935		0.0591162				1.45183		0.223614
0.0853594		0.128803				1.00488		0.292504
0.0786556		0.0616386				0.847718		0.12542
0.0896728		-0.0265774				0.695855		0.065399
						0.439136		-0.076296
						1.3014		0.322668
						0.316022		0.181479
						0.459427		-0.152773
						0.243748		-0.0793265
						0.447497		0.127392
						0.332043		0.225759
						0.672615		0.229463
						0.746222		0.26803
						1.12351		0.338123
						0.444196		0.142234
						1.66333		0.485921
						0.970467		0.601774
						1.65447		0.825332
						0.219175		0.203178
						0.200162		0.173099
						0.245472		0.116242
						0.209246		0.00921439
						0.410988		0.369184
						0.320117		0.364755
						0.675939		0.392057
						6.40627		0.679414
						1.18216		-0.0813996
						0.754608		0.0939169
						1.77786		0.131776
						1.36019		0.157518
						1.66464		0.314619
						1.79513		0.217387
						4.49644		0.526461
						3.47164		0.136388
						2.05482		0.329956
						1.68737		0.16593
						0.422722		-0.0897433
						0.899215		-0.180172
						1.83422		0.0877837
						0.67823		0.0543365
						1.7386		-0.104645
						0.688785		0.0173927
						0.738718		0.121617
						1.71097		-0.0304556
						1.2509		-0.0246628
						0.421042		-0.063013
						1.3287		-0.0850791
						2.7293		0.118874
						1.45091		-0.0460805
						1.80169		-0.187177

## Sheet: Fig 5a
Spectrogram, Cue onset
CdN
Monkey W	0.0175811	0.00601743	0.000921632	-0.00196186	-0.0109619	-0.00253656	-0.0090599	0.0351899	0.0530934	0.0766966	0.0581977	0.0621247	0.0652334	0.0771881	0.0514754	0.0566221	0.0542759	0.0561044	0.0546896	0.0847615	0.0606217	0.0747807	0.0477483	0.0758386	0.0466657	0.103423	0.0798821	0.0507678	0.0785471	0.0877887	0.0667433	0.0571238	0.0482984	0.0583204	0.0598192	0.0646178	0.0792288	0.0903333
CNO	0.00166205	0.00416796	0.0024659	-0.000605696	0.000350285	-0.00203501	-0.00600549	0.0276994	0.0498714	0.0717828	0.0420831	0.0659471	0.0651737	0.0843204	0.0500784	0.054041	0.0537012	0.0566633	0.0493637	0.0800377	0.0430737	0.0557077	0.045309	0.062118	0.0521398	0.0844781	0.0658719	0.038458	0.0711249	0.0794005	0.0676859	0.0412283	0.0568596	0.058837	0.0554875	0.0570523	0.0622456	0.0721271
Large	-0.0041058	0.00375443	0.00281467	0.00783443	-0.00343714	-0.001146	-0.00571459	0.0352357	0.0358297	0.0624209	0.0499231	0.0637937	0.0641039	0.0838982	0.0471228	0.0642057	0.0650986	0.0404317	0.0459495	0.0684671	0.0304801	0.0573445	0.0471137	0.05444	0.0587531	0.069844	0.0686807	0.0501662	0.0634288	0.0852921	0.0704844	0.0611015	0.07011	0.0667391	0.0601255	0.0569319	0.0557266	0.0613439
Pre	0.00111241	0.00697595	-0.00806851	0.00787473	-0.00837243	0.00558293	-0.00510507	0.0486914	0.0400771	0.0672628	0.0621682	0.059241	0.074205	0.0712139	0.0529526	0.0621524	0.0732465	0.0378757	0.0440836	0.0605708	0.0503226	0.0704595	0.0548466	0.0529479	0.0613302	0.0649013	0.0663496	0.0675888	0.0731337	0.0830473	0.076146	0.0826915	0.0612655	0.0678128	0.0700429	0.0584683	0.0574575	0.0731184
	0.00821027	0.0055051	-0.0102345	0.0131138	-0.00789727	0.0078629	-0.0165603	0.0453665	0.0464446	0.0748179	0.064027	0.051628	0.0696782	0.0586341	0.0697575	0.0480973	0.0706295	0.0436659	0.0534535	0.0628493	0.0670527	0.0964549	0.0598659	0.0502796	0.0678041	0.0675753	0.0679517	0.0875066	0.0824342	0.0696048	0.081622	0.111221	0.0716434	0.0699415	0.0876853	0.0663783	0.068498	0.0933587
	0.0136214	0.00855	-0.00575264	0.0169264	-0.0126181	-0.000762463	-0.0199646	0.036688	0.0551544	0.0530803	0.0581937	0.0498089	0.0691666	0.0663524	0.0797601	0.0515825	0.0616326	0.0622416	0.0814596	0.0628149	0.0680801	0.103551	0.0644478	0.0499323	0.0679707	0.0703238	0.073329	0.0877246	0.0761775	0.0503602	0.0716961	0.109693	0.0660206	0.0718578	0.0770444	0.0691597	0.0872268	0.11363
	0.0136735	0.00428969	-0.000412556	0.0175027	-0.00652755	-0.00979365	-0.0187321	0.0353369	0.045831	0.0316556	0.0516953	0.04809	0.0579248	0.0649681	0.0839764	0.0745813	0.0486043	0.0622781	0.097758	0.0536056	0.0616706	0.0801095	0.0480722	0.0389082	0.0654094	0.0620941	0.0504134	0.0812248	0.0530316	0.0257647	0.0461443	0.0698623	0.0494831	0.0544478	0.0520479	0.059601	0.0916953	0.0999555
	0.00156274	0.0108682	0.00654121	0.00999437	0.00442039	-0.00915903	-0.0242279	0.0360869	0.04439	0.0206385	0.0410382	0.0446056	0.0432102	0.0682878	0.0846405	0.0856841	0.0575966	0.0468046	0.0851723	0.0400665	0.048519	0.0473838	0.0370261	0.0345891	0.0543849	0.0400989	0.026792	0.0582043	0.0405502	0.0134145	0.0239185	0.0358785	0.0372884	0.0384122	0.0408672	0.0442592	0.0856287	0.0826587
	0.00442976	0.0148529	0.00413168	0.00535283	0.00322909	-0.00950297	-0.0224933	0.0452107	0.0454253	0.0406636	0.0443288	0.0436684	0.0341684	0.0813047	0.0994324	0.0945321	0.0742067	0.0434639	0.0709112	0.036815	0.0305267	0.0291376	0.0305896	0.0367803	0.0550966	0.0418428	0.0268268	0.061219	0.0302717	0.0272694	0.0330584	0.0267598	0.0323187	0.0398526	0.0438685	0.0550058	0.0775178	0.0850209
	0.00240321	0.0195521	0.00170572	-0.00343001	-0.00911387	0.000429392	-0.0115466	0.0575557	0.0496591	0.0561568	0.0494782	0.0614668	0.0485532	0.0910265	0.113048	0.096314	0.0798241	0.0583294	0.0715944	0.0523884	0.0426472	0.0314442	0.0293021	0.045657	0.0616551	0.053654	0.0400965	0.0640803	0.0300284	0.0522015	0.0671141	0.0433879	0.039612	0.0635279	0.0639026	0.0735393	0.0867276	0.100308
	0.0068897	0.0177072	-0.00413104	-0.0111694	-0.00752505	0.0071399	-0.00891133	0.0524901	0.0519024	0.0397635	0.0583032	0.0607619	0.050048	0.0902062	0.104182	0.0866872	0.0657507	0.0626999	0.0738639	0.05524	0.0547651	0.0428086	0.0253731	0.042327	0.0454943	0.0452265	0.0345964	0.055456	0.0344529	0.0515923	0.0634246	0.053046	0.0481405	0.0646629	0.0727409	0.0661126	0.0818561	0.103109
	0.0137892	0.0185421	-0.00606472	-0.00668329	0.00134563	-0.00690334	-0.0140256	0.0305259	0.0471055	0.0191017	0.0418086	0.0417183	0.0516648	0.0618507	0.0703071	0.0656727	0.0450274	0.0366899	0.0527812	0.0338452	0.033746	0.0269007	-0.00569098	0.0129915	0.00868724	0.0116135	0.0178175	0.0239836	0.0259214	0.00820591	0.0272717	0.0293281	0.0337965	0.0430587	0.0480392	0.0462723	0.0729797	0.104323
	0.0238766	0.0203052	-0.00459522	0.000105521	-0.00272695	-0.0129931	-0.023972	0.00285241	0.0328096	0.000681877	-0.00304829	0.0342724	0.0568047	0.0372169	0.0508624	0.0458966	0.0238876	0.0244568	0.0403612	0.00810279	0.00554295	0.00385559	-0.0320663	-0.0145544	-0.010717	-0.0059415	-0.00129071	0.00261044	0.0092162	-0.0358385	2.01815e-05	0.0045614	0.0170141	0.0130452	0.0238621	0.0506829	0.0606434	0.107317
	0.0360541	0.0220805	-0.00949669	0.00665885	-0.00472825	-0.0153856	-0.0351829	-0.00613794	0.029284	0.00523375	-0.0172743	0.0453823	0.0633947	0.0472894	0.0639345	0.0482544	0.0314128	0.0388757	0.0615148	0.0308067	0.00436903	0.020182	-0.0259931	-0.00204482	0.00695147	0.0122726	0.016599	0.017047	0.0229665	-0.0207314	0.0132017	0.0186169	0.0203421	0.0318598	0.0437466	0.0860386	0.0680906	0.125618
	0.0386965	0.0186215	-0.0134579	0.00955101	-0.010276	-0.00810301	-0.0350322	0.00210778	0.0306081	0.0093171	0.00593582	0.0657269	0.073554	0.0805202	0.0853427	0.0772909	0.0757004	0.0895824	0.114429	0.0749263	0.050228	0.0671014	0.0292146	0.0345653	0.0356923	0.0412424	0.0374923	0.0468335	0.0673475	0.021802	0.0313101	0.041115	0.041199	0.0824391	0.0948457	0.112228	0.0999795	0.171086
	0.0349344	0.0082895	-0.0015122	0.0102639	-0.0109024	-0.000650232	-0.0404229	0.012463	0.0231955	0.00700639	0.00421338	0.06576	0.0855538	0.113528	0.0963697	0.117798	0.117348	0.116741	0.150064	0.105325	0.0905612	0.100629	0.0651979	0.0558509	0.0513166	0.057276	0.0444845	0.0764148	0.0927713	0.0533112	0.0474738	0.0588491	0.066868	0.117405	0.132029	0.123728	0.141503	0.213435
	0.0334148	0.00255871	0.0102593	0.016631	-0.00107715	-0.00477593	-0.0570107	0.00022253	0.00407054	-0.00785483	-0.00916233	0.0388396	0.0823027	0.13499	0.12435	0.165304	0.136908	0.148062	0.158711	0.128568	0.111665	0.100454	0.0823425	0.0467022	0.0569777	0.0650147	0.0363302	0.0835849	0.0953857	0.0544185	0.0361947	0.0642317	0.0697961	0.123441	0.138575	0.114256	0.174134	0.235321
	0.0340821	0.00615328	0.0207592	0.022213	-0.00135062	-0.0219062	-0.0599508	-0.0017068	-0.00466699	-0.021447	-0.00497576	0.0233994	0.0766036	0.197876	0.203667	0.245367	0.189791	0.189954	0.18658	0.169235	0.13316	0.123691	0.106427	0.0454578	0.0640406	0.0716634	0.0453432	0.0874367	0.0847864	0.048213	0.0172289	0.068052	0.0695282	0.10381	0.134222	0.116167	0.174304	0.22649
	0.0329115	0.0172394	0.0238336	0.0182852	-0.00968283	-0.0247222	-0.0578646	-0.00791359	0.00145953	-0.0217388	0.0210487	0.027057	0.0900104	0.26545	0.3031	0.315231	0.255747	0.231871	0.222239	0.192424	0.167759	0.15411	0.124232	0.0483772	0.0732964	0.0669582	0.0571554	0.0959722	0.0696917	0.0531676	0.00189458	0.0763907	0.0641548	0.0879288	0.124646	0.119439	0.134193	0.182792
	0.0304705	0.0256542	0.0158287	0.00472592	-0.0112795	-0.0149148	-0.050485	0.00240245	0.0178904	0.0114262	0.0330739	0.0386404	0.0944846	0.292327	0.352449	0.320509	0.272072	0.241634	0.230631	0.209926	0.198393	0.171794	0.125563	0.0666782	0.0928667	0.0816512	0.0670489	0.0890715	0.0467354	0.0480439	0.00353948	0.0690415	0.0502162	0.0707519	0.0959128	0.104564	0.0966615	0.134688
	0.028934	0.0228117	0.00874368	-0.00569644	-0.00445196	-0.0167204	-0.0336206	0.0165043	0.0228474	0.0332936	0.0298721	0.0486411	0.082695	0.26154	0.306641	0.272046	0.244663	0.231659	0.213369	0.201797	0.19406	0.179453	0.137702	0.0890607	0.112792	0.0970832	0.0745169	0.0742778	0.0558244	0.0323379	0.00961323	0.0457832	0.0346271	0.049354	0.0752952	0.0787524	0.0816351	0.11786
	0.039951	0.0203559	0.00866899	-0.0172812	0.0039751	-0.0355412	-0.0201286	0.0150761	0.00804327	0.0167995	-0.00140985	0.0223628	0.0627829	0.195485	0.213201	0.208668	0.206996	0.195691	0.181345	0.158146	0.157345	0.163606	0.131662	0.0845815	0.105129	0.0722409	0.0632151	0.0552366	0.0349292	0.00981621	-0.00386143	-0.00273563	-0.00675304	0.0109952	0.0468028	0.0365206	0.0493683	0.0944832
	0.0471259	0.0165637	0.00190184	-0.029503	0.00388334	-0.0355429	-0.00442888	0.0855382	0.125	0.1753	0.224324	0.256489	0.280994	0.346671	0.370011	0.377805	0.395706	0.376971	0.374936	0.33673	0.355613	0.358732	0.332642	0.295391	0.302333	0.296237	0.27802	0.269871	0.255727	0.242251	0.250117	0.225463	0.22221	0.227841	0.267249	0.241229	0.270705	0.29211
	0.0782923	-0.00708184	-0.0281101	-0.0469702	-0.0218923	-0.0232549	0.049017	0.315347	0.499484	0.692775	0.886183	0.951256	0.933454	0.940484	0.984539	1.00703	1.00481	0.966525	0.95559	0.967438	0.963626	0.955263	0.942124	0.917413	0.924538	0.946137	0.936716	0.949746	0.946781	0.976433	0.981407	0.976564	0.971422	0.968881	0.99081	0.957839	0.999318	0.989743
	0.100446	-0.0268019	-0.051981	-0.055533	-0.0427822	-0.0168038	0.0934564	0.542827	0.873861	1.19536	1.47635	1.5702	1.51282	1.50468	1.54888	1.60766	1.57275	1.51224	1.48704	1.5198	1.49458	1.46461	1.48551	1.46311	1.49406	1.53098	1.5253	1.56856	1.58586	1.62319	1.64507	1.63351	1.63137	1.62013	1.60568	1.59286	1.65324	1.63793
	0.100691	-0.0274733	-0.0583298	-0.0535211	-0.0497193	-0.0171864	0.105539	0.57052	0.919561	1.2496	1.52386	1.61898	1.55237	1.54764	1.58336	1.63536	1.60142	1.54715	1.52147	1.54618	1.52665	1.49618	1.51917	1.50337	1.53245	1.57584	1.5762	1.62917	1.64705	1.68367	1.70783	1.69779	1.6909	1.67102	1.64782	1.65137	1.69277	1.68806
Monkey W	-0.00148251	-0.0109292	0.000202314	-0.000676724	0.0258864	-0.00432416	-0.00867613	0.0423819	0.0541946	0.0476779	0.0525694	0.0538004	0.0406829	0.0471445	0.0612421	0.0756412	0.0652785	0.0714368	0.0424431	0.060169	0.0389863	0.0495975	0.058176	0.0464815	0.0573156	0.0416882	0.0606275	0.0726424	0.0658934	0.0698886	0.0773201	0.0685527	0.055002	0.0738016	0.0715512	0.0598295	0.0949117	0.0660992
CNO	-0.00370761	-0.0109085	0.000651242	0.00106491	0.0231947	-0.00928403	-0.00101076	0.0387755	0.0436485	0.0454007	0.057791	0.0544868	0.0481601	0.0420181	0.0415365	0.0472347	0.0537223	0.0664932	0.0453161	0.047445	0.0451439	0.0386471	0.0432617	0.0380994	0.055903	0.0428751	0.0614113	0.0614684	0.0602856	0.0698856	0.06217	0.0710707	0.0525089	0.0590885	0.0643194	0.0596072	0.0742473	0.0560626
Large	-0.00171224	-0.00100199	-0.0085179	0.00371123	0.0187428	-0.0103282	-0.000893617	0.0459498	0.0470442	0.0496536	0.0738023	0.0669004	0.0594926	0.0409705	0.0332829	0.0315986	0.048826	0.050081	0.0346224	0.0348452	0.05086	0.040564	0.0265548	0.0385922	0.053193	0.0465028	0.0641183	0.0472494	0.0702948	0.0734952	0.0478992	0.0611055	0.0419977	0.0567588	0.0563876	0.0603155	0.0535626	0.0506831
Post	-0.00128124	0.00604985	-0.0115003	0.00666687	0.00849421	-0.00799636	-0.000433077	0.0485427	0.0587158	0.0562257	0.0738122	0.0800648	0.0585181	0.0409139	0.0427734	0.0306308	0.0397859	0.0502369	0.0383548	0.0329576	0.0427798	0.0374768	0.0335317	0.034461	0.0405539	0.0411406	0.063202	0.0459835	0.0716532	0.0716737	0.0444808	0.0460358	0.0347587	0.0441893	0.046175	0.0665006	0.0582427	0.0468293
	-0.000896168	0.00218294	-0.00510027	0.0160128	0.00214454	-0.00862469	-0.00571917	0.0504712	0.0557751	0.0402712	0.0572323	0.0909653	0.0560003	0.0497904	0.0541546	0.0303028	0.0274983	0.0609973	0.0507343	0.0366846	0.035104	0.04115	0.0459763	0.031516	0.0310138	0.051692	0.0625001	0.0385076	0.0667505	0.0638111	0.0424276	0.0430297	0.0407311	0.0356	0.0461754	0.0619692	0.0742236	0.0554059
	-0.00291844	-0.0133351	0.00639388	0.0213694	0.00218848	-0.00863651	-0.00506172	0.058378	0.0553998	0.0307631	0.0510591	0.0879961	0.0344349	0.0583175	0.0636176	0.0298193	0.0306746	0.0818291	0.0791671	0.0614765	0.0392893	0.0409177	0.0538768	0.0427828	0.0384048	0.0578308	0.0571557	0.0472497	0.0608563	0.0479096	0.0459892	0.0516047	0.0564148	0.0401617	0.0731633	0.0646337	0.0820817	0.0717975
	-0.0014854	-0.0188436	0.00647311	0.0158505	0.00743513	0.00250036	-0.0119301	0.0544517	0.0522068	0.0332426	0.0516349	0.0666684	0.0250318	0.0462747	0.0539772	0.0308672	0.045481	0.0731684	0.0911534	0.072637	0.0467733	0.042346	0.0573685	0.063069	0.0556727	0.0589962	0.0493004	0.0536744	0.0379832	0.0520032	0.0530751	0.0544228	0.0595156	0.0546103	0.0892956	0.0796582	0.10192	0.0913453
	0.00239434	-0.0109199	0.00551019	0.00226651	0.0136298	0.00549071	-0.0183717	0.0453572	0.0444351	0.0307019	0.0534391	0.0372356	0.0271045	0.0530487	0.0491001	0.0466468	0.0690414	0.056221	0.0959819	0.0750145	0.0485311	0.0426504	0.0665091	0.0726778	0.070816	0.0525046	0.0441866	0.0506789	0.036197	0.0663511	0.0766271	0.044939	0.0610572	0.0675472	0.0960685	0.0942622	0.123795	0.117198
	0.00691966	0.00448814	-0.000501259	-0.00704871	0.0149734	0.00114319	-0.0199744	0.0340776	0.0416718	0.030381	0.04858	0.0363744	0.0444791	0.0576724	0.0368698	0.0522003	0.0768301	0.0495315	0.0815383	0.0769955	0.0533191	0.0508222	0.0619284	0.0695297	0.0704471	0.0532103	0.0420708	0.0568773	0.0527009	0.0685191	0.100561	0.0469608	0.063681	0.0764094	0.0989405	0.0902877	0.125333	0.124027
	0.00775866	0.0124473	9.70371e-05	-0.00509654	0.00153551	-0.00553147	-0.0112105	0.0387127	0.0360313	0.0266719	0.0545966	0.0470568	0.062495	0.0607375	0.0460105	0.0620841	0.0695093	0.0509958	0.0739042	0.0737678	0.0708609	0.0629783	0.0491822	0.0644856	0.0695336	0.0683944	0.0427234	0.0568874	0.0662213	0.078234	0.103293	0.0650631	0.0745681	0.0729594	0.112353	0.0981738	0.127512	0.126928
	0.00398147	0.0163614	0.000886409	0.00687337	-0.00927711	-0.012944	-0.00588149	0.0542169	0.0354976	0.0244514	0.0543191	0.0535604	0.0527003	0.0612472	0.064848	0.0659432	0.0562473	0.047385	0.0856933	0.0718671	0.0734351	0.0688807	0.0451322	0.0563114	0.0440987	0.054936	0.0402297	0.0507553	0.0622503	0.0577859	0.0702915	0.0755289	0.0720738	0.0686002	0.104997	0.106617	0.117303	0.112739
	0.00811964	0.024135	0.00320892	0.00674916	-0.0112347	-0.0189109	-0.0120671	0.0550388	0.0350896	0.0290189	0.0474846	0.0490548	0.0279424	0.0581442	0.0630239	0.0578857	0.0479163	0.0386731	0.0782097	0.0705842	0.0521097	0.0549001	0.0411425	0.0475767	0.00813179	0.0365548	0.014384	0.0298173	0.0406132	0.0183283	0.0318655	0.0747683	0.0557011	0.067196	0.0862996	0.103496	0.101747	0.105651
	0.0136324	0.0222182	0.00620823	0.00540584	-0.0160738	-0.0168231	-0.0145679	0.0438263	0.0429295	0.0413367	0.041312	0.0459183	0.0226928	0.0569677	0.0570163	0.0516055	0.0454155	0.0537528	0.0809112	0.0649126	0.0277874	0.0325562	0.0371376	0.0527171	-0.00895777	0.021574	-0.0104065	0.0197916	0.014286	-0.00170207	0.0074275	0.0597483	0.0453602	0.0630242	0.0945887	0.105467	0.101417	0.111785
	0.0150218	0.0153232	0.000119183	0.00834969	-0.0216981	-0.015912	-0.00120382	0.0355745	0.0363186	0.0424809	0.055067	0.0497593	0.0382099	0.0657056	0.0782433	0.0585452	0.0670979	0.0887465	0.106247	0.075125	0.0369134	0.0484711	0.0616723	0.072341	0.023523	0.031707	0.00824145	0.0319576	0.0324659	0.0232761	0.0284127	0.0654164	0.061401	0.0988263	0.137113	0.124832	0.149262	0.156144
	0.0163665	0.00653041	-0.00917238	-0.000988139	-0.0109175	-0.0129957	0.0111768	0.0275712	0.0343971	0.0496641	0.0589182	0.0706366	0.0635206	0.0922752	0.0985005	0.0678307	0.100732	0.121505	0.133404	0.0978179	0.082798	0.0832057	0.102285	0.101259	0.0688974	0.0616117	0.0548471	0.0882768	0.0744725	0.0732536	0.0846599	0.10772	0.12032	0.159727	0.187453	0.164519	0.22213	0.212558
	0.0172637	0.00481867	-0.0175898	-0.00814359	0.00160911	-0.00651432	0.00855623	0.0278165	0.038428	0.0479512	0.0459376	0.0716359	0.0762209	0.113011	0.101815	0.0864174	0.109902	0.143321	0.159296	0.123928	0.127147	0.107251	0.126383	0.130374	0.101534	0.0883811	0.0817832	0.10204	0.105922	0.0981843	0.124956	0.131492	0.160357	0.193085	0.201844	0.205339	0.277308	0.262014
	0.0229218	0.0149138	-0.0136685	-0.0146233	-0.00059755	-0.00350936	-0.00543692	0.0180554	0.0249317	0.0305586	0.0197928	0.0635453	0.0682351	0.0974785	0.105503	0.0916059	0.133784	0.152637	0.194357	0.153113	0.158017	0.121683	0.139652	0.148211	0.119582	0.0894056	0.0924713	0.0901497	0.11586	0.110905	0.117454	0.127353	0.165525	0.19737	0.213426	0.232451	0.317639	0.297516
	0.0288906	0.0118451	-0.00522373	-0.0110308	-0.0058094	-0.00248436	-0.0161874	0.0181718	0.0244117	0.0225425	0.0180521	0.044031	0.0721564	0.0791868	0.113295	0.142459	0.191623	0.183618	0.232446	0.200631	0.184756	0.147786	0.152231	0.152656	0.151918	0.0992381	0.125545	0.10431	0.113667	0.120248	0.113694	0.121306	0.158344	0.200601	0.204936	0.259153	0.325362	0.320784
	0.0337303	0.0204563	0.000478329	-0.00741257	-0.011846	-0.00963575	-0.0257706	0.00950673	0.0271063	0.0249312	0.0175734	0.0410137	0.070534	0.0794427	0.130379	0.174295	0.224162	0.214888	0.247381	0.242474	0.198225	0.164412	0.154023	0.164776	0.159715	0.0920155	0.132572	0.1109	0.118289	0.121986	0.113324	0.116088	0.136266	0.176015	0.16727	0.242976	0.276661	0.275747
	0.039353	0.0199668	0.00298592	-0.00422679	-0.0108651	-0.0144361	-0.0327778	-0.00532642	0.0252601	0.0399545	-0.00554556	0.03024	0.0469656	0.0773988	0.139189	0.191165	0.226139	0.216627	0.214029	0.233806	0.166709	0.148998	0.14212	0.16548	0.154376	0.0928337	0.118337	0.112457	0.105379	0.0958362	0.0965047	0.100267	0.0956849	0.132054	0.131645	0.204289	0.207753	0.206563
	0.0338334	0.0174628	0.00598954	-0.00688473	-0.00817311	-0.0173256	-0.0249023	-0.00809767	0.0241946	0.0394077	-0.0189723	0.0156521	0.00545564	0.0529236	0.1105	0.170087	0.202479	0.181147	0.170254	0.200698	0.131576	0.124049	0.120227	0.137195	0.135464	0.0989203	0.0958296	0.0997384	0.0856064	0.0677702	0.0622827	0.0715139	0.0713371	0.0873971	0.100561	0.137236	0.153217	0.153403
	0.0161507	0.0104217	0.0198766	-0.0100446	-0.00358534	-0.0152516	-0.0175674	0.00260318	0.038872	0.033751	-0.0166978	-0.00256833	-0.0202848	0.0248742	0.0532973	0.122215	0.162416	0.132259	0.118087	0.146131	0.0981606	0.101382	0.093669	0.109901	0.10016	0.0839428	0.0660315	0.0684824	0.062769	0.0445372	0.03289	0.0278263	0.0279157	0.0487209	0.0513285	0.0657334	0.0738803	0.109578
	0.013883	0.00197112	0.0191522	-0.015936	0.000901558	-0.0148257	-0.0051463	0.0775002	0.121623	0.157222	0.150664	0.181487	0.164644	0.205154	0.21237	0.280831	0.325773	0.285303	0.273614	0.282499	0.260465	0.2903	0.270359	0.284452	0.244537	0.258388	0.253876	0.244942	0.246965	0.242787	0.217423	0.198499	0.201332	0.220135	0.227531	0.222735	0.217297	0.25702
	0.0457993	-0.00314242	-0.0160028	-0.039115	-0.0173733	-0.0119542	0.0417884	0.294399	0.435423	0.590368	0.688688	0.755643	0.751138	0.795819	0.79525	0.832697	0.889324	0.834823	0.818866	0.806608	0.811098	0.855998	0.856827	0.843646	0.787015	0.832131	0.864069	0.843763	0.854976	0.862508	0.822688	0.809435	0.802142	0.833858	0.848102	0.819332	0.819656	0.844415
	0.0643118	-0.00917424	-0.0358388	-0.0532465	-0.035697	-0.00802631	0.0776711	0.51553	0.787038	1.04133	1.22168	1.32375	1.31215	1.35926	1.36386	1.37903	1.42389	1.37855	1.3396	1.31638	1.33912	1.39682	1.40385	1.38078	1.33566	1.39134	1.44275	1.43894	1.43762	1.4363	1.41315	1.39845	1.37937	1.41017	1.432	1.40911	1.41783	1.42726
	0.066666	-0.0119476	-0.0413246	-0.0550523	-0.0405399	-0.00452452	0.0867228	0.542823	0.833008	1.09631	1.28363	1.38029	1.36088	1.41245	1.41581	1.42909	1.46006	1.43016	1.38435	1.36286	1.39661	1.44336	1.45575	1.43114	1.39037	1.4382	1.49664	1.49955	1.49501	1.48438	1.47184	1.46194	1.43615	1.46563	1.48162	1.46306	1.47647	1.48395
Monkey W	0.0190636	0.0169467	0.000719319	-0.00128513	-0.0368483	0.0017876	-0.000383774	-0.00719205	-0.00110123	0.0290187	0.00562827	0.00832421	0.0245506	0.0300435	-0.00976669	-0.0190191	-0.0110026	-0.0153324	0.0122465	0.0245925	0.0216354	0.0251832	-0.0104277	0.029357	-0.0106499	0.0617346	0.0192546	-0.0218746	0.0126537	0.0179001	-0.0105767	-0.011429	-0.00670366	-0.0154812	-0.011732	0.00478825	-0.0156829	0.0242341
CNO	0.00536966	0.0150764	0.00181465	-0.0016706	-0.0228444	0.00724902	-0.00499473	-0.0110761	0.00622291	0.0263821	-0.0157079	0.0114603	0.0170136	0.0423023	0.00854189	0.00680635	-2.11042e-05	-0.00982988	0.00404769	0.0325927	-0.00207025	0.0170606	0.00204735	0.0240186	-0.00376316	0.0416029	0.00446058	-0.0230104	0.0108393	0.0095149	0.00551587	-0.0298424	0.00435066	-0.000251414	-0.00883191	-0.00255489	-0.0120017	0.0160644
Large	-0.00239356	0.00475642	0.0113326	0.00412319	-0.0221799	0.00918224	-0.00482097	-0.0107141	-0.0112145	0.0127673	-0.0238792	-0.00310675	0.00461137	0.0429277	0.0138399	0.0326071	0.0162726	-0.00964927	0.011327	0.0336219	-0.0203799	0.0167805	0.0205589	0.0158478	0.00556002	0.0233412	0.00456235	0.00291677	-0.00686605	0.0117969	0.0225852	-4.05202e-06	0.0281123	0.00998024	0.00373792	-0.00338359	0.00216399	0.0106608
Pre-Post	0.00239364	0.000926098	0.00343174	0.00120786	-0.0168666	0.0135793	-0.004672	0.000148761	-0.0186387	0.0110371	-0.0116439	-0.0208238	0.0156869	0.0303	0.0101792	0.0315216	0.0334606	-0.0123612	0.00572878	0.0276132	0.00754278	0.0329828	0.0213149	0.0184869	0.0207763	0.0237607	0.00314761	0.0216052	0.00148044	0.0113735	0.0316652	0.0366557	0.0265068	0.0236235	0.0238679	-0.00803225	-0.000785208	0.0262891
	0.00910644	0.00332216	-0.00513418	-0.00289903	-0.0100418	0.0164876	-0.0108412	-0.00510469	-0.0093305	0.0345467	0.00679476	-0.0393372	0.0136779	0.00884369	0.0156029	0.0177944	0.0431312	-0.0173313	0.00271921	0.0261647	0.0319486	0.0553049	0.0138896	0.0187636	0.0367903	0.0158833	0.0054516	0.048999	0.0156836	0.00579371	0.0391944	0.068191	0.0309123	0.0343415	0.0415099	0.00440917	-0.0057256	0.0379528
	0.0165399	0.0218851	-0.0121465	-0.00444305	-0.0148066	0.00787405	-0.0149029	-0.02169	-0.000245404	0.0223172	0.0071346	-0.0381872	0.0347317	0.00803489	0.0161425	0.0217632	0.0309581	-0.0195875	0.00229246	0.00133837	0.0287909	0.0626334	0.010571	0.00714948	0.0295659	0.0124931	0.0161733	0.0404749	0.0153212	0.00245058	0.0257069	0.0580881	0.00960578	0.0316962	0.00388107	0.00452596	0.00514506	0.0418323
	0.0151589	0.0231333	-0.00688566	0.00165217	-0.0139627	-0.012294	-0.00680202	-0.0191147	-0.00637574	-0.00158696	6.03389e-05	-0.0185785	0.032893	0.0186934	0.0299992	0.0437141	0.00312331	-0.0108903	0.00660457	-0.0190313	0.0148973	0.0377636	-0.00929633	-0.0241608	0.00973675	0.00309796	0.00111305	0.0275505	0.0150484	-0.0262385	-0.00693072	0.0154395	-0.0100326	-0.000162501	-0.0372477	-0.0200572	-0.0102246	0.00861021
	-0.000831599	0.0217881	0.00103102	0.00772786	-0.00920937	-0.0146497	-0.00585627	-0.00927024	-4.50975e-05	-0.0100635	-0.0124009	0.00737003	0.0161056	0.0152391	0.0355403	0.0390374	-0.0114448	-0.0094164	-0.0108095	-0.034948	-1.20788e-05	0.00473338	-0.0294829	-0.0380886	-0.0164311	-0.0124057	-0.0173946	0.00752545	0.00435324	-0.0529366	-0.0527086	-0.00906042	-0.0237688	-0.029135	-0.0552012	-0.0500029	-0.0381665	-0.0345397
	-0.0024899	0.0103648	0.00463294	0.0124015	-0.0117443	-0.0106462	-0.00251887	0.0111331	0.00375347	0.0102827	-0.00425128	0.00729403	-0.0103106	0.0236323	0.0625626	0.0423317	-0.0026234	-0.00606769	-0.0106271	-0.0401805	-0.0227923	-0.0216846	-0.0313388	-0.0327493	-0.0153504	-0.0113675	-0.015244	0.0043417	-0.0224293	-0.0412496	-0.0675029	-0.020201	-0.0313623	-0.0365567	-0.055072	-0.0352819	-0.0478157	-0.0390063
	-0.00535545	0.00710483	0.00160868	0.00166653	-0.0106494	0.00596086	-0.000336072	0.018843	0.0136278	0.0294849	-0.00511837	0.01441	-0.0139417	0.0302889	0.0670374	0.03423	0.0103148	0.00733357	-0.00230977	-0.0213794	-0.0282137	-0.0315341	-0.0198801	-0.0188285	-0.0078785	-0.0147404	-0.00262691	0.00719287	-0.0361929	-0.0260326	-0.0361786	-0.0216752	-0.034956	-0.00943148	-0.0484508	-0.0246345	-0.040784	-0.0266205
	0.00290824	0.00134587	-0.00501745	-0.0180428	0.00175205	0.0200839	-0.00302984	-0.00172683	0.0164048	0.015312	0.00398413	0.00720154	-0.00265239	0.028959	0.0393343	0.020744	0.00950338	0.0153148	-0.0118295	-0.016627	-0.01867	-0.0260721	-0.019759	-0.0139844	0.00139561	-0.00970957	-0.00563332	0.00470069	-0.0277975	-0.00619363	-0.00686691	-0.0224829	-0.0239334	-0.00393733	-0.032256	-0.0405046	-0.0354465	-0.00962964
	0.00566958	-0.00559282	-0.00927364	-0.0134325	0.0125803	0.0120076	-0.00195853	-0.0245129	0.0120159	-0.0099172	-0.00567606	-0.00733647	0.0237223	0.00370646	0.00728322	0.00778692	-0.0028889	-0.00198315	-0.0254285	-0.036739	-0.0183638	-0.0279994	-0.0468335	-0.0345852	0.000555451	-0.0249413	0.00343354	-0.00583374	-0.0146918	-0.0101224	-0.00459377	-0.0454403	-0.0219046	-0.0241373	-0.0382605	-0.0572233	-0.0287671	-0.00132756
	0.0102441	-0.00191303	-0.0108035	-0.00530031	0.0133469	0.00382992	-0.00940415	-0.0409739	-0.0101199	-0.0406548	-0.0443603	-0.0116459	0.0341118	-0.0197508	-0.00615389	-0.00570896	-0.0215278	-0.0292959	-0.04055	-0.0568098	-0.0222444	-0.0287006	-0.0692039	-0.0672715	-0.00175926	-0.0275155	0.00911581	-0.0171812	-0.00506982	-0.0341364	-0.00740732	-0.0551869	-0.0283461	-0.049979	-0.0707265	-0.0547842	-0.0407731	-0.0044675
	0.0210323	0.00675732	-0.00961587	-0.00169083	0.0169698	0.000526343	-0.0339791	-0.0417124	-0.00703466	-0.0372472	-0.0723413	-0.00437697	0.0251847	-0.0184161	-0.0143088	-0.0102908	-0.0356851	-0.0498708	-0.0447319	-0.0443183	-0.0325444	-0.0282891	-0.0876654	-0.0743858	-0.0165716	-0.0194343	0.00835755	-0.0149106	-0.00949943	-0.0440075	-0.015211	-0.0467995	-0.0410589	-0.0669665	-0.0933668	-0.0387931	-0.0811714	-0.0305257
	0.02233	0.0120911	-0.00428548	0.0105391	0.000641505	0.00489268	-0.046209	-0.0254634	-0.00378902	-0.040347	-0.0529824	-0.0049097	0.0100334	-0.011755	-0.0131578	0.0094602	-0.0250319	-0.0319229	-0.0189751	-0.0228916	-0.03257	-0.0161042	-0.07307	-0.0666934	-0.0332052	-0.0203693	-0.0173548	-0.0414433	-0.00712508	-0.0514516	-0.0533498	-0.0666049	-0.0791213	-0.077288	-0.0926076	-0.0522916	-0.122151	-0.0414719
	0.0176707	0.00347083	0.0160776	0.0184075	-0.0125115	0.00586408	-0.0489792	-0.0153536	-0.0152326	-0.0409448	-0.0417242	-0.00587594	0.00933293	0.000516719	-0.00544505	0.0313809	0.00744645	-0.0265803	-0.00923143	-0.0186033	-0.0365859	-0.00662182	-0.0611854	-0.0745231	-0.0502175	-0.0311052	-0.0372986	-0.0256252	-0.0131508	-0.0448731	-0.0774821	-0.072643	-0.0934886	-0.0756797	-0.0698148	-0.0816109	-0.135805	-0.0485787
	0.010493	-0.0123551	0.0239278	0.0312543	-0.0004796	-0.00126658	-0.0515738	-0.0178329	-0.0208611	-0.0384135	-0.0289552	-0.0247057	0.0140676	0.0375119	0.0188476	0.0736982	0.00312434	-0.00457548	-0.0356459	-0.0245442	-0.0463519	-0.0212294	-0.0573093	-0.101508	-0.0626043	-0.0243909	-0.056141	-0.00656487	-0.0204743	-0.0564861	-0.0812591	-0.063121	-0.0957287	-0.0739297	-0.0748513	-0.118195	-0.143506	-0.0621947
	0.00519156	-0.00569182	0.025983	0.0332437	0.00445878	-0.0194218	-0.0437634	-0.0198786	-0.0290787	-0.0439896	-0.0230279	-0.0206317	0.00444713	0.118689	0.0903715	0.102909	-0.00183248	0.00633595	-0.0458663	-0.0313959	-0.0515963	-0.0240959	-0.0458044	-0.107198	-0.0878772	-0.0275747	-0.0802017	-0.0168736	-0.0288802	-0.0720351	-0.0964655	-0.0532544	-0.0888159	-0.0967916	-0.0707141	-0.142987	-0.151057	-0.094294
	-0.000818841	-0.00321689	0.0233553	0.0256977	0.00216313	-0.0150864	-0.032094	-0.0174203	-0.0256468	-0.04667	0.00347537	-0.0139567	0.0194763	0.186008	0.172722	0.140937	0.0315851	0.0169839	-0.0251421	-0.0500492	-0.0304653	-0.010302	-0.0297909	-0.116399	-0.0864188	-0.0250573	-0.0754166	-0.0149281	-0.0485976	-0.0688188	-0.111429	-0.0396978	-0.0721112	-0.088086	-0.0426234	-0.123538	-0.142468	-0.0929547
	-0.00888247	0.00568732	0.0128428	0.00895271	-0.000414461	-0.000478677	-0.0177072	0.00772887	-0.00736976	-0.0285284	0.0386195	0.00840039	0.0475191	0.214928	0.21326	0.129344	0.0459331	0.0250076	0.0166019	-0.0238803	0.0316843	0.0227956	-0.0165568	-0.0988017	-0.0615094	-0.0111825	-0.0512877	-0.0233851	-0.058644	-0.0477923	-0.0929652	-0.0312257	-0.0454687	-0.0613025	-0.0357324	-0.099725	-0.111091	-0.0718748
	-0.00489941	0.00534885	0.00275414	0.0011883	0.00372115	0.000605239	-0.00871827	0.024602	-0.00134726	-0.00611409	0.0488444	0.032989	0.0772394	0.208617	0.196141	0.10196	0.0421841	0.0505125	0.0431144	0.00109928	0.0624834	0.0554043	0.0174751	-0.0481345	-0.0226721	-0.00183712	-0.0213128	-0.0254606	-0.0297819	-0.0354322	-0.0526694	-0.0257306	-0.03671	-0.0380431	-0.0252659	-0.058484	-0.0715819	-0.0355431
	0.0238004	0.00993422	-0.0112076	-0.00723663	0.00756045	-0.0202896	-0.00256125	0.0124729	-0.0308288	-0.0169515	0.0152879	0.0249312	0.0830677	0.170611	0.159903	0.0864531	0.0445801	0.0634319	0.0632578	0.0120151	0.0591848	0.0622244	0.0379931	-0.0253193	0.00496958	-0.0117019	-0.00281638	-0.0132458	-0.0278397	-0.034721	-0.0367514	-0.030562	-0.0346687	-0.0377256	-0.00452576	-0.0292128	-0.024512	-0.0150951
	0.0332429	0.0145926	-0.0172504	-0.013567	0.00298178	-0.0207173	0.000717423	0.00803798	0.00337649	0.0180781	0.0736598	0.0750026	0.11635	0.141517	0.157641	0.0969734	0.0699333	0.0916679	0.101322	0.0542305	0.0951476	0.0684314	0.0622825	0.0109389	0.0577955	0.0378484	0.0241445	0.0249297	0.00876218	-0.000535824	0.0326936	0.0269631	0.0208773	0.00770553	0.0397183	0.0184943	0.0534074	0.0350898
	0.032493	-0.00393942	-0.0121072	-0.00785528	-0.00451896	-0.0113007	0.00722855	0.0209489	0.0640615	0.102406	0.197495	0.195613	0.182316	0.144665	0.189289	0.174329	0.115485	0.131702	0.136723	0.16083	0.152528	0.0992645	0.0852967	0.0737669	0.137523	0.114006	0.0726474	0.105983	0.0918047	0.113924	0.158719	0.167128	0.169279	0.135023	0.142708	0.138506	0.179661	0.145327
	0.0361337	-0.0176276	-0.0161422	-0.00228644	-0.00708517	-0.00877754	0.0157853	0.0272972	0.086823	0.154034	0.254673	0.246457	0.200675	0.145424	0.18502	0.228629	0.148861	0.133684	0.147434	0.203414	0.155455	0.067786	0.0816543	0.0823242	0.1584	0.13964	0.0825482	0.129618	0.148241	0.186893	0.231914	0.235062	0.252001	0.209962	0.173686	0.183749	0.235408	0.21067
	0.0340245	-0.0155257	-0.0170053	0.00153115	-0.00917944	-0.0126618	0.0188166	0.0276966	0.0865526	0.153286	0.240229	0.238688	0.191487	0.13519	0.167553	0.206271	0.141356	0.116989	0.137121	0.183313	0.130032	0.0528156	0.0634193	0.0722281	0.142074	0.137639	0.0795604	0.12962	0.152046	0.199289	0.235989	0.235848	0.254752	0.205389	0.166205	0.188314	0.216306	0.204103
Monkey W	0.0137014	-0.00300671	0.000637903	-0.00493352	0.00392149	-0.00637023	-0.00395033	0.0517436	0.0889599	0.0716107	0.0544918	0.064611	0.0679645	0.053802	0.0687509	0.0821903	0.0819903	0.0884432	0.0994579	0.0888211	0.0893226	0.0999529	0.0818654	0.0791796	0.0809384	0.0833733	0.0704521	0.0650639	0.0540106	0.0924694	0.0825704	0.0698961	0.0739176	0.090113	0.0849753	0.0905407	0.0709693	0.072164
CNO	0.0202499	-0.000839799	-0.000701363	-0.00845004	0.0118453	-0.0118404	-0.0102636	0.053677	0.0712441	0.0585061	0.0550149	0.0687628	0.0630357	0.0485161	0.0609171	0.067092	0.064332	0.092667	0.0886411	0.0839544	0.0783417	0.0947894	0.069622	0.0651167	0.0587651	0.0762457	0.0683056	0.0751005	0.0497312	0.0853693	0.086933	0.0851622	0.0759791	0.0784218	0.0895459	0.0756567	0.0657759	0.0698086
Small	0.0161213	-0.00812577	-0.00176497	0.00532533	0.0129799	-0.0177533	-0.0067825	0.0464013	0.0534693	0.0452781	0.0565183	0.0728987	0.0734005	0.0605477	0.0517075	0.0574834	0.0405752	0.0663951	0.0636372	0.085389	0.0620003	0.0810215	0.0689482	0.0513159	0.0474877	0.0764166	0.0775537	0.0723221	0.0493846	0.0739429	0.08816	0.0883215	0.0738025	0.0638346	0.0845155	0.0616128	0.0638674	0.0756991
Pre	0.00965656	-0.0176647	-0.00377039	0.0135376	0.0136524	-0.0179531	0.00254162	0.0564096	0.057744	0.0527626	0.0546818	0.0714167	0.0791274	0.0611299	0.0498953	0.0573514	0.0548059	0.0602159	0.0332676	0.0772944	0.0462541	0.0570174	0.0577207	0.044615	0.0592112	0.0705281	0.0687218	0.0615521	0.0472785	0.0586644	0.0680449	0.0853895	0.0794105	0.0547222	0.0834257	0.0611365	0.0649749	0.0763329
	0.00435025	-0.0195353	0.00202512	0.0147353	0.00571254	-0.0102214	0.00293353	0.0643694	0.0719465	0.0732174	0.0578239	0.069107	0.0777124	0.0695759	0.0656296	0.0629757	0.0759349	0.0623267	0.0481081	0.0720632	0.055363	0.0438832	0.056337	0.048914	0.0695288	0.0697974	0.0727749	0.0528136	0.046518	0.0459035	0.0629018	0.0807857	0.0829282	0.0769933	0.0731599	0.0750407	0.0933017	0.0938788
	0.00400093	-0.0117894	-0.000644722	0.00987241	-0.00847768	0.00287496	0.00416346	0.0547472	0.0763565	0.086893	0.0581195	0.048334	0.0531099	0.0660535	0.0705842	0.0679017	0.0854931	0.0655467	0.0779221	0.0782391	0.0732366	0.0441032	0.0688404	0.0513262	0.067173	0.0720283	0.0737003	0.0459502	0.0587703	0.041761	0.0720094	0.0675814	0.0904234	0.0968794	0.0778387	0.0900316	0.116376	0.119523
	0.0084719	-0.00515583	-0.00869966	0.0121911	-0.0181333	0.00699531	0.00433052	0.049365	0.0601149	0.083355	0.0527888	0.0347578	0.0341206	0.0493468	0.0620227	0.0583681	0.077061	0.0640764	0.0927451	0.0855096	0.0713599	0.0469894	0.0688281	0.056981	0.0534431	0.0718903	0.0676221	0.0488037	0.0616295	0.0424775	0.0789173	0.0638011	0.0985056	0.105363	0.092512	0.113106	0.143185	0.131634
	0.0243258	-0.00592761	-0.0135744	0.00336885	-0.0102447	0.0102516	-0.00819953	0.0455665	0.047622	0.0637956	0.0591997	0.0379473	0.0347801	0.0458099	0.0575426	0.0514726	0.0655277	0.0656242	0.0781014	0.0822474	0.0569491	0.0403975	0.0515418	0.0626983	0.0413591	0.0642038	0.0688771	0.0541888	0.060855	0.0422107	0.0842882	0.0690033	0.105859	0.0981283	0.109247	0.122733	0.15606	0.135092
	0.0234763	-0.000920066	-0.0124086	0.00439174	-0.00516032	0.00803981	-0.0174188	0.0625353	0.0488064	0.0604602	0.0649197	0.0500801	0.0474913	0.0537038	0.058067	0.0588061	0.0686252	0.0769394	0.071806	0.0771554	0.0524915	0.047155	0.0384916	0.0694264	0.0530617	0.0735476	0.0705548	0.0588996	0.0683301	0.0368866	0.0805589	0.0754514	0.102548	0.0890381	0.106589	0.120392	0.154231	0.138794
	0.016389	0.00181829	-0.00224157	0.00134403	-0.00541004	-0.000721164	-0.0111786	0.0719496	0.0538526	0.0580006	0.0585663	0.0630761	0.0480522	0.0613458	0.0578342	0.0725391	0.0701121	0.076487	0.0643598	0.0703704	0.0567646	0.0575416	0.0386616	0.0721763	0.0661335	0.0806673	0.0598925	0.0591834	0.0776698	0.0462631	0.0718261	0.0836994	0.113977	0.0916895	0.10412	0.109726	0.138988	0.140001
	0.0119627	-0.00265382	0.0113604	0.00198831	-0.013114	-0.00575836	-0.00378523	0.0717097	0.0465469	0.0524569	0.0439796	0.0612051	0.0362656	0.0498128	0.0499733	0.0684328	0.063053	0.0590715	0.0512077	0.0512736	0.036537	0.0534404	0.0395723	0.0476938	0.0522256	0.0597121	0.0366328	0.0378159	0.0593496	0.0364328	0.0563602	0.0772303	0.111613	0.0958328	0.109845	0.109142	0.120951	0.11911
	0.0222943	1.70465e-05	0.0168353	0.00165056	-0.0146208	-0.0131422	-0.0130343	0.044114	0.0232646	0.04212	0.0223574	0.0398154	0.0077654	0.0329015	0.0382183	0.0364393	0.0518678	0.0426383	0.035602	0.0200102	0.00784652	0.0240175	0.0303531	0.00722704	0.0103801	0.00726001	-0.00712176	0.000615978	0.0296374	0.0136558	0.0256824	0.0560107	0.0925712	0.0859701	0.102894	0.105835	0.107126	0.120892
	0.0347778	0.0120666	0.00939569	-0.00784041	-0.00941147	-0.0233061	-0.0156821	0.0289068	0.00620724	0.0268728	-0.00919353	0.0240578	-0.0043662	0.0180037	0.0121703	0.00774483	0.0418181	0.0190932	0.0320493	-0.00564591	0.0102862	-0.00129534	0.00599863	-0.0214604	-0.0350734	-0.0278028	-0.029851	-0.0138298	-0.00120466	-0.00595742	-0.00266137	0.042838	0.0903644	0.0890736	0.123328	0.113293	0.114131	0.145296
	0.0419645	0.0269171	0.0070219	-0.0170766	-0.00819924	-0.0223455	-0.0282823	0.0267731	0.00431784	0.0129965	-0.0221405	0.0129311	-0.0117441	0.0110517	0.00408643	-0.00390763	0.0323122	0.0260334	0.0254185	-0.00126802	0.0327097	-0.00534608	-0.0080355	-0.0148842	-0.0484681	-0.025653	-0.0252687	-0.00185253	-0.0116639	0.00381266	0.00463961	0.0652239	0.124174	0.108362	0.155769	0.152987	0.154933	0.198537
	0.042884	0.0299504	0.00959873	-0.0158636	-0.0153387	-0.0202484	-0.0309825	0.0244052	0.0183279	0.0150151	-0.0177335	0.00487716	-0.00927312	0.00913961	0.0226817	0.0190358	0.0462486	0.0679441	0.0440993	0.0408015	0.0682022	0.0281737	0.015971	0.0115846	-0.0144877	0.012732	0.0143292	0.0388854	0.00602766	0.0369705	0.0409946	0.109907	0.194613	0.169436	0.220123	0.235302	0.235611	0.275268
	0.0439776	0.030187	0.00526246	-0.00763401	-0.0108623	-0.0317593	-0.0291715	0.0149482	0.0417465	0.034304	-0.00183109	0.00856598	7.49122e-06	0.0171931	0.0403571	0.0452542	0.0673667	0.0784215	0.0797587	0.0872788	0.0989436	0.0735907	0.0564305	0.0433971	0.0245831	0.0455958	0.0475513	0.0473811	0.0278043	0.0594911	0.0756169	0.145836	0.257355	0.237467	0.273692	0.305801	0.333168	0.362175
	0.0483779	0.029106	0.00435926	0.000687588	-0.0014146	-0.0446263	-0.0364899	0.014585	0.0436976	0.0252353	0.000891786	0.0180155	0.00966316	0.0134563	0.046815	0.0588261	0.078192	0.0860533	0.112739	0.108731	0.119611	0.0979725	0.0737945	0.0634696	0.0480461	0.0495037	0.0510532	0.0445674	0.0298836	0.0571837	0.0819773	0.143695	0.280091	0.266089	0.303254	0.35282	0.412326	0.403134
	0.0486588	0.0315099	0.00665767	-0.000469645	0.00681618	-0.0525509	-0.040622	0.0201335	0.0291258	0.0180018	-0.00122918	0.00890757	0.0154011	0.00306817	0.04133	0.0633582	0.079033	0.0955557	0.1146	0.122141	0.119314	0.0927905	0.0789231	0.0684704	0.0551646	0.0379351	0.0595761	0.0362951	0.0209659	0.0558825	0.0860641	0.125494	0.24499	0.25647	0.301375	0.364379	0.435595	0.422862
	0.0456005	0.0323709	0.00454852	-0.00442108	0.0133918	-0.0524035	-0.039087	-0.00056604	0.0205062	0.00619588	-0.00412332	-0.00892392	0.00817828	0.00983328	0.0316208	0.0777558	0.0938032	0.110274	0.0977054	0.118237	0.107055	0.0831239	0.08105	0.0613246	0.0486686	0.0305814	0.0530777	0.0211427	0.0149111	0.0416876	0.0655369	0.101084	0.181722	0.215289	0.257198	0.333033	0.391448	0.410983
	0.0514717	0.0218313	0.0092747	-0.00420304	0.00267689	-0.0490803	-0.0319713	-0.0107381	0.0191506	-0.00299976	-0.017252	-0.0252062	-0.00930772	0.00262611	0.020568	0.0805634	0.103764	0.0953651	0.0819003	0.0927902	0.0887578	0.0649737	0.0781748	0.0436421	0.0360339	0.0173489	0.0313926	-0.00068049	-0.00354972	0.022722	0.0311417	0.0797749	0.103766	0.15387	0.192437	0.261165	0.308687	0.335928
	0.0488783	0.0111634	0.0175555	-0.000419298	-0.0107215	-0.0368355	-0.0296209	-0.0075214	0.0256603	0.00894419	-0.0234447	-0.0314721	-0.0161065	-0.000312425	0.0295856	0.0710239	0.104641	0.0713982	0.0805926	0.0697001	0.083375	0.0652718	0.0743788	0.0509685	0.0353554	0.0269241	0.0176617	0.0109654	-0.0100053	0.00817593	0.00184774	0.0570269	0.0572271	0.106712	0.119065	0.174346	0.242729	0.257647
	0.0427145	0.00584003	0.020888	-0.00256576	-0.00122845	-0.0289852	-0.0366631	0.00469827	0.0401102	0.00779665	-0.00727776	-0.0372875	-0.0111746	-0.00731163	0.0184798	0.0495419	0.0775812	0.0458066	0.0754516	0.0437489	0.0703784	0.0688672	0.0611623	0.0460178	0.0397655	0.0354432	0.00145876	0.0179151	-0.0208185	-0.0210137	-0.0387805	0.00998865	0.0121436	0.063656	0.0582781	0.0842175	0.17316	0.198067
	0.0412199	0.00281141	0.00519621	-0.0153216	-0.000491943	-0.0236426	-0.00977137	0.0916592	0.149108	0.133247	0.190757	0.166063	0.190151	0.20402	0.210581	0.24928	0.282475	0.272415	0.306131	0.270585	0.276221	0.2867	0.265923	0.265485	0.253863	0.245737	0.216107	0.238282	0.20104	0.184719	0.193558	0.218701	0.233877	0.279943	0.258858	0.283697	0.32962	0.361523
	0.0642434	-0.00463552	-0.0357902	-0.0428094	-0.0234966	-0.0189775	0.0614658	0.306065	0.47049	0.556277	0.73648	0.734946	0.744217	0.797307	0.808795	0.863636	0.902268	0.910047	0.94024	0.906434	0.885414	0.885135	0.868784	0.89374	0.882629	0.860207	0.847126	0.89104	0.863914	0.853986	0.890682	0.911343	0.916583	0.938292	0.942796	0.972592	0.965964	1.02859
	0.0823575	-0.0132048	-0.0588819	-0.0613386	-0.0410227	-0.0155316	0.107622	0.51625	0.816897	0.997746	1.23522	1.25732	1.26936	1.33613	1.37659	1.42152	1.44326	1.47448	1.49366	1.47016	1.40715	1.40971	1.41248	1.44001	1.44657	1.4251	1.42875	1.48083	1.47595	1.48026	1.51905	1.53532	1.54289	1.54728	1.55919	1.57998	1.55879	1.63296
	0.0833766	-0.0148126	-0.0624509	-0.0680803	-0.0463906	-0.00910088	0.117459	0.539001	0.857302	1.05848	1.28291	1.31032	1.32045	1.38023	1.43325	1.47364	1.48619	1.51128	1.52933	1.51361	1.44692	1.44692	1.45029	1.4861	1.49087	1.47663	1.48438	1.53366	1.53184	1.54554	1.57954	1.58786	1.60663	1.59534	1.61473	1.63254	1.6183	1.67986
Monkey W	-0.00123598	-0.00083505	-0.0137555	0.000491804	0.0124503	-0.0129802	0.0158646	0.0445273	0.0420544	0.0366813	0.039965	0.0642282	0.0689675	0.0512339	0.0485895	0.0768286	0.0548369	0.0610394	0.041339	0.0456815	0.0634451	0.035196	0.063356	0.0698612	0.0650546	0.0437474	0.0614274	0.0491357	0.0415796	0.0576859	0.0747845	0.0846546	0.0756879	0.039621	0.0632657	0.0774512	0.0621246	0.0676306
CNO	0.00332539	0.0062263	-0.0159228	-0.00239196	0.0108222	-0.0155122	0.0134531	0.0688381	0.0432552	0.0310665	0.0377054	0.0493983	0.0540403	0.0389718	0.0359446	0.0643033	0.0278508	0.0514605	0.0441401	0.0222997	0.0583227	0.0163301	0.0539264	0.0696667	0.0555562	0.0218379	0.0657272	0.0550555	0.0451897	0.0600334	0.0640109	0.0762745	0.0648067	0.0405089	0.0594856	0.0611183	0.0433447	0.070398
Small	0.0111795	-0.00497752	-0.00723056	-0.00419644	0.00695972	-0.0103232	0.00858855	0.0773017	0.0528797	0.0401669	0.0398017	0.0461943	0.0590951	0.0375779	0.0357277	0.0604721	0.0281146	0.0615639	0.0412878	0.0262165	0.0551563	0.0324911	0.0539288	0.0720988	0.0606632	0.0344287	0.0689849	0.0725776	0.0469504	0.0532641	0.062616	0.0781194	0.0644523	0.0481447	0.0642892	0.0485629	0.0449066	0.0648662
Post	0.0164939	-0.0100192	-0.00322555	-0.00222524	0.00855097	-0.00753089	-0.00204408	0.0720189	0.0651282	0.0414812	0.0473346	0.0508043	0.0720079	0.0361983	0.0548814	0.0586258	0.0510336	0.0703846	0.0418993	0.0327413	0.0650055	0.0613472	0.0520183	0.063986	0.0662409	0.0380008	0.0703885	0.0885491	0.0638352	0.0615482	0.0679743	0.0697851	0.0663423	0.0676941	0.0642071	0.0519662	0.0659026	0.0665128
	0.0140022	-0.0124906	-0.00847886	-0.000115883	0.0146915	-0.0049419	-0.00266641	0.0623841	0.0787296	0.0497341	0.0468443	0.0519285	0.0859466	0.0446735	0.0619731	0.0658976	0.0664177	0.0655173	0.0411174	0.0403865	0.0755576	0.0747048	0.0573765	0.0577324	0.0716121	0.0512199	0.0856803	0.0996216	0.061421	0.0704191	0.0894285	0.0797013	0.0854411	0.0893959	0.0724678	0.065434	0.0874549	0.0850065
	0.0115279	-0.015401	-0.00930465	0.00342594	0.0173428	-0.00832508	0.000734119	0.0468268	0.0673176	0.0435616	0.0554577	0.0530799	0.0815294	0.0417175	0.0561374	0.0733035	0.0697413	0.0508854	0.0474339	0.0478054	0.0700239	0.078689	0.0565117	0.060087	0.0800508	0.0620276	0.0891424	0.0870811	0.0602667	0.0765358	0.101041	0.101542	0.124337	0.112846	0.0953505	0.100047	0.121727	0.118534
	0.010797	-0.015851	-0.000844356	0.00532903	0.0142606	-0.00908604	-0.00460525	0.0585797	0.0495143	0.048303	0.0607022	0.0567274	0.0785791	0.0573253	0.0612627	0.0718824	0.0683345	0.0446353	0.0484283	0.0612396	0.0649786	0.0701992	0.0553452	0.0591319	0.0737111	0.0645144	0.0686409	0.0689423	0.068546	0.0650139	0.0933884	0.112827	0.138761	0.124972	0.122836	0.112393	0.138324	0.137635
	0.00425031	-0.00615967	0.00216591	0.00999811	0.00676368	-0.011264	-0.00575434	0.0591173	0.0287539	0.0372149	0.0422414	0.0585998	0.0541755	0.0628789	0.0457358	0.0628959	0.0450036	0.029675	0.0549383	0.0418664	0.0470282	0.0449661	0.0403238	0.0602235	0.0553091	0.0464139	0.0429874	0.033428	0.0523325	0.0367041	0.0765032	0.0926953	0.113782	0.117132	0.120231	0.102629	0.125919	0.133399
	-0.000957548	0.0106921	0.00459686	0.0101083	-0.00025518	-0.0176948	-0.00648975	0.0464788	0.0276746	0.0358519	0.0243046	0.0663878	0.0440797	0.0591335	0.0291878	0.0404495	0.0264746	0.0202195	0.0486748	0.022644	0.0381858	0.0254886	0.0277922	0.0477675	0.0439052	0.0289343	0.0202365	0.00592021	0.0354513	0.0132683	0.0630302	0.0671061	0.0889907	0.110471	0.0957473	0.0887795	0.102114	0.122283
	-0.0120556	0.013313	0.00822893	-0.00206368	0.0029921	-0.0129995	0.00258475	0.0373707	0.0219116	0.0418709	0.0278676	0.0645917	0.0363184	0.0523041	0.0178964	0.0231069	0.015487	0.0223716	0.0439348	0.0278388	0.0385424	0.0257632	0.0260635	0.0336594	0.0447478	0.0295336	0.0194846	0.0220471	0.0401431	0.0268832	0.0762263	0.0586827	0.103621	0.127511	0.100514	0.0907999	0.0944099	0.140215
	-0.0138423	0.0107416	0.00689905	-0.0127744	0.00736606	-0.00711435	0.00872433	0.033034	0.0150377	0.0369841	0.0278539	0.0385438	0.024761	0.0367832	0.0102851	0.0227296	0.0102956	0.0268304	0.0415785	0.0494952	0.0465675	0.0259461	0.0351527	0.0198633	0.0306745	0.0361419	0.0147949	0.039674	0.0374877	0.0509252	0.0746951	0.0694475	0.101485	0.126909	0.119698	0.0929529	0.0965962	0.13168
	0.000598436	0.016357	0.00314568	-0.00646283	0.00239021	-0.0120023	-0.00402627	0.0270668	-0.00587897	0.0269345	0.0210361	0.0165523	-0.00207347	-0.00813969	0.00508879	0.021269	-0.00735733	0.0128045	0.0160075	0.0385103	0.0441691	0.00489224	0.0274128	0.0014819	0.00905775	0.0168219	0.00225075	0.03537	0.0229348	0.033566	0.0459806	0.0733517	0.0865581	0.116581	0.12738	0.0999848	0.104958	0.128082
	0.013693	0.0276393	0.00958799	-5.5468e-05	-0.00354796	-0.0235182	-0.0237986	0.0194394	-0.0110347	0.021958	0.00533823	0.00915651	-0.0199728	-0.0341856	0.00063997	0.0274337	-0.00489311	0.00234167	0.000366771	0.0192353	0.0273978	-0.00827954	-0.00230071	-0.0034562	0.0021302	-0.000830086	-0.0145521	0.0174512	0.0124751	0.000519736	0.0395646	0.057347	0.0902342	0.120492	0.13714	0.128216	0.127918	0.143666
	0.0208455	0.0183424	0.0139191	-0.00456328	0.00267089	-0.016146	-0.0350685	0.0294299	0.0113161	0.0298994	0.0115379	0.0259176	-0.0091662	-0.0145486	0.0264249	0.0434643	0.0190549	0.00939534	0.00127416	0.0139079	0.0316259	0.0101205	-0.00481422	0.0298121	0.012487	0.0138844	-0.00724262	0.0308239	0.0213889	0.0201205	0.0763168	0.0926279	0.130418	0.158568	0.175721	0.191492	0.180453	0.190773
	0.0136597	0.0082165	0.00980204	0.00344703	0.00761047	-0.00441273	-0.0383231	0.0372589	0.0440986	0.0434163	0.0375927	0.052938	0.0234333	0.0294544	0.0488955	0.0456412	0.0562206	0.0394692	0.0393729	0.0351277	0.0608383	0.0531679	0.0175045	0.0737781	0.0381421	0.0402894	0.0351783	0.0633656	0.0589427	0.0761833	0.13618	0.163305	0.213147	0.249904	0.252156	0.273789	0.264926	0.272064
	0.00817315	0.0129817	0.00289674	0.00777866	0.0110427	-0.00553457	-0.0373384	0.0379742	0.0581498	0.0448181	0.0577125	0.0529829	0.0451447	0.0656128	0.0556324	0.0532472	0.0758647	0.0669062	0.063193	0.0581099	0.0839393	0.0745355	0.0513372	0.0848179	0.0559839	0.0504526	0.0574334	0.0879882	0.0733616	0.104417	0.158804	0.19867	0.271322	0.308035	0.308167	0.330235	0.340609	0.367295
	0.0142871	0.0227561	0.00234993	0.00151483	0.0111036	-0.0144159	-0.0375956	0.0261361	0.0503112	0.0200618	0.0412691	0.0471715	0.0394679	0.067475	0.0528081	0.0452464	0.0634439	0.0747858	0.069551	0.0669748	0.079493	0.0614245	0.0602556	0.081589	0.065068	0.0538157	0.0497391	0.0896372	0.0657452	0.0857264	0.159952	0.194566	0.285202	0.333777	0.337924	0.370368	0.405804	0.431295
	0.0270015	0.0340807	0.0030531	-0.00693958	0.00975031	-0.0289245	-0.0380216	0.0135523	0.0278175	0.0199766	0.0272864	0.0317258	0.0248596	0.0557488	0.0477954	0.0328101	0.0372393	0.0700518	0.063422	0.0551224	0.0654204	0.0562276	0.0694946	0.0658903	0.0518369	0.0511277	0.0374734	0.0774981	0.0588001	0.0503249	0.144356	0.17369	0.264958	0.328572	0.34793	0.374283	0.435487	0.44025
	0.0358759	0.0435726	0.0148831	-0.00375183	0.00100328	-0.0412269	-0.0503562	0.0161679	0.019645	0.031969	0.0146602	0.0233625	0.0299841	0.0495222	0.047799	0.0343824	0.0230232	0.0818195	0.0673919	0.0597898	0.0604454	0.0722762	0.0863303	0.0714875	0.0448285	0.0708718	0.0490883	0.0704801	0.0566424	0.0514633	0.12311	0.132052	0.207456	0.274792	0.306603	0.329259	0.403898	0.406452
	0.0267907	0.0373649	0.0210524	0.00235691	-0.0128965	-0.0340423	-0.0406262	0.0136814	0.017362	0.0306546	0.0102282	0.0192129	0.024412	0.0276776	0.0383893	0.0245335	0.0126211	0.0881722	0.0684062	0.0620013	0.0467702	0.0780173	0.0718208	0.0569293	0.0442933	0.0768814	0.0529879	0.04406	0.0443992	0.0433703	0.074366	0.0659426	0.122814	0.168081	0.189583	0.240873	0.297984	0.317455
	0.0172586	0.0320194	0.0179522	-0.00624131	-0.0189222	-0.0265381	-0.0155286	0.0122028	0.0177404	0.0188603	0.00631088	-0.000519995	0.0278188	0.0167782	0.0231936	0.011968	0.0174347	0.0741893	0.0548135	0.05981	0.0220904	0.0697552	0.044637	0.0305829	0.0418228	0.0508715	0.0377798	0.00186699	0.0152397	-0.0017359	0.0116788	0.00781494	0.0413405	0.0543881	0.0730051	0.112991	0.177787	0.218869
	0.0099798	0.0272172	0.00999512	-0.0121284	-0.0126288	-0.0168687	-0.00556616	0.00274032	0.0144157	0.01522	0.001424	-0.0152518	0.0251804	0.00772518	0.00678564	0.00568346	0.017135	0.0320369	0.0329739	0.0347151	0.0115108	0.0387994	0.0342453	0.00444614	0.0189812	0.0175919	0.00797162	-0.0198836	-0.0298327	-0.0588424	-0.0375927	-0.0416307	-0.0308596	-0.0249036	0.00187615	0.0243178	0.0702375	0.129585
	0.0232858	0.0172265	-0.00476726	-0.0179945	-0.0138469	-0.0140881	0.0101844	0.0612841	0.0864702	0.117518	0.150407	0.121381	0.177864	0.169332	0.171566	0.201818	0.196583	0.176364	0.196245	0.186874	0.203811	0.201446	0.202713	0.186814	0.194925	0.19917	0.185004	0.210202	0.163211	0.147039	0.166099	0.154859	0.145331	0.156264	0.187444	0.225156	0.237057	0.285499
	0.055428	0.00163214	-0.0270081	-0.0409311	-0.0304215	-0.00985079	0.0511514	0.257234	0.398908	0.507989	0.609205	0.618909	0.686153	0.690037	0.731625	0.793286	0.780831	0.753367	0.753167	0.760019	0.772825	0.771695	0.775091	0.776756	0.761315	0.783857	0.809217	0.840945	0.808059	0.801037	0.816523	0.787118	0.789552	0.805487	0.834496	0.890765	0.901009	0.928779
	0.0785924	-0.0112074	-0.0420098	-0.0486957	-0.0527742	-0.00875411	0.0848489	0.487086	0.760477	0.922185	1.06526	1.11424	1.16865	1.21007	1.27708	1.34583	1.34578	1.30102	1.29702	1.29704	1.29812	1.31278	1.33031	1.33742	1.31878	1.33487	1.39451	1.42298	1.40195	1.41479	1.42476	1.38868	1.38204	1.40968	1.43345	1.50076	1.511	1.52201
	0.0817831	-0.0135613	-0.0420384	-0.0520188	-0.060276	-0.00726211	0.0933735	0.517181	0.813326	0.987339	1.12608	1.17394	1.22198	1.26739	1.33245	1.40251	1.4098	1.3675	1.35989	1.35156	1.34766	1.36377	1.39472	1.39787	1.37492	1.38825	1.45861	1.47384	1.46878	1.4837	1.49253	1.45679	1.44362	1.48074	1.49465	1.5614	1.57543	1.57658
Monkey W	0.0149374	-0.00217166	0.0143934	-0.00542532	-0.0085288	0.00660996	-0.0198149	0.00721629	0.0469055	0.0349294	0.0145268	0.00038279	-0.00100309	0.00256812	0.0201614	0.00536175	0.0271534	0.0274038	0.0581189	0.0431396	0.0258775	0.0647569	0.0185094	0.00931835	0.0158837	0.0396259	0.00902472	0.0159282	0.012431	0.0347834	0.00778585	-0.0147586	-0.00177034	0.050492	0.0217096	0.0130895	0.00884472	0.00453341
CNO	0.0169245	-0.0070661	0.0152215	-0.00605808	0.00102313	0.00367179	-0.0237167	-0.0151611	0.0279889	0.0274396	0.0173095	0.0193644	0.00899539	0.00954434	0.0249725	0.00278871	0.0364812	0.0412065	0.044501	0.0616547	0.020019	0.0784593	0.0156955	-0.00455007	0.0032089	0.0544078	0.00257843	0.020045	0.00454157	0.0253359	0.0229221	0.00888778	0.0111724	0.0379129	0.0300603	0.0145384	0.0224313	-0.000589327
Small	0.00494181	-0.00314825	0.0054656	0.00952177	0.0060202	-0.00743007	-0.015371	-0.0309004	0.000589543	0.00511125	0.0167166	0.0267044	0.0143054	0.0229698	0.0159797	-0.0029887	0.0124606	0.00483123	0.0223495	0.0591724	0.00684396	0.0485304	0.0150193	-0.0207829	-0.0131755	0.0419879	0.00856879	-0.000255478	0.00243422	0.0206789	0.025544	0.0102021	0.00935027	0.0156899	0.0202263	0.01305	0.0189608	0.010833
Pre-Post	-0.00683739	-0.0076455	-0.000544846	0.0157628	0.00510142	-0.0104222	0.00458569	-0.0156092	-0.00738417	0.0112814	0.00734728	0.0206124	0.00711954	0.0249316	-0.00498613	-0.00127436	0.00377228	-0.0101686	-0.00863169	0.0445531	-0.0187514	-0.00432985	0.00570242	-0.019371	-0.00702966	0.0325274	-0.00166666	-0.026997	-0.0165566	-0.0028838	7.06717e-05	0.0156044	0.0130682	-0.0129719	0.0192186	0.00917029	-0.000927717	0.00982008
	-0.00965191	-0.00704476	0.010504	0.0148512	-0.00897892	-0.00527952	0.00559995	0.00198526	-0.0067831	0.0234833	0.0109796	0.0171784	-0.00823421	0.0249024	0.00365651	-0.00292186	0.00951724	-0.00319052	0.00699073	0.0316767	-0.0201945	-0.0308216	-0.00103951	-0.0088184	-0.00208338	0.0185775	-0.0129054	-0.046808	-0.014903	-0.0245155	-0.0265267	0.00108443	-0.00251291	-0.0124025	0.000692144	0.00960666	0.00584683	0.00887231
	-0.007527	0.00361168	0.00865992	0.00644646	-0.0258204	0.0112	0.00342934	0.00792045	0.0090389	0.0433314	0.00266177	-0.00474595	-0.0284195	0.024336	0.0144468	-0.00540182	0.0157518	0.0146612	0.0304883	0.0304337	0.00321274	-0.0345857	0.0123287	-0.00876085	-0.0128778	0.0100007	-0.0154421	-0.0411309	-0.00149643	-0.0347749	-0.0290316	-0.033961	-0.0339139	-0.0159665	-0.0175118	-0.010015	-0.0053507	0.000989928
	-0.00232505	0.0106952	-0.0078553	0.00686205	-0.032394	0.0160814	0.00893576	-0.00921464	0.0106006	0.035052	-0.00791345	-0.0219696	-0.0444585	-0.00797845	0.000759928	-0.0135142	0.00872653	0.0194411	0.0443168	0.02427	0.00638122	-0.0232098	0.0134828	-0.00215091	-0.020268	0.00737588	-0.00101879	-0.0201386	-0.00691652	-0.0225364	-0.0144711	-0.0490258	-0.0402557	-0.0196094	-0.0303237	0.000712792	0.00486144	-0.0060013
	0.0200755	0.000232053	-0.0157403	-0.00662925	-0.0170083	0.0215155	-0.00244518	-0.0135508	0.0188681	0.0265807	0.0169583	-0.0206525	-0.0193954	-0.017069	0.0118068	-0.0114234	0.0205241	0.0359492	0.023163	0.0403809	0.00992086	-0.00456867	0.011218	0.00247481	-0.01395	0.0177899	0.0258898	0.0207608	0.00852258	0.00550659	0.00778496	-0.023692	-0.00792338	-0.0190033	-0.0109842	0.0201045	0.0301417	0.00169302
	0.0244338	-0.0116122	-0.0170055	-0.00571657	-0.00490514	0.0257346	-0.010929	0.0160565	0.0211317	0.0246083	0.0406151	-0.0163078	0.00341157	-0.00542968	0.0288792	0.0183566	0.0421506	0.0567199	0.0231313	0.0545115	0.0143057	0.0216664	0.0106994	0.021659	0.00915648	0.0446132	0.0503182	0.0529793	0.0328788	0.0236182	0.0175287	0.00834524	0.0135572	-0.0214333	0.0108414	0.0316128	0.052117	0.0165112
	0.0284446	-0.0114947	-0.0104705	0.0034077	-0.00840214	0.0122784	-0.0137633	0.0345789	0.031941	0.0161297	0.0306988	-0.00151559	0.0117338	0.00904171	0.0399378	0.0494322	0.0546251	0.0541154	0.020425	0.0425316	0.0182222	0.0317785	0.0125982	0.0385169	0.0213857	0.0511337	0.0404079	0.0371363	0.0375267	0.0193799	-0.00440013	0.0250166	0.0103559	-0.0358212	0.003606	0.0189259	0.0445783	-0.00021462
	0.025805	-0.0133954	0.00446132	0.0147627	-0.0204801	0.00135599	-0.0125096	0.0386757	0.0315092	0.0154728	0.0161257	0.0226613	0.0115046	0.0130296	0.0396881	0.0457032	0.0527574	0.0322412	0.00962921	0.00177848	-0.0100305	0.0274943	0.00441959	0.0278306	0.0215511	0.0235702	0.0218378	-0.00185805	0.0218619	-0.0144924	-0.0183349	0.00778279	0.0101275	-0.031076	-0.00985234	0.016189	0.0243551	-0.0125697
	0.0216959	-0.01634	0.0136897	0.00811339	-0.017011	-0.00113992	-0.009008	0.0170472	0.0291436	0.0151854	0.00132132	0.0232631	0.00983887	0.0410412	0.0331295	0.0151704	0.0592251	0.0298338	0.0195945	-0.0185001	-0.0363225	0.0191252	0.00294025	0.00574514	0.00132232	-0.00956193	-0.00937251	-0.034754	0.0067026	-0.0199102	-0.0202982	-0.017341	0.0060131	-0.0306106	-0.0244861	0.00585027	0.00216864	-0.00718985
	0.0210848	-0.0155728	-0.000192297	-0.00778494	-0.00586351	0.000212168	0.00811653	0.00946734	0.017242	0.00491485	-0.0145318	0.0149013	0.0156066	0.0521893	0.0115303	-0.0196889	0.0467112	0.0167515	0.0316826	-0.0248812	-0.0171116	0.00698419	0.00829933	-0.0180042	-0.0372036	-0.0269727	-0.0152988	-0.031281	-0.0136798	-0.00647716	-0.0422259	-0.014509	0.000130229	-0.0314184	-0.0138123	-0.0149234	-0.0137867	0.00163072
	0.021119	0.00857478	-0.00689718	-0.0125133	-0.0108701	-0.00619941	0.0067862	-0.00265681	-0.00699828	-0.0169028	-0.0336785	-0.0129865	-0.00257788	0.0256003	-0.0223385	-0.0473719	0.0132573	0.016638	0.0241444	-0.0151759	0.00108381	-0.0154666	-0.00322128	-0.0446963	-0.0609551	-0.0395374	-0.0180261	-0.0326764	-0.0330528	-0.0163078	-0.0716772	-0.027404	-0.00624369	-0.0502061	-0.0199522	-0.0385055	-0.0255207	0.0077641
	0.0292242	0.0217339	-0.00020331	-0.0193107	-0.0229491	-0.0158356	0.00734055	-0.0128536	-0.0257707	-0.0284012	-0.0553261	-0.0480608	-0.0327064	-0.0203148	-0.0262138	-0.0266054	-0.00997198	0.0284749	0.00472644	0.00567374	0.00736386	-0.0249942	-0.0015335	-0.0621936	-0.0526298	-0.0275574	-0.0208491	-0.0244802	-0.052915	-0.0392128	-0.095185	-0.0533979	-0.0185339	-0.0804678	-0.0320332	-0.0384876	-0.0293149	0.00320378
	0.0358045	0.0172052	0.00236572	-0.0154127	-0.021905	-0.0262247	0.00816689	-0.023026	-0.0164032	-0.0105141	-0.0595436	-0.0444169	-0.0451372	-0.0484197	-0.0152753	-0.00799306	-0.00849792	0.0115153	0.0165656	0.0291689	0.0150043	-0.00094486	0.00509326	-0.0414208	-0.0314008	-0.00485686	-0.00988214	-0.0406071	-0.0455573	-0.0449264	-0.0831875	-0.0528338	-0.0139672	-0.0705679	-0.0344747	-0.0244336	-0.00744145	-0.00512033
	0.0340908	0.00634995	0.00200932	-0.000827238	-0.0125182	-0.0302104	0.00110575	-0.0115511	-0.00661357	0.0051735	-0.0403773	-0.029156	-0.0298048	-0.0540187	-0.00599313	0.0135796	0.0147481	0.0112675	0.0431884	0.0417566	0.0401183	0.0365479	0.0135389	-0.0181193	-0.0170219	-0.00431203	0.00131413	-0.0450699	-0.0358615	-0.0285427	-0.0779745	-0.0508709	-0.00511141	-0.067688	-0.0346701	-0.0175477	0.00652138	-0.0281609
	0.0216573	-0.00257082	0.00360457	0.00646994	-0.00293414	-0.0236264	-0.00260042	0.00658122	0.00130829	-0.00197479	-0.0285156	-0.0228182	-0.00945858	-0.0526807	-0.00646544	0.0305481	0.0417938	0.0255039	0.0511784	0.0670189	0.0538939	0.0365629	0.00942854	0.00258012	0.00332779	-0.0131926	0.0221027	-0.041203	-0.0378341	0.00555761	-0.058292	-0.0481962	-0.0199677	-0.0721029	-0.0465558	-0.0099038	0.000108185	-0.0173878
	0.00972457	-0.0112018	-0.0103346	-0.000669253	0.0123885	-0.0111767	0.0112692	-0.0167339	0.000861132	-0.0257731	-0.0187835	-0.0322864	-0.0218058	-0.0396889	-0.0161782	0.0433734	0.0707801	0.0284544	0.0303135	0.0584471	0.0466093	0.0108477	-0.0052803	-0.0101629	0.00384009	-0.0402904	0.00398937	-0.0493374	-0.0417313	-0.00977567	-0.0575726	-0.0309678	-0.0257347	-0.0595037	-0.0494051	0.00377432	-0.0124508	0.00453168
	0.0246809	-0.0155336	-0.0117777	-0.00655995	0.0155734	-0.0150379	0.00865494	-0.0244195	0.00178862	-0.0336543	-0.0274802	-0.0444191	-0.0337198	-0.0250515	-0.0178212	0.0560299	0.0911434	0.00719285	0.0134942	0.0307888	0.0419876	-0.0130437	0.00635398	-0.0132872	-0.0082594	-0.0595325	-0.0215953	-0.0447405	-0.0479489	-0.0206483	-0.0432243	0.0138323	-0.0190472	-0.0142106	0.00285403	0.0202922	0.0107037	0.0184729
	0.0316197	-0.020856	-0.0003967	0.00582202	0.00820068	-0.0102974	-0.0140923	-0.0197242	0.00791988	-0.00991609	-0.0297556	-0.0309521	-0.0439254	-0.0170906	0.00639204	0.0590559	0.0872059	-0.00279109	0.0257791	0.00989013	0.0612845	-0.00448343	0.0297418	0.0203856	-0.00646742	-0.0239474	-0.0201181	0.00909841	-0.0252451	0.00991182	-0.00983108	0.0492119	0.0158866	0.0523241	0.0460599	0.0613547	0.064942	0.0387771
	0.0327347	-0.0213771	0.0108929	0.00956265	0.0114004	-0.0121165	-0.031097	0.00195795	0.0256946	-0.00742334	-0.00870175	-0.0220357	-0.036355	-0.0150368	0.0116942	0.0438585	0.0604461	0.0137697	0.0424776	0.00903386	0.0588675	0.0300679	0.0269171	0.0415717	0.0207843	0.0178513	-0.00651287	0.0377987	0.00901423	0.0378287	-0.00118774	0.0516193	0.0430031	0.0885596	0.0564019	0.0598997	0.102923	0.0684825
	0.0179341	-0.0144151	0.00996348	0.00267291	0.0133549	-0.00955448	-0.0199558	0.0303751	0.062638	0.0157298	0.0403493	0.0446827	0.0122874	0.0346877	0.0390145	0.0474614	0.0858919	0.0960505	0.109887	0.0837108	0.0724103	0.0852543	0.0632093	0.0786712	0.058938	0.0465667	0.0311029	0.0280802	0.0378294	0.0376796	0.0274589	0.0638418	0.0885465	0.12368	0.0714141	0.0585417	0.0925629	0.0760244
	0.00881546	-0.00626766	-0.00878217	-0.00187829	0.00692494	-0.0091267	0.0103144	0.0488311	0.0715811	0.0482875	0.127275	0.116036	0.0580636	0.10727	0.0771697	0.0703502	0.121437	0.15668	0.187074	0.146416	0.112589	0.113439	0.093693	0.116984	0.121314	0.0763503	0.0379092	0.0500952	0.0558552	0.052949	0.0741587	0.124225	0.12703	0.132805	0.1083	0.0818268	0.0649549	0.0998096
	0.00376511	-0.00199743	-0.016872	-0.0126428	0.0117516	-0.00677749	0.0227731	0.0291633	0.0564198	0.0755608	0.169965	0.143085	0.100708	0.126062	0.0995087	0.075689	0.0974845	0.173459	0.196637	0.173122	0.109031	0.0969264	0.0821745	0.102594	0.127793	0.090234	0.0342373	0.0578472	0.0739994	0.0654747	0.0942926	0.146636	0.160856	0.137606	0.125732	0.079215	0.0477935	0.110952
	0.00159355	-0.00125124	-0.0204125	-0.0160615	0.0138853	-0.00183877	0.0240851	0.0218198	0.0439764	0.0711369	0.156827	0.13638	0.098471	0.112832	0.100792	0.0711271	0.0763868	0.143783	0.169447	0.16205	0.0992538	0.0831538	0.0555754	0.0882305	0.115947	0.0883804	0.0257668	0.0598162	0.0630637	0.061839	0.0870032	0.131069	0.163011	0.114605	0.12008	0.0711353	0.042871	0.103282
Monkey W	-0.00421762	-0.00161883	-0.00464741	0.00620557	-0.000660706	-0.00361502	0.00855401	0.0462339	0.0769944	0.0628779	0.0517047	0.0701215	0.076465	0.0795665	0.0836528	0.0904982	0.0696351	0.051028	0.0326591	0.0590934	0.0906822	0.0786708	0.0980154	0.103754	0.0992699	0.0677661	0.0700542	0.0757278	0.0660557	0.0580056	0.0880317	0.0908309	0.0900738	0.0879311	0.06614	0.0719766	0.0852555	0.0748517
VEH	-0.0142153	-0.00798022	0.0185004	0.0090967	-7.59853e-05	-0.0117729	0.00644724	0.0379506	0.0489394	0.0425313	0.034082	0.0490835	0.0621542	0.0554841	0.053212	0.0656957	0.0672274	0.0334543	0.0285173	0.063225	0.0845527	0.0815603	0.0869259	0.081325	0.08062	0.066134	0.070977	0.0630854	0.0503345	0.0358125	0.0571164	0.063786	0.0627193	0.0654865	0.0604437	0.0515481	0.0649705	0.05568
Large	-0.0163461	-0.0159619	0.0223138	0.00892606	0.000345619	-0.0108266	0.0115491	0.0512508	0.0318239	0.0306951	0.0118169	0.0340738	0.0407032	0.0422911	0.0398284	0.0494906	0.0525604	0.0432916	0.0427074	0.0726927	0.0842604	0.0809598	0.0848204	0.062623	0.0709213	0.0710527	0.0748036	0.0557981	0.030318	0.0305059	0.0354482	0.0694766	0.0561229	0.0435966	0.0662372	0.0512102	0.0626915	0.0423573
Pre	-0.011283	-0.00601931	0.0087923	-0.00439351	-0.00717326	-0.00542897	0.0255057	0.0456345	0.0252136	0.0260046	0.0157767	0.0257234	0.0234528	0.0410732	0.0377785	0.0442812	0.0317472	0.0497433	0.0503865	0.0679439	0.0615001	0.0591111	0.0664966	0.0481416	0.0697662	0.0684434	0.0444757	0.0434391	0.0329004	0.020802	0.0290556	0.0632802	0.0469954	0.0293409	0.0627831	0.0527276	0.0533414	0.0379774
	0.00607356	0.00584875	-0.00725081	-0.0142686	-0.0118451	-0.00232943	0.0237716	0.0309924	0.0456359	0.0423215	0.0351604	0.04743	0.0432942	0.0516292	0.0368564	0.0531009	0.0340465	0.0464027	0.0629297	0.0664919	0.0553408	0.0624009	0.0722491	0.0669386	0.069591	0.0807069	0.0458435	0.0500424	0.0566142	0.0431166	0.0540162	0.0545053	0.0601402	0.035273	0.0652062	0.062953	0.0477889	0.0517721
	0.0120245	0.0133362	-0.012049	-0.0167253	-0.00808765	-3.32904e-05	0.0115345	0.0220726	0.0619365	0.0412529	0.0539542	0.0551352	0.0427009	0.0571034	0.0454861	0.0587395	0.0424807	0.0524625	0.0539756	0.0743809	0.046326	0.0521428	0.0663734	0.0736515	0.0698593	0.0873138	0.0476888	0.05819	0.0644384	0.0597476	0.0642765	0.0409759	0.0732271	0.053813	0.0587489	0.060648	0.059013	0.0644909
	0.0175847	0.00575835	-0.00467514	-0.0111602	-0.00245982	-0.0110787	0.00603085	0.0368708	0.06004	0.0366241	0.0567712	0.0578019	0.036838	0.0565108	0.067763	0.0473324	0.0466204	0.0509931	0.0380214	0.0795453	0.0448804	0.0559709	0.0412343	0.0588859	0.0666465	0.0641818	0.0452323	0.0506297	0.0667501	0.0486467	0.0676053	0.0356333	0.0591554	0.0435968	0.0390235	0.0559009	0.061328	0.061176
	0.0196429	-0.00163593	-0.000242118	-0.00705137	0.00346187	-0.0168909	0.00271559	0.0602671	0.0463234	0.0445192	0.0645552	0.0718404	0.042719	0.0569143	0.0713294	0.0543482	0.0553137	0.0614382	0.0385343	0.0730313	0.0601762	0.0392102	0.0491385	0.0541583	0.0717146	0.046444	0.051869	0.0337625	0.0779328	0.0257735	0.0658892	0.0373887	0.0449772	0.0316018	0.0527378	0.0534708	0.0790028	0.0611992
	0.0145994	0.00283704	0.000804176	-0.00519725	0.00634235	-0.0177015	-0.00168423	0.0621453	0.0442768	0.0450249	0.0766252	0.0788399	0.0507201	0.0779696	0.0772322	0.0817365	0.0870156	0.0957209	0.0582543	0.0670151	0.0884095	0.0406963	0.0622268	0.0570649	0.0710505	0.0629413	0.0561305	0.0379577	0.101996	0.0222424	0.0854588	0.057201	0.0491947	0.0364662	0.0697925	0.0656848	0.0880342	0.0624459
	0.00770582	0.00978109	-0.000967663	-0.0024123	0.0126004	-0.0198217	-0.00688566	0.0552806	0.0472814	0.0595797	0.0709648	0.0736684	0.0600798	0.0737921	0.0660812	0.101272	0.0874233	0.123411	0.0787996	0.077889	0.0895374	0.0605082	0.0640254	0.0579261	0.0577608	0.0906974	0.0626725	0.0710548	0.113315	0.0439067	0.097416	0.0826628	0.0685039	0.0746999	0.0764182	0.082143	0.0856705	0.0714637
	0.00822195	0.00670747	0.00349402	-0.0105596	0.0240112	-0.0215324	-0.0103427	0.0338774	0.0641703	0.0571735	0.0552352	0.0618671	0.0752731	0.0794036	0.0585717	0.0929016	0.0914695	0.116468	0.0902935	0.079229	0.081705	0.0754173	0.0483512	0.0422382	0.0463766	0.0812652	0.0584443	0.0831863	0.0989562	0.0536804	0.0839173	0.0868675	0.07894	0.10173	0.0665449	0.0844364	0.0952705	0.0853832
	0.0132546	0.00225562	-0.0037717	-0.0107992	0.0218827	-0.0166699	-0.00615211	0.0180195	0.0722778	0.0455102	0.0296651	0.04922	0.0799568	0.074664	0.0598767	0.0809693	0.0642377	0.0903566	0.0741147	0.058772	0.0666273	0.0662832	0.0299649	0.0216146	0.0290471	0.0528493	0.0266656	0.0688965	0.0625627	0.0343176	0.0468685	0.0552755	0.0680341	0.0662997	0.0367169	0.0676921	0.0754813	0.0868865
	0.0172859	0.00213208	-0.00525853	-0.00259278	0.00387761	-0.01557	0.000125675	0.0180311	0.0593422	0.0374562	0.0154711	0.033042	0.0719965	0.0741366	0.0687771	0.06383	0.0378889	0.0422775	0.0441178	0.0285849	0.0494867	0.0514511	0.0112184	0.00371213	0.0137553	0.0277839	-0.00402319	0.0198377	0.0179852	0.0244943	0.0263385	0.0209022	0.0451964	0.0237298	0.0179613	0.061685	0.0489061	0.0822835
	0.0134701	0.00165086	-0.0015242	0.00330683	-0.0105554	-0.00350239	-0.00284579	0.0244571	0.0568289	0.0346623	0.0133527	0.0417589	0.0557188	0.0776593	0.0708791	0.067791	0.0305233	0.0312161	0.0142047	0.0162944	0.0292655	0.041335	0.0089042	0.0235173	0.0231548	0.0250711	0.00961205	0.0134016	0.00549379	0.0245806	0.0286297	0.0329963	0.0346227	0.0249936	0.0211066	0.061989	0.0452113	0.0750223
	0.00304085	0.00578999	0.00707234	0.0117981	-0.0218373	0.000179404	-0.00604342	0.0231103	0.0562469	0.0465185	0.0148818	0.0540078	0.0599617	0.0958491	0.0783666	0.092756	0.0401459	0.0452584	0.0133264	0.0322691	0.0350116	0.062875	0.0378814	0.049963	0.0350557	0.0419342	0.0420954	0.0411878	0.0304827	0.0344842	0.0352059	0.06641	0.0566535	0.0579501	0.0466143	0.0655053	0.0614587	0.0731442
	3.89811e-05	0.0162824	0.00550776	0.0129925	-0.0235841	-0.00102619	-0.0102113	0.0411473	0.053723	0.0478607	0.0393607	0.0644926	0.0608429	0.101285	0.0813241	0.0976242	0.0487758	0.0468911	0.0527095	0.0614481	0.0632048	0.0780238	0.0642156	0.0530583	0.0542569	0.0600914	0.0600287	0.0678925	0.0616516	0.0569383	0.0530443	0.0878294	0.0848582	0.0802405	0.0770248	0.0685034	0.0848207	0.0702034
	0.00682861	0.0219832	-0.000451153	0.00485178	-0.0207266	0.00108218	-0.013568	0.0491156	0.041308	0.044051	0.0521969	0.0620035	0.071366	0.104326	0.0855829	0.0891345	0.050661	0.053796	0.0775105	0.0686673	0.0626629	0.0745891	0.0735317	0.0558559	0.0749863	0.052071	0.0617599	0.0551431	0.063903	0.0614064	0.0816024	0.107545	0.0995372	0.088589	0.0959989	0.0819944	0.102565	0.0686665
	0.0139988	0.0240068	-0.000712639	-0.00981923	-0.0205324	0.00107328	-0.00801447	0.03789	0.0309319	0.0491306	0.0532774	0.0426124	0.0802858	0.112742	0.113605	0.107203	0.0907427	0.0849703	0.093888	0.0784158	0.0851277	0.0822565	0.0874735	0.0512904	0.0792854	0.0317135	0.0628196	0.0524439	0.0592945	0.0623098	0.0624563	0.0827119	0.0820133	0.078855	0.106924	0.0918302	0.0917528	0.0749037
	0.0339271	0.0255659	-0.00548292	-0.015111	-0.0308714	-0.00396295	-0.00406471	0.038863	0.0145045	0.0245181	0.0511428	0.0226839	0.0604144	0.11188	0.145179	0.151019	0.140495	0.114943	0.110562	0.0901982	0.0884433	0.0947697	0.09816	0.0479276	0.0784823	0.0213462	0.049094	0.0559934	0.0563182	0.0762281	0.0531337	0.0625248	0.078319	0.0856448	0.106603	0.0943487	0.0625791	0.0856139
	0.0511672	0.017764	-0.00484151	-0.0120526	-0.035507	-0.00747341	-0.00905664	0.016156	0.0166953	-0.012737	0.0516433	-0.000263114	0.0112249	0.0749508	0.123185	0.146789	0.136257	0.106566	0.0960272	0.0711859	0.0659446	0.0755318	0.084881	0.0280745	0.0454364	0.0171435	0.0188348	0.0491575	0.0481426	0.0494692	0.0353588	0.0567425	0.0625672	0.0729762	0.0935404	0.0812001	0.0358729	0.0787178
	0.043479	0.00582849	-0.00961424	0.00084039	-0.0181661	-0.00945136	-0.0129163	-0.000168531	0.0365368	0.0018728	0.048616	-0.0119041	-0.0297664	0.0412334	0.0728639	0.107351	0.108001	0.0781789	0.0614302	0.068087	0.067899	0.0557433	0.0732888	0.0222298	0.0364595	0.0169404	0.0149638	0.0374128	0.0455096	0.0160793	0.0236342	0.0452666	0.0362382	0.0558258	0.0735664	0.0643208	0.040102	0.0753059
	0.0174528	0.00753875	-0.0170251	0.00864748	0.00333124	-0.00233416	-0.017611	0.00634536	0.0579471	0.0295304	0.0127327	-0.0256761	-0.0558088	0.00495381	0.0322504	0.0575934	0.0871157	0.05678	0.0403155	0.0663173	0.0726675	0.0635352	0.0625373	0.0265981	0.0360039	0.0121043	0.0191062	0.0313072	0.0263434	0.011265	-0.00199674	0.00593302	-0.00740543	0.00278066	0.0233326	0.0119145	0.0200931	0.040094
	0.00991608	0.0115059	-0.0268629	-0.0105449	0.009926	0.00165231	0.0044074	0.085008	0.173676	0.215959	0.192758	0.173528	0.133084	0.185149	0.186796	0.22827	0.26212	0.252462	0.221505	0.260573	0.287837	0.27721	0.264659	0.254205	0.257873	0.235429	0.242732	0.260275	0.237438	0.240394	0.219945	0.228281	0.210164	0.186761	0.198848	0.191455	0.224894	0.208117
	0.0499272	0.00500628	-0.05032	-0.0469538	-0.0164564	-3.12455e-05	0.0588279	0.317697	0.506036	0.706488	0.79666	0.787122	0.748955	0.797139	0.789155	0.804534	0.830597	0.853636	0.82689	0.855909	0.879961	0.895215	0.893103	0.887935	0.917746	0.905858	0.898606	0.941061	0.934042	0.923934	0.897678	0.893593	0.893428	0.850649	0.838503	0.826031	0.864454	0.817429
	0.081526	-0.00437122	-0.0660983	-0.0717564	-0.0400023	-0.00703543	0.107738	0.523604	0.84013	1.16287	1.35659	1.35239	1.30433	1.338	1.32533	1.34395	1.35666	1.37923	1.3626	1.36658	1.41435	1.44097	1.44439	1.43534	1.485	1.48879	1.47585	1.53114	1.52296	1.51729	1.49454	1.48841	1.49224	1.45922	1.4251	1.42097	1.43192	1.38362
	0.0887149	-0.00404961	-0.0674604	-0.078317	-0.04667	-0.0107387	0.118521	0.547107	0.873726	1.20981	1.43236	1.4219	1.38025	1.40296	1.38001	1.39932	1.41308	1.43813	1.40974	1.41614	1.46148	1.48953	1.4976	1.48285	1.53647	1.54986	1.5284	1.58597	1.57749	1.57415	1.55428	1.54375	1.55795	1.52811	1.50315	1.50327	1.49063	1.45608
Monkey W	0.00620798	0.00824919	0.00048886	0.0064388	-0.0133034	-0.00477358	-0.00330788	0.0555704	0.0678534	0.0558275	0.0628102	0.0443472	0.068264	0.0824254	0.0934206	0.0894944	0.0952719	0.0933914	0.0643004	0.0771134	0.0869157	0.0894074	0.105028	0.039236	0.074396	0.0580352	0.0689288	0.0811021	0.0875915	0.0838964	0.0644701	0.0704598	0.101922	0.100924	0.0717062	0.0807787	0.0907425	0.109581
VEH	0.00485225	0.00817436	-3.80836e-05	-0.00232502	-0.00877975	-0.00633577	0.00445202	0.0430109	0.0563769	0.036833	0.046661	0.0454501	0.0740573	0.0747169	0.080848	0.0535141	0.0670526	0.072608	0.0614636	0.0510708	0.0623841	0.0797452	0.0794727	0.0415456	0.0713172	0.0542552	0.0687773	0.0695304	0.0764787	0.0728344	0.0506794	0.0643569	0.0811995	0.0946213	0.0580553	0.0595583	0.0547676	0.0908625
Large	-0.000996646	0.0121942	0.0056709	-0.00644213	0.00172717	-0.0124796	0.000326078	0.0362225	0.0580893	0.0237123	0.0395988	0.0414373	0.0633087	0.0677475	0.059268	0.0333143	0.0415537	0.0526682	0.0618502	0.0385289	0.0428563	0.0753873	0.0695894	0.0617034	0.0685787	0.0383064	0.062269	0.0670246	0.0665179	0.0540736	0.0395009	0.0561176	0.0514327	0.0760029	0.0464769	0.0456584	0.0365104	0.0748401
Post	-0.00468266	0.0132798	0.00427145	-0.015554	0.00823982	-0.004	-0.00155441	0.0387239	0.0769442	0.0270514	0.0383219	0.0333748	0.0536579	0.0577979	0.0482284	0.0369166	0.0201961	0.0351258	0.0565646	0.0359441	0.0372016	0.0634523	0.0542636	0.0475864	0.0674785	0.0276814	0.0468552	0.0595328	0.0378659	0.0388861	0.0350705	0.045222	0.0252883	0.0358517	0.0360937	0.0324089	0.0364269	0.0691697
	-0.00152935	0.0150596	-0.00142296	-0.0153245	0.00612748	-0.00250056	-0.000409637	0.0590443	0.0844857	0.0457989	0.0369484	0.0274542	0.047173	0.0723875	0.0402	0.0423022	0.0388657	0.0259209	0.0539824	0.0352273	0.0402621	0.052776	0.0374416	0.0236393	0.0558221	0.0331884	0.0386065	0.0478023	0.0378939	0.0532762	0.0372488	0.0474286	0.0221212	0.0163564	0.045386	0.0338448	0.0480315	0.0735921
	0.00270074	0.0163298	-0.00427081	-0.0026248	0.00526188	-0.012645	-0.00475189	0.0685806	0.0703922	0.0593105	0.0331738	0.0203382	0.0267721	0.0860162	0.03019	0.0444887	0.0599939	0.0347241	0.0525976	0.032069	0.0429696	0.0606599	0.0358455	0.0205069	0.0529311	0.0396014	0.0355782	0.0503477	0.064039	0.0689121	0.0389356	0.0550244	0.0350317	0.0181195	0.0622182	0.0540174	0.0465032	0.0684928
	0.00813656	0.015061	-0.00173904	0.00402913	-0.00875107	-0.00754843	-0.00918811	0.0622868	0.0528749	0.0537729	0.0449915	0.0240027	0.030145	0.10255	0.0328727	0.0533652	0.0688951	0.0411141	0.0556027	0.027413	0.0386363	0.0579344	0.0326651	0.0301265	0.0425869	0.0504783	0.0310421	0.0696509	0.0778094	0.0862859	0.0390505	0.0570216	0.0627929	0.0498443	0.0870613	0.0698016	0.0549209	0.0687549
	0.00107618	0.0154242	0.0053451	0.00461103	-0.0200925	-0.00086795	-0.00549608	0.0622894	0.0468244	0.0475793	0.0516285	0.0486726	0.0335066	0.104641	0.0483758	0.0520502	0.0704548	0.0486641	0.070745	0.0333459	0.0522899	0.0568753	0.0474691	0.0666224	0.0382186	0.0627522	0.0432404	0.073324	0.0686611	0.0898415	0.0451463	0.071291	0.0612265	0.0590166	0.0979091	0.0864739	0.0670893	0.0605434
	-0.0106273	0.00868109	0.0132205	-0.00242094	-0.0196776	0.00166504	0.00915918	0.0615305	0.0558401	0.0451816	0.0484715	0.0561404	0.0459497	0.0876741	0.0444997	0.0442574	0.0896699	0.0436167	0.0715302	0.0470628	0.0576228	0.0493446	0.0542219	0.0843055	0.0477583	0.0619132	0.0523496	0.0537447	0.0586419	0.0725733	0.0524978	0.0902546	0.049403	0.0429942	0.0739175	0.0823662	0.0665986	0.048695
	-0.00551635	0.00415029	0.0156752	-0.0106226	-0.00930654	-0.0011435	0.00676344	0.0573788	0.0625958	0.0372576	0.0408845	0.0409381	0.0575181	0.0688517	0.0340186	0.0655797	0.0935588	0.0395403	0.0571088	0.0606538	0.0630979	0.0528004	0.0468866	0.0732534	0.0461326	0.0597573	0.0561124	0.0317643	0.0566598	0.0614724	0.0531763	0.0775917	0.0397297	0.0487343	0.0539156	0.0718483	0.0625618	0.0470937
	0.00747973	-0.0036825	0.0098868	0.000909366	-0.0043007	-0.00231777	-0.00797494	0.042423	0.0489756	0.0253719	0.0266629	0.0407957	0.0421323	0.0419434	0.0258445	0.0751889	0.0671186	0.0381866	0.0436439	0.0627576	0.0437466	0.0561255	0.0301401	0.0394302	0.0343249	0.0355181	0.0510387	0.0310857	0.0468365	0.0310009	0.0411445	0.0512704	0.0372585	0.04955	0.0281443	0.0403835	0.0472228	0.0461412
	0.0216009	-0.00847723	-0.00267282	0.00994782	-0.00550964	-0.00483123	-0.0100578	0.0345509	0.0321084	0.0298212	0.0222959	0.0400505	0.0247521	0.0276856	0.0242919	0.0562714	0.0315862	0.0265898	0.0244471	0.0416484	0.0272866	0.041207	0.0163449	0.00804286	-0.00060093	0.0123709	0.0308337	0.0337558	0.0381773	0.0150356	0.0245627	0.0365574	0.0333923	0.0399384	0.0235498	0.0410266	0.0476208	0.0414379
	0.0194599	-0.00853407	-0.00845625	0.0170485	0.00013275	-0.00136083	-0.01829	0.0237362	0.0282679	0.0402528	0.0178762	0.0308703	0.0271537	0.0226222	0.0368987	0.0435368	0.0313235	0.0334625	0.00989549	0.0187403	0.0146789	0.0144761	0.0123711	0.00505567	-0.0209887	0.000501652	0.0119425	0.0364035	0.0206054	-0.0016514	0.0145382	0.0272675	0.0258863	0.0245025	0.0223238	0.0541753	0.054256	0.0290936
	0.0128578	0.000305997	-0.00399306	0.00482321	-0.00293849	0.000695784	-0.0117512	0.02854	0.0350048	0.0326874	0.0269236	0.0334602	0.0364014	0.0388591	0.0501905	0.0396751	0.0480071	0.0487768	0.0146497	0.0194409	0.00697421	0.0105365	0.0288599	0.0173327	-0.0155942	0.0046435	-0.000310575	0.0485874	0.0295142	0.0107888	0.0441223	0.053977	0.0397252	0.0302916	0.0278151	0.0792	0.0696457	0.0447075
	0.00680337	0.00486556	0.0111988	-0.00504945	-0.00842913	0.000985168	-0.0103743	0.0464116	0.0399059	0.0222797	0.0442455	0.0487398	0.0473389	0.0593306	0.0676473	0.0368288	0.059743	0.0528036	0.0301946	0.0596413	0.0208811	0.0321388	0.0259408	0.0289872	-0.0011198	0.0290984	0.0164117	0.0613042	0.0382369	0.0451889	0.0665424	0.0763997	0.0696083	0.0584935	0.0603462	0.0882586	0.086639	0.0719526
	0.0128214	0.00228442	0.0139867	0.00192906	-0.012721	-0.002473	-0.0158276	0.0474682	0.0245314	0.012423	0.0596359	0.044907	0.0632527	0.0481598	0.0657115	0.049217	0.0666582	0.0562165	0.0351241	0.0828917	0.0314095	0.0464025	0.049754	0.0491707	0.0254882	0.0494561	0.0396178	0.0575395	0.0429822	0.0581394	0.0838272	0.0780575	0.0814914	0.0824447	0.0938739	0.0941056	0.10228	0.0941186
	0.0184167	0.000998661	0.00480935	0.00561521	-0.00142346	-0.0118185	-0.016598	0.0437719	0.00719092	0.0294301	0.0565091	0.0399142	0.0648661	0.0455181	0.0676366	0.0565198	0.0643058	0.0558572	0.0529506	0.0640178	0.0236485	0.0519285	0.0663116	0.0600062	0.0457697	0.0526719	0.0382875	0.0602774	0.0374863	0.0602257	0.0918441	0.0824096	0.0764915	0.0936577	0.110738	0.106455	0.112246	0.105943
	0.0247786	0.0030271	-0.0116582	0.00888581	0.00872912	-0.0152605	-0.0185019	0.0449611	0.0068476	0.0331813	0.035147	0.033744	0.0475458	0.0563276	0.0684851	0.0615392	0.0595007	0.0675216	0.0852324	0.0575845	0.0282886	0.0360091	0.0798005	0.0609295	0.0651103	0.0543436	0.0401723	0.0547014	0.0361834	0.0548	0.0826772	0.0812149	0.0676404	0.0863337	0.0904105	0.101817	0.10962	0.0931179
	0.0315997	-0.0031713	-0.0260442	0.00552517	0.0109287	-0.00905439	-0.00978369	0.0466646	0.0190434	0.034663	0.0368924	0.0358543	0.0478956	0.0929016	0.0754592	0.0952855	0.0888096	0.112002	0.114563	0.0631916	0.0658361	0.0524189	0.107924	0.082457	0.0891046	0.0762235	0.0561884	0.0770052	0.0451185	0.0827545	0.0823131	0.0934079	0.0728898	0.0832766	0.0847515	0.101992	0.121185	0.0906311
	0.0146066	-0.00699282	-0.0161724	0.00653854	0.00512662	0.0037461	-0.00685263	0.0439391	0.0224592	0.0389518	0.0541981	0.0186742	0.0401037	0.0870171	0.0755027	0.0940758	0.1059	0.121323	0.0889422	0.0651905	0.0831356	0.0649034	0.112961	0.0819152	0.108158	0.100005	0.0560569	0.0915048	0.0592094	0.101846	0.0746831	0.11384	0.0924707	0.0917879	0.0848675	0.0917157	0.114493	0.106735
	-0.00363968	-0.000172542	-0.0103296	-0.00186174	-0.000884977	0.0134096	0.00347892	0.0409137	0.0378054	0.0505508	0.0522072	-0.00392478	0.00933821	0.0493316	0.0468118	0.0559921	0.0980357	0.0908891	0.041919	0.0531162	0.0879016	0.061883	0.103149	0.0588847	0.0979142	0.0994574	0.0654393	0.0841586	0.0641101	0.105592	0.0628522	0.122534	0.0871161	0.0844876	0.0706606	0.0832214	0.100938	0.111949
	-0.0104956	0.00164929	-0.00940832	-0.00910531	0.004285	0.0133235	0.00975145	0.0452734	0.0514743	0.041274	0.0388854	-0.0250777	-0.00966177	-0.00547355	0.00649103	0.0158377	0.0571194	0.0450545	0.00365689	0.0293968	0.0667903	0.0436818	0.0894828	0.0556282	0.0818652	0.0933505	0.0656971	0.084788	0.0550823	0.0690609	0.0230804	0.0916542	0.048559	0.0445754	0.0445848	0.0609213	0.06984	0.093307
	0.00958297	0.0011623	-0.0172466	-0.0254916	0.00354044	0.00203318	0.0264193	0.127443	0.159248	0.158628	0.18722	0.14746	0.144185	0.142105	0.151067	0.17925	0.201574	0.200445	0.180785	0.193571	0.225417	0.204585	0.235314	0.235956	0.246421	0.248468	0.228554	0.241936	0.244695	0.227373	0.208693	0.23555	0.220836	0.210052	0.203743	0.219855	0.200812	0.236854
	0.0522017	0.00135052	-0.038828	-0.0548746	-0.0247979	-0.00664272	0.071591	0.3412	0.469266	0.589108	0.712822	0.737394	0.688702	0.681818	0.704181	0.72591	0.76261	0.782567	0.748142	0.745186	0.784795	0.787654	0.787475	0.800804	0.798516	0.813678	0.787914	0.789374	0.810573	0.806	0.828996	0.832549	0.832881	0.814406	0.797871	0.804421	0.780193	0.792047
	0.0778614	-0.00320778	-0.0450576	-0.077395	-0.0442683	-0.0113031	0.10337	0.551975	0.805758	1.03789	1.26993	1.3251	1.24487	1.21343	1.24928	1.27248	1.30584	1.32176	1.28752	1.27322	1.32179	1.33715	1.31711	1.32964	1.32472	1.34847	1.32624	1.33674	1.37115	1.38903	1.4071	1.41226	1.40523	1.38702	1.38562	1.38583	1.37348	1.34318
	0.082778	-0.00180024	-0.0462617	-0.0855776	-0.0508852	-0.00781757	0.109564	0.576651	0.856707	1.10292	1.34728	1.40837	1.32654	1.28648	1.32223	1.3477	1.37443	1.38559	1.35561	1.34314	1.38195	1.3946	1.38033	1.3861	1.38041	1.41178	1.39835	1.40973	1.44457	1.47445	1.47674	1.48441	1.47878	1.47305	1.46406	1.45372	1.45519	1.42315
Monkey W	-0.0104256	-0.00986802	-0.00513627	-0.000233225	0.0126427	0.00115856	0.0118619	-0.00933643	0.00914102	0.0070504	-0.0111055	0.0257743	0.00820108	-0.00285891	-0.00976774	0.00100376	-0.0256368	-0.0423634	-0.0316413	-0.0180199	0.00376644	-0.0107366	-0.00701267	0.0645184	0.0248739	0.00973097	0.00112546	-0.00537435	-0.0215358	-0.0258908	0.0235615	0.0203711	-0.0118484	-0.0129927	-0.00556625	-0.00880213	-0.00548705	-0.0347297
VEH	-0.0190675	-0.0161546	0.0185385	0.0114217	0.00870376	-0.00543709	0.00199523	-0.00506031	-0.00743758	0.00569827	-0.012579	0.0036334	-0.011903	-0.0192328	-0.027636	0.0121816	0.00017478	-0.0391537	-0.0329463	0.0121542	0.0221686	0.00181506	0.0074532	0.0397794	0.00930286	0.0118788	0.00219974	-0.00644499	-0.0261442	-0.0370219	0.00643701	-0.00057091	-0.0184803	-0.0291348	0.00238837	-0.00801019	0.0102029	-0.0351824
Large	-0.0153494	-0.0281561	0.0166429	0.0153682	-0.00138155	0.00165298	0.011223	0.0150283	-0.0262654	0.00698282	-0.0277819	-0.00736356	-0.0226055	-0.0254564	-0.0194395	0.0161763	0.0110067	-0.00937657	-0.0191428	0.0341638	0.0414041	0.00557243	0.0152309	0.000919573	0.00234264	0.0327463	0.0125346	-0.0112265	-0.0361999	-0.0235678	-0.00405274	0.0133589	0.00469025	-0.0324063	0.0197603	0.00555183	0.026181	-0.0324828
Pre-Post	-0.00660031	-0.0192991	0.00452086	0.0111605	-0.0154131	-0.00142897	0.0270601	0.00691065	-0.0517306	-0.00104682	-0.0225452	-0.00765143	-0.0302052	-0.0167247	-0.01045	0.00736455	0.0115511	0.0146175	-0.00617803	0.0319997	0.0242986	-0.00434119	0.012233	0.000555209	0.00228771	0.040762	-0.00237952	-0.0160937	-0.00496548	-0.0180842	-0.00601497	0.0180583	0.0217071	-0.0065108	0.0266893	0.0203187	0.0169145	-0.0311923
	0.00760291	-0.00921083	-0.00582784	0.00105598	-0.0179726	0.000171135	0.0241813	-0.0280518	-0.0388498	-0.00347735	-0.00178802	0.0199758	-0.0038788	-0.0207584	-0.00334355	0.0107988	-0.00481922	0.0204818	0.00894737	0.0312647	0.0150788	0.00962494	0.0348075	0.0432993	0.013769	0.0475185	0.00723699	0.00224007	0.0187203	-0.0101597	0.0167674	0.00707666	0.038019	0.0189165	0.0198203	0.0291083	-0.000242583	-0.02182
	0.00932381	-0.00299359	-0.0077782	-0.0141005	-0.0133495	0.0126117	0.0162864	-0.046508	-0.00845571	-0.0180577	0.0207804	0.0347969	0.0159288	-0.0289127	0.015296	0.0142508	-0.0175132	0.0177384	0.00137799	0.042312	0.00335639	-0.00851711	0.0305279	0.0531446	0.0169282	0.0477124	0.0121106	0.00784238	0.000399393	-0.00916445	0.0253408	-0.0140485	0.0381954	0.0356935	-0.00346938	0.00663054	0.0125098	-0.0040019
	0.00944815	-0.0093026	-0.0029361	-0.0151894	0.00629125	-0.0035303	0.015219	-0.0254161	0.00716505	-0.0171488	0.0117796	0.0337991	0.006693	-0.0460393	0.0348904	-0.00603282	-0.0222747	0.00987897	-0.0175813	0.0521322	0.00624409	-0.00196355	0.00856914	0.0287594	0.0240596	0.0137035	0.0141901	-0.0190212	-0.0110593	-0.0376392	0.0285549	-0.0213883	-0.00363747	-0.00624742	-0.0480379	-0.0139007	0.00640708	-0.00757892
	0.0185667	-0.0170602	-0.00558721	-0.0116624	0.0235544	-0.016023	0.00821167	-0.00202234	-0.000500981	-0.00306016	0.0129267	0.0231679	0.00921245	-0.0477268	0.0229536	0.00229801	-0.0151411	0.0127741	-0.0322107	0.0396853	0.0078863	-0.017665	0.00166937	-0.0124642	0.033496	-0.0163082	0.00862857	-0.0395616	0.00927168	-0.064068	0.0207429	-0.0339022	-0.0162493	-0.0274147	-0.0451713	-0.0330031	0.0119136	0.000655826
	0.0252267	-0.00584405	-0.0124163	-0.00277632	0.0260199	-0.0193665	-0.0108434	0.0006148	-0.0115633	-0.000156729	0.0281537	0.0226995	0.00477036	-0.00970448	0.0327325	0.0374791	-0.00265424	0.0521042	-0.0132759	0.0199523	0.0307868	-0.0086483	0.00800484	-0.0272406	0.0232921	0.00102811	0.0037809	-0.015787	0.0433541	-0.0503309	0.032961	-0.0330536	-0.000208249	-0.00652801	-0.00412496	-0.0166814	0.0214355	0.0137509
	0.0132222	0.0056308	-0.0166429	0.00821025	0.021907	-0.0186782	-0.0136491	-0.00209828	-0.0153144	0.0223221	0.0300803	0.0327304	0.00256172	0.00494035	0.0320626	0.0356928	-0.00613555	0.0838709	0.0216907	0.0172352	0.0264395	0.00770783	0.0171388	-0.0153273	0.0116281	0.0309401	0.00656008	0.0392906	0.0566552	-0.0175657	0.0442397	0.00507119	0.0287742	0.0259655	0.0225026	0.0102948	0.0231087	0.0243701
	0.00074222	0.01039	-0.00639279	-0.011469	0.0283119	-0.0192146	-0.00236775	-0.00854564	0.0151947	0.0318016	0.0285723	0.0210714	0.0331408	0.0374602	0.0327272	0.0177128	0.0243509	0.0782814	0.0466496	0.0164714	0.0379583	0.0192917	0.0182111	0.00280797	0.0120517	0.0457471	0.00740556	0.0521006	0.0521197	0.0226795	0.0427728	0.0355972	0.0416815	0.0521798	0.0384006	0.0440529	0.0480477	0.0392419
	-0.00834627	0.0107329	-0.00109888	-0.020747	0.0273923	-0.0118387	0.00390568	-0.0165314	0.0401694	0.015689	0.00736923	0.00916952	0.0552047	0.0469783	0.0355848	0.024698	0.0326515	0.0637668	0.0496677	0.0171236	0.0393407	0.0250761	0.01362	0.0135717	0.0296481	0.0404784	-0.00416808	0.0351407	0.0243855	0.019282	0.0223058	0.0187181	0.0346418	0.0263613	0.0131671	0.0266655	0.0278605	0.0454486
	-0.00217396	0.0106662	0.00319771	-0.0196413	0.00374486	-0.0142092	0.0184156	-0.00570508	0.0310744	-0.00279662	-0.00240501	0.00217171	0.0448428	0.0515144	0.0318783	0.0202932	0.00656541	0.00881499	0.0342223	0.00984459	0.0348078	0.036975	-0.00115272	-0.00134355	0.0347439	0.0272822	-0.0159657	-0.0165658	-0.00262024	0.0261456	0.0118003	-0.00636531	0.0193101	-0.000772712	-0.00436247	0.00750967	-0.00534993	0.0531899
	0.00061234	0.00134487	0.00246886	-0.00151639	-0.00761691	-0.00419817	0.0089054	-0.0040829	0.0218241	0.00197499	-0.0135709	0.00829873	0.0193174	0.0388002	0.0206886	0.0281159	-0.0174838	-0.0175607	-0.000444934	-0.00314654	0.0222913	0.0307985	-0.0199557	0.00618456	0.038749	0.0204276	0.00992262	-0.0351858	-0.0240204	0.0137919	-0.0154926	-0.0209807	-0.00510247	-0.00529801	-0.00670855	-0.017211	-0.0244344	0.0303148
	-0.00376252	0.000924428	-0.00412643	0.0168476	-0.0134081	-0.000805764	0.00433086	-0.0233013	0.016341	0.0242388	-0.0293637	0.00526802	0.0126228	0.0365185	0.0107193	0.0559272	-0.0195971	-0.00754522	-0.0168681	-0.0273723	0.0141305	0.0307362	0.0119406	0.0209758	0.0361755	0.0128358	0.0256836	-0.0201164	-0.00775423	-0.0107047	-0.0313365	-0.00998969	-0.0129548	-0.000543378	-0.0137319	-0.0227533	-0.0251803	0.00119161
	-0.0127824	0.013998	-0.00847897	0.0110635	-0.0108631	0.00144681	0.00561628	-0.0063209	0.0291916	0.0354377	-0.0202753	0.0195856	-0.00240982	0.0531252	0.0156126	0.0484072	-0.0178825	-0.00932539	0.0175854	-0.0214436	0.0317952	0.0316213	0.0144617	0.00388755	0.0287687	0.0106353	0.0204108	0.0103529	0.0186694	-0.00120109	-0.0307829	0.0097719	0.00336681	-0.00220422	-0.0168491	-0.0256022	-0.0174593	-0.0239152
	-0.011588	0.0209845	-0.0052605	-0.000763437	-0.0193031	0.0129006	0.00302993	0.00534365	0.0341171	0.0146209	-0.00431229	0.0220893	0.00649993	0.058808	0.0179463	0.0326147	-0.0136448	-0.00206121	0.0245599	0.00464945	0.0390144	0.0226606	0.00722019	-0.00415032	0.0292166	-0.00060085	0.0234723	-0.00513426	0.0264167	0.0011807	-0.0102418	0.0251354	0.0230457	-0.00506868	-0.0147387	-0.0244608	-0.00968069	-0.0372761
	-0.0107798	0.0209797	0.0109456	-0.018705	-0.0292616	0.0163337	0.0104875	-0.00707112	0.0240843	0.0159493	0.0181303	0.00886836	0.03274	0.0564141	0.0451199	0.0456643	0.031242	0.0174487	0.00865563	0.0208313	0.0568391	0.0462474	0.00767299	-0.00963906	0.0141751	-0.0226301	0.0226474	-0.00225753	0.0231111	0.00750986	-0.0202209	0.00149703	0.0143729	-0.00747876	0.0165137	-0.00998697	-0.0178675	-0.0182143
	0.0023273	0.0287372	0.0205613	-0.0206362	-0.0418001	0.00509144	0.00571898	-0.00780157	-0.00453888	-0.010145	0.0142503	-0.0131704	0.0125189	0.0189782	0.0697194	0.0557339	0.0516851	0.00294173	-0.00400141	0.0270065	0.0226072	0.0423508	-0.00976424	-0.0345293	-0.0106223	-0.0548772	-0.00709438	-0.0210117	0.0111996	-0.00652634	-0.0291793	-0.0308831	0.0054292	0.00236818	0.0218517	-0.00764341	-0.0586056	-0.00501729
	0.0365606	0.0247568	0.0113309	-0.0185912	-0.0406336	-0.0112195	-0.00220401	-0.027783	-0.00576399	-0.0516889	-0.00255478	-0.0189373	-0.0288788	-0.0120664	0.0476821	0.0527137	0.0303568	-0.0147568	0.00708502	0.00599546	-0.017191	0.0106284	-0.02808	-0.0538407	-0.0627221	-0.0828613	-0.0372221	-0.0423473	-0.0110668	-0.0523766	-0.0393243	-0.0570977	-0.0299034	-0.0188117	0.00867294	-0.0105156	-0.0786196	-0.0280169
	0.0471187	0.00600104	0.000715369	0.00270213	-0.0172811	-0.022861	-0.0163952	-0.0410822	-0.00126862	-0.048678	-0.0035912	-0.00797931	-0.0391046	-0.00809823	0.0260521	0.0513588	0.0099652	-0.0127102	0.0195112	0.0149708	-0.0200026	-0.00613964	-0.0298599	-0.0366549	-0.0614547	-0.0825169	-0.0504756	-0.0467457	-0.0186005	-0.0895126	-0.039218	-0.077267	-0.0508779	-0.0286617	0.00290573	-0.0189006	-0.0608359	-0.0366436
	0.0279484	0.00588946	-0.00761681	0.0177528	-0.000953758	-0.0156577	-0.0273624	-0.038928	0.00647273	-0.0117436	-0.0261527	-0.000598356	-0.0461471	0.0104274	0.0257594	0.0417557	0.0299963	0.0117255	0.0366586	0.0369205	0.00587719	0.0198534	-0.0269454	-0.0290301	-0.0458613	-0.0812462	-0.0465909	-0.0534808	-0.0287389	-0.0577958	-0.0250771	-0.0857212	-0.0559644	-0.0417948	-0.0212521	-0.0490068	-0.0497468	-0.053213
	0.000333116	0.0103436	-0.00961627	0.0149467	0.00638557	-0.000380865	-0.0220119	-0.0424352	0.0144288	0.0573306	0.00553776	0.0260679	-0.0111016	0.0430445	0.0357286	0.0490198	0.0605454	0.0520164	0.0407195	0.0670017	0.06242	0.072625	0.0293442	0.0182488	0.011452	-0.0130391	0.0141784	0.0183396	-0.00725666	0.0130213	0.0112521	-0.0072681	-0.0106714	-0.0232913	-0.00489543	-0.0283998	0.0240814	-0.0287368
	-0.00227453	0.00365576	-0.011492	0.00792081	0.00834152	0.00661148	-0.0127631	-0.0235021	0.0367702	0.11738	0.0838382	0.0497275	0.0602534	0.11532	0.0849742	0.0786238	0.0679868	0.0710689	0.078748	0.110723	0.0951665	0.10756	0.105628	0.0871312	0.11923	0.0921802	0.110692	0.151688	0.12347	0.117933	0.0686814	0.061044	0.0605466	0.036243	0.0406316	0.0216105	0.0842617	0.0253821
	0.00366465	-0.00116344	-0.0210407	0.00563861	0.004266	0.00426765	0.00436726	-0.0283706	0.0343723	0.124981	0.0866611	0.0272974	0.0594604	0.12457	0.0760487	0.0714716	0.0508223	0.0574632	0.0750773	0.0933597	0.0925563	0.103815	0.127272	0.105702	0.160275	0.140319	0.149611	0.194404	0.151816	0.128259	0.0874476	0.0761459	0.0870113	0.072206	0.0394839	0.0351432	0.0584302	0.0404359
	0.00593695	-0.00224938	-0.0211986	0.00726062	0.00421514	-0.00292114	0.00895643	-0.0295442	0.0170193	0.106885	0.085073	0.0135268	0.0537108	0.116485	0.0577739	0.0516189	0.0386527	0.0525398	0.054135	0.0730029	0.0795362	0.0949227	0.117274	0.0967422	0.156066	0.138082	0.130045	0.176233	0.132924	0.0996979	0.0775325	0.0593316	0.079167	0.0550508	0.0390929	0.0495526	0.0354474	0.0329291
Monkey W	0.00723483	-0.00248613	-0.0128733	-0.00141076	-0.00694001	0.000465993	0.0160094	0.0575329	0.0448378	0.0470299	0.065453	0.0447628	0.0560572	0.0567647	0.0432342	0.0571188	0.0625877	0.0661418	0.0347651	0.0798838	0.0587365	0.047549	0.0774412	0.0468573	0.0685692	0.0780209	0.0593264	0.064571	0.0758203	0.052528	0.0591336	0.06372	0.0508129	0.0703631	0.0635653	0.0817662	0.0842964	0.078727
VEH	0.0155727	-0.00608061	-0.00196704	-0.00310683	-0.0147584	-0.0173119	0.027652	0.0376865	0.0415199	0.045601	0.0488739	0.0372096	0.0517095	0.048576	0.042483	0.0639883	0.0475649	0.0817572	0.0313791	0.0670536	0.0618444	0.0349619	0.0817121	0.0357779	0.0582605	0.0828193	0.0606923	0.0658589	0.0662564	0.0337487	0.0607119	0.0788236	0.055993	0.0705872	0.0849894	0.0848812	0.0792976	0.0782789
Small	0.0212214	-0.0130412	0.00540811	0.00805411	-0.00744407	-0.0308306	0.0166323	0.0304505	0.0363809	0.054853	0.0363362	0.0219125	0.0470646	0.0487455	0.0414662	0.0573762	0.0309552	0.0776288	0.0403746	0.0559153	0.0632176	0.0405848	0.0716355	0.0325002	0.0445342	0.0809548	0.0723698	0.0604409	0.0627891	0.0321198	0.065563	0.0773805	0.0631383	0.0643114	0.085191	0.0867359	0.0591284	0.0551871
Pre	0.0166199	-0.0126907	0.0051406	0.00876428	0.00982437	-0.0319976	0.00433915	0.0373275	0.0491596	0.0566737	0.0368213	-0.00326583	0.0384606	0.0448695	0.0409553	0.0383098	0.0174833	0.0498472	0.0478169	0.0424148	0.0442201	0.0354999	0.0565299	0.0217977	0.0420312	0.0815185	0.0829064	0.0626143	0.0534847	0.0340615	0.0616151	0.0677083	0.0539501	0.0463673	0.0806721	0.0775285	0.0537553	0.0367455
	0.00348307	-0.00483832	0.00502013	-0.0094655	0.015698	-0.0149715	0.00507417	0.0605493	0.0519681	0.0520852	0.0497584	-0.00332591	0.0183866	0.0559073	0.0424142	0.022109	0.0215685	0.019112	0.0583688	0.0373576	0.0426134	0.0319394	0.0554958	0.0353504	0.0481065	0.0773905	0.0930155	0.0581782	0.0502665	0.0398319	0.0698512	0.0575373	0.0444973	0.0505672	0.0857748	0.0840608	0.0737513	0.0437836
	-0.018061	-0.00146708	0.00542794	-0.0221425	0.00870259	0.00981989	0.0177201	0.0698532	0.0520667	0.0441346	0.0478855	0.00868794	0.0137547	0.054891	0.0360649	0.0162681	0.0464378	0.0260723	0.062398	0.0550829	0.0473437	0.0385482	0.0552772	0.0627411	0.0642143	0.0746937	0.0868035	0.0531327	0.0474408	0.0487851	0.0720389	0.0510617	0.0596553	0.0528477	0.0864169	0.0846117	0.0954922	0.0864789
	-0.0262681	0.00117013	0.00567144	-0.0201158	0.00407648	0.00919043	0.0262754	0.0705455	0.0509244	0.0456403	0.0614223	0.0282546	0.0293051	0.0614743	0.0445192	0.0547002	0.0752571	0.0399591	0.0754232	0.0801973	0.0662782	0.0437959	0.0691311	0.0828515	0.0774728	0.0722054	0.0970941	0.0726524	0.0765711	0.0702867	0.0782627	0.0585992	0.0924442	0.086848	0.075488	0.0848178	0.0999623	0.124893
	-0.0107078	-0.00182565	0.00503971	-0.0144218	-0.00434559	0.00843693	0.0178241	0.0764842	0.0484758	0.0654688	0.0762364	0.0465845	0.0681389	0.0721422	0.0603379	0.0879362	0.080701	0.0684904	0.0924407	0.0872004	0.0900344	0.0753398	0.0798085	0.115087	0.0777018	0.0710872	0.0971196	0.0861796	0.0937026	0.0893775	0.0921648	0.0807381	0.122101	0.117806	0.0726581	0.0917598	0.111112	0.134146
	0.0120665	0.000217878	0.0163461	-0.0246372	-0.00403328	0.00178741	-0.00174748	0.0770628	0.0439556	0.0765588	0.080518	0.0524955	0.0895658	0.0721233	0.0792687	0.0994852	0.0732386	0.0845781	0.0909455	0.0843342	0.0859652	0.0951615	0.0942763	0.10964	0.0839598	0.0796883	0.106539	0.0942523	0.0946099	0.0969108	0.108484	0.116681	0.126077	0.122684	0.0835128	0.105127	0.134832	0.130253
	0.0152039	0.00951141	0.0162401	-0.0271568	-0.00187181	-0.00528739	-0.00663941	0.077594	0.0459065	0.0847652	0.0991468	0.0670153	0.075553	0.0673614	0.0781117	0.0948209	0.071373	0.0766993	0.0783819	0.0805339	0.0786001	0.0848225	0.0898577	0.08646	0.0748083	0.0779594	0.10812	0.0849577	0.0887789	0.093884	0.102903	0.126781	0.11507	0.10923	0.0772543	0.110436	0.174288	0.127808
	0.00183434	0.0137761	0.0147368	-0.0118561	-0.0079724	-0.00178374	-0.00873498	0.06737	0.0498866	0.0586153	0.0793357	0.050975	0.0483515	0.0631795	0.0679085	0.0532103	0.0470121	0.0492018	0.0559685	0.0718818	0.051252	0.0579547	0.0712226	0.0466173	0.051565	0.0616651	0.0771529	0.0476893	0.0709716	0.0682831	0.0781923	0.103296	0.0931642	0.0843687	0.075747	0.112706	0.161498	0.10732
	0.00854967	0.0110558	0.00433818	0.00164452	-0.0108479	0.00250489	-0.0172452	0.0439205	0.0348722	0.0323293	0.0338855	0.0326179	0.0144257	0.0576909	0.0458158	0.0157346	0.00823709	0.0177556	0.0363606	0.0294654	0.0353536	0.0198496	0.0504214	0.0160719	0.00275877	0.0300446	0.0213532	0.00449287	0.0169456	0.0138232	0.0251405	0.0503669	0.0547825	0.0669269	0.0576255	0.0813918	0.137992	0.095356
	0.0135091	0.0138111	0.000946972	0.00481776	-0.0117157	0.000739627	-0.0221088	0.036916	0.0308762	0.029296	0.00859805	0.0227956	0.00920719	0.0478435	0.0328959	0.0157557	0.00763313	0.00503447	0.0299404	-0.00246432	0.0304682	0.00697087	0.0465306	0.00787102	-0.0138385	0.0133819	0.0032533	-0.00809375	-0.00524611	0.00327653	-0.00534909	0.00492735	0.0452495	0.0528257	0.0607568	0.0720443	0.134211	0.0908672
	0.00962081	0.0104272	-0.00298299	0.0118687	-0.00245527	-0.00543159	-0.0210469	0.0421773	0.0291261	0.026481	0.015896	0.0384966	0.015723	0.0421723	0.0282919	0.0433982	0.0472424	0.021475	0.0377333	0.00208182	0.0484709	0.0096644	0.045565	0.0259507	0.0223049	0.0275287	0.0165286	0.0282889	0.0275293	0.00397472	0.0181211	0.0241217	0.0790269	0.0715275	0.0789088	0.0959448	0.162093	0.108491
	0.000388697	0.0104911	0.00392554	0.00620941	0.0064062	-0.0102158	-0.0172051	0.0521768	0.0426849	0.0264602	0.0225339	0.0468094	0.0308577	0.0369883	0.0295907	0.0728349	0.0866621	0.0526404	0.0397156	0.0387179	0.0704875	0.0287922	0.0631723	0.0543639	0.0382694	0.0741819	0.0540206	0.0709194	0.0648258	0.0297313	0.0834493	0.0814267	0.116722	0.103208	0.0993614	0.119739	0.184118	0.133955
	0.00599583	0.00111173	0.0178812	-0.00421697	0.00933986	-0.0173286	-0.0127831	0.0476221	0.028726	0.0255584	0.0311221	0.0410313	0.0500013	0.0301446	0.0409932	0.0616209	0.0877331	0.0663012	0.0511181	0.0701088	0.0638366	0.0587925	0.0671186	0.0596645	0.0414234	0.0805228	0.0369443	0.0765029	0.0774526	0.0533061	0.125189	0.110515	0.11227	0.114616	0.0979655	0.137396	0.189541	0.146436
	0.0149094	-0.0131129	0.0252469	0.00328211	0.000257597	-0.0246466	-0.00593644	0.034538	0.0122928	0.0269374	0.0242506	0.0345484	0.0635333	0.0485028	0.0453867	0.0401393	0.0614953	0.0563345	0.0556998	0.0688375	0.0376212	0.067766	0.0580406	0.0481995	0.0378313	0.0679213	0.0223705	0.0648297	0.0579331	0.05416	0.112435	0.0920295	0.0877364	0.113317	0.09774	0.128966	0.181041	0.154181
	0.0347549	-0.0200876	0.028371	0.00532652	-0.00336534	-0.0286414	-0.016358	0.0202062	-0.00797366	0.0123241	0.0140524	0.016002	0.0389869	0.0435709	0.0325616	0.0243963	0.0408328	0.0493061	0.0525374	0.0608323	0.0339647	0.0654318	0.0501677	0.0332107	0.0407862	0.0455133	0.0300042	0.0487166	0.0305561	0.041101	0.0698268	0.0568762	0.09084	0.112988	0.122607	0.13328	0.172726	0.181803
	0.0485659	-0.0155491	0.0241424	-0.000332178	-0.0099531	-0.0204373	-0.0264366	0.00185116	-0.0126579	0.00906967	0.0144144	-0.00294918	0.0158839	0.0232689	0.0098238	0.0108359	0.0400681	0.0568744	0.036807	0.0635316	0.0420706	0.0710219	0.0506025	0.0243739	0.0473184	0.0421114	0.0342098	0.0437675	0.0175007	0.0386984	0.0471414	0.0422536	0.092382	0.120931	0.127957	0.154087	0.167935	0.221242
	0.0343407	0.00571854	0.0170006	0.00146073	-0.0179532	-0.0102001	-0.0303673	-0.00216889	0.0119525	0.00794345	0.00729019	-0.000371861	0.00639495	0.0171784	-0.00738489	-3.99978e-06	0.0294154	0.0485074	0.0287536	0.0676537	0.0371682	0.061024	0.0489587	0.0290435	0.03249	0.0236694	0.023894	0.0422707	0.0242134	0.0386135	0.0404944	0.056661	0.0894221	0.110864	0.115048	0.172966	0.191929	0.229572
	0.0139307	0.0118398	0.0161742	0.00386946	-0.0108778	-0.00741507	-0.0275213	0.00264178	0.0437798	0.0176831	0.0211004	0.0115992	0.00759215	0.0221619	-0.0147877	-0.00959296	0.00601912	0.0442208	0.0221098	0.0687081	0.0381028	0.0281519	0.0258331	0.0418658	0.0174316	0.0115361	0.0150286	0.0561988	0.0372889	0.0283465	0.0244575	0.0486977	0.0578419	0.0733559	0.0775067	0.135886	0.183358	0.201967
	-0.0123567	0.0121535	0.0179399	0.00761563	0.00149017	-0.00962043	-0.017222	0.0294698	0.0575185	0.0492883	0.0268157	0.0353192	0.0137713	0.041047	-0.0145278	-0.0170976	0.0123113	0.0154461	0.0216375	0.0630107	0.0276791	0.0280851	0.0157434	0.0487886	0.0152638	0.0154078	0.0072698	0.0456148	0.0242859	-0.00519138	0.0120579	0.00289606	-0.00762815	0.0200716	0.0318307	0.0667256	0.13216	0.143555
	-0.00652614	0.0076566	-0.00504155	-0.00300177	-0.00261679	0.00205111	0.00747855	0.136655	0.158394	0.180753	0.214832	0.237932	0.204645	0.24676	0.19724	0.224494	0.251992	0.236245	0.233273	0.265005	0.245964	0.265847	0.231522	0.256319	0.241928	0.26876	0.235406	0.249035	0.237934	0.216939	0.231911	0.192451	0.196248	0.194318	0.202504	0.218193	0.261498	0.280235
	0.0468061	-0.000127281	-0.0438125	-0.0505033	-0.0425524	0.0146257	0.0755637	0.363661	0.505737	0.595168	0.773189	0.824136	0.785443	0.836808	0.823241	0.890131	0.91005	0.888771	0.866018	0.87625	0.887547	0.890098	0.856989	0.861625	0.897096	0.931533	0.901624	0.877579	0.88702	0.870263	0.910686	0.882284	0.902119	0.865573	0.848022	0.846294	0.842956	0.873839
	0.090465	-0.011042	-0.0686514	-0.0846119	-0.0637571	0.011402	0.126195	0.585628	0.867987	1.02427	1.30071	1.36141	1.33976	1.37705	1.39536	1.46254	1.49848	1.47719	1.44749	1.43885	1.46665	1.45128	1.43644	1.44986	1.50065	1.54201	1.53756	1.48508	1.49718	1.47487	1.55481	1.5633	1.57056	1.50464	1.46756	1.44415	1.44204	1.4551
	0.1078	-0.00993566	-0.0766324	-0.0972421	-0.0662437	0.00734175	0.134912	0.604502	0.915844	1.0692	1.34979	1.40755	1.39292	1.41827	1.43837	1.49696	1.54881	1.53241	1.50894	1.48689	1.52263	1.50139	1.4892	1.50673	1.5515	1.59076	1.60722	1.54921	1.55462	1.54202	1.61771	1.65176	1.65195	1.5771	1.53325	1.51363	1.50888	1.51766
Monkey W	0.0117208	-0.00294891	0.0205635	-0.0127757	-0.00536513	-0.00495599	-0.00623851	0.0369042	0.0462224	0.0420861	0.0546298	0.0132928	0.0600123	0.0575264	0.0345941	0.0703396	0.0511423	0.0587706	0.0616869	0.0436728	0.0342407	0.0508351	0.0384411	0.0510985	0.0450013	0.0581385	0.0331053	0.041582	0.0421519	0.0685738	0.0585403	0.0493552	0.0700641	0.0549642	0.0630759	0.0507103	0.0598631	0.0498239
VEH	0.00710199	0.00082305	0.0112255	-0.00565895	0.00743877	-0.00416507	-0.0167653	0.053186	0.0511928	0.0363005	0.0499	0.0415803	0.0734419	0.0253732	0.0298324	0.0753581	0.0632984	0.0421495	0.060928	0.0488836	0.0391769	0.0637002	0.0358712	0.0509549	0.023644	0.0553616	0.0417909	0.0323282	0.0499168	0.0755569	0.0472967	0.039239	0.0545247	0.0511025	0.0630416	0.0606545	0.0618944	0.0544419
Small	-0.00125138	-0.00449331	0.00453799	-0.00164088	0.0129206	0.00302509	-0.0130981	0.0647564	0.0730765	0.0585286	0.0513617	0.0649563	0.0760753	0.0272365	0.0507494	0.0743515	0.0720065	0.0350357	0.0557405	0.0497055	0.0561751	0.0719741	0.056147	0.0641383	0.0396605	0.0573503	0.0598196	0.0464442	0.0650248	0.0762175	0.0417383	0.040786	0.0507737	0.0508175	0.0685659	0.0631535	0.0682484	0.065799
Post	-0.0121626	-0.00480744	0.00130843	-0.00717325	0.011298	0.0109649	0.000571903	0.0652794	0.0634392	0.0617219	0.0526059	0.0786308	0.0504012	0.0388113	0.0563826	0.0701276	0.0705596	0.0273172	0.0490948	0.0289866	0.0484581	0.0851868	0.0679007	0.068358	0.050938	0.0497327	0.0630938	0.0652633	0.075164	0.0783982	0.0426913	0.0549872	0.0505801	0.0423857	0.0774602	0.0624851	0.0830698	0.0793998
	-0.0163136	-0.00088983	0.0144378	-0.0107638	0.00755108	0.000200787	0.0057775	0.0625995	0.0497992	0.0438089	0.0549673	0.0709385	0.0374766	0.0478735	0.0452083	0.0635516	0.0558741	0.0377621	0.0536319	0.0317134	0.0469478	0.0786049	0.0669489	0.0650682	0.0595942	0.0597097	0.064334	0.0620276	0.0704088	0.0597665	0.0486932	0.0688962	0.059134	0.0472506	0.0817356	0.0601971	0.0849784	0.068596
	-0.0120286	0.00446855	0.0182167	-0.00680236	0.00396138	-0.00555837	-0.00225731	0.0637144	0.0558853	0.028094	0.0556842	0.0639175	0.0427453	0.057306	0.0514236	0.0501737	0.052293	0.0537056	0.0510881	0.051126	0.0486404	0.0609941	0.0614172	0.0705997	0.0699011	0.0667284	0.0645451	0.045106	0.0718401	0.0462859	0.0629251	0.0775937	0.0606886	0.0466306	0.0568603	0.0616692	0.0851373	0.0596106
	-0.00789652	0.0113777	0.020052	-0.00100974	-0.00201598	-0.00206448	-0.0184429	0.0780902	0.0652165	0.0354389	0.0687284	0.0648195	0.0436352	0.0716861	0.0639685	0.040008	0.0545871	0.0599384	0.0585382	0.0678111	0.057504	0.0559846	0.0643776	0.0831802	0.0833703	0.07209	0.0604519	0.0499226	0.0869361	0.057981	0.0784397	0.0808562	0.0718625	0.0536485	0.0478087	0.0777553	0.0862214	0.055602
	-0.0108129	0.0134202	0.0116316	0.00176765	-0.00320524	-0.00762051	-0.00518091	0.0955346	0.0694745	0.0517783	0.087446	0.063282	0.0454005	0.0735065	0.0723552	0.0403009	0.0505998	0.0587409	0.0453739	0.0848831	0.0611649	0.0516995	0.0696654	0.0582896	0.0739195	0.0718425	0.0602166	0.057749	0.0767822	0.0594141	0.0732107	0.0702392	0.0622557	0.061755	0.0522117	0.0820398	0.0864093	0.0511353
	-0.0206815	0.00844702	-0.00393031	0.0061049	-0.00806814	0.00105215	0.0170759	0.089388	0.0508486	0.0534044	0.0797804	0.067941	0.0441792	0.0731592	0.0680539	0.0536529	0.0715139	0.0571459	0.0329021	0.0769975	0.0539034	0.0341581	0.0622324	0.0347805	0.0686676	0.0726304	0.0587044	0.0712951	0.0631992	0.0746725	0.0643254	0.0586887	0.0551998	0.0553965	0.0561621	0.0694933	0.0842234	0.0554495
	-0.0103853	0.00131722	-0.0121567	0.00990496	-0.0169586	0.00736646	0.0209119	0.0676118	0.0342665	0.0531422	0.0724359	0.05457	0.0414722	0.0550406	0.0488647	0.0593471	0.0780182	0.053278	0.0234231	0.0635362	0.0301406	0.0236422	0.0478719	0.0261455	0.0538998	0.074061	0.0401599	0.0654932	0.0330803	0.0855676	0.0523509	0.0399453	0.0398182	0.0438654	0.0579681	0.0569538	0.0768314	0.0509016
	0.0138257	0.00456031	-0.0120807	0.00461964	-0.0216078	0.00510795	0.00557481	0.046453	0.0391711	0.0466083	0.0678705	0.0494859	0.0433415	0.0296568	0.0492378	0.0523961	0.0739299	0.0423537	0.029643	0.050929	0.0199481	0.0189853	0.0389183	0.0304448	0.0532044	0.0625397	0.031832	0.0495868	0.0322405	0.0535749	0.0264991	0.036761	0.0360082	0.0421731	0.0587997	0.0546142	0.0659234	0.0519725
	0.031275	0.0215306	-0.0021242	-0.00580232	-0.0131738	-0.0120368	-0.0196685	0.0423541	0.0566011	0.0510328	0.0489278	0.0450427	0.0426881	0.0310029	0.0689675	0.0385256	0.0528557	0.0334567	0.0313639	0.037944	0.01552	0.0218721	0.0360926	0.0273581	0.0258032	0.0368074	0.0273318	0.0234132	0.0315235	0.0223224	0.017653	0.0403778	0.0385808	0.0565774	0.0538324	0.0581515	0.0655842	0.072796
	0.039747	0.0244723	0.00499389	-0.0111409	8.01424e-06	-0.0167636	-0.0413167	0.0513359	0.0614858	0.0536818	0.0424628	0.0520386	0.0460538	0.0654732	0.0758076	0.023933	0.03427	0.0238353	0.0306886	0.0435078	0.023362	0.04348	0.0319091	0.0270052	0.0219032	0.0140366	0.0329899	0.00654469	0.0447967	0.0229174	0.0373123	0.0507535	0.0508241	0.077791	0.0472813	0.0713118	0.0526016	0.0835885
	0.029658	0.0140007	0.000428888	-0.0089749	0.00848915	-0.0112719	-0.0323299	0.0586754	0.0639686	0.0442067	0.0522349	0.0533954	0.0541234	0.0908935	0.0720207	0.0289901	0.0314412	0.0404304	0.0356966	0.0541173	0.0374353	0.0676103	0.0338793	0.0539327	0.047482	0.039945	0.0529098	0.00570758	0.0754006	0.0508556	0.0532665	0.0611901	0.0809279	0.0904734	0.054933	0.0887996	0.0671299	0.0995503
	0.00998343	0.0111639	-0.0111342	-0.0071779	0.00958335	-0.00256721	-0.00985135	0.0588017	0.0450172	0.0338477	0.0570974	0.0503434	0.0511935	0.0764951	0.0531005	0.0310828	0.0440991	0.0640345	0.0391143	0.0584964	0.0509668	0.0780917	0.0579187	0.0822551	0.0762639	0.0776402	0.0614299	0.0112739	0.0890805	0.0860135	0.0742794	0.0644765	0.0996822	0.0988493	0.0692446	0.106941	0.0995338	0.125523
	0.00951133	0.0120916	-0.0113986	-0.00905351	-0.00337644	0.0080056	-0.00577997	0.057445	0.0295475	0.0285798	0.0658656	0.0569898	0.0548823	0.0563469	0.0457754	0.0372997	0.0470656	0.0633239	0.0434814	0.0641859	0.0491071	0.0761424	0.080252	0.0838541	0.0557188	0.0744741	0.0646475	0.0321454	0.08626	0.0829503	0.0806646	0.071247	0.103195	0.110672	0.0784863	0.107827	0.115698	0.11729
	0.0166832	0.0163591	-0.017929	-0.0156486	-0.00890539	0.0184082	-0.00896758	0.0682395	0.0507177	0.0460379	0.0573084	0.0640178	0.0677841	0.061462	0.0541682	0.0497731	0.0435537	0.0520335	0.0569045	0.066244	0.0483779	0.0678812	0.0839623	0.0651227	0.0158461	0.0589979	0.0737309	0.0352843	0.0870134	0.0775909	0.0957517	0.0808101	0.106114	0.128007	0.0912861	0.128508	0.132364	0.115329
	0.0164094	0.010952	-0.0133654	-0.0184311	-0.00182024	0.0155769	-0.00932158	0.05577	0.0687462	0.0581529	0.0510754	0.0562323	0.0661831	0.0693411	0.0612224	0.0680814	0.0340854	0.0245058	0.0710165	0.059153	0.0557728	0.047	0.0473705	0.0731828	0.00891692	0.0317989	0.0762488	0.042541	0.0840432	0.0747325	0.0837119	0.0971953	0.105239	0.134752	0.102515	0.135648	0.140085	0.120351
	0.00661204	0.00353403	-0.00135228	-0.00451752	-0.000281644	-0.00171239	-0.00228223	0.0312548	0.0601755	0.0472589	0.0524584	0.0656855	0.0470334	0.0557062	0.061685	0.0635097	0.0295131	0.0317961	0.0772763	0.0596394	0.0695012	0.0276718	0.0378036	0.0814966	0.0329307	0.0390865	0.0654786	0.042963	0.0564009	0.0609685	0.0732696	0.096168	0.111646	0.123189	0.0891441	0.123361	0.14885	0.140354
	0.0106146	0.00576714	0.00805219	0.00860535	-0.0100985	-0.0160738	-0.00686699	0.02141	0.0437341	0.0437847	0.0387424	0.0466705	0.0261578	0.0202225	0.0557169	0.0415804	0.00318941	0.0369357	0.0690744	0.0535545	0.0519918	0.0244193	0.0354524	0.0490825	0.0410735	0.0525478	0.0426314	0.0262271	0.0212899	0.0410452	0.0664556	0.0618458	0.105144	0.0844075	0.0579196	0.0996632	0.1285	0.156118
	0.0186335	0.0068893	0.000904737	0.00489252	-0.0149933	-0.00474681	-0.0115799	0.0334626	0.0791206	0.0575106	0.0479402	0.0375376	0.0204622	-0.0029765	0.0605542	0.0369654	0.0137837	0.0469701	0.049905	0.0525322	0.0571124	0.0360191	0.0555535	0.0453518	0.0551249	0.0695341	0.036418	0.0347563	0.0245052	0.0308	0.0527456	0.0350805	0.0690291	0.0331397	0.0289521	0.0665117	0.0919512	0.135983
	0.022816	-0.00172927	0.00168442	-0.00139237	-0.00707876	0.00254023	-0.0168402	0.0413359	0.0932804	0.0781483	0.0570159	0.0423971	0.0127732	0.00056101	0.0675444	0.0406916	0.0232405	0.0304454	0.0420784	0.0492748	0.0588974	0.0328275	0.0684947	0.0516043	0.0612632	0.0671332	0.0317421	0.038528	0.0188764	0.0073393	0.00475859	0.0225829	-0.00326331	0.000320597	-0.0117682	0.0131133	0.050864	0.0748824
	0.0309669	-0.0189661	-0.00248782	-0.00678518	-0.00543334	0.000485605	0.00221989	0.113891	0.176906	0.169811	0.199563	0.206349	0.164671	0.176352	0.218604	0.20575	0.195726	0.184329	0.220254	0.236135	0.219368	0.203633	0.252362	0.226458	0.235524	0.236064	0.219582	0.198352	0.192054	0.166696	0.17105	0.187153	0.144877	0.179558	0.152531	0.165679	0.189885	0.207614
	0.0659187	-0.0258379	-0.0315278	-0.0393087	-0.0238103	-0.00523902	0.059805	0.315746	0.489634	0.532045	0.651686	0.697101	0.66855	0.696946	0.733321	0.763916	0.759221	0.768543	0.807523	0.838559	0.774795	0.78836	0.819916	0.795491	0.82494	0.826181	0.809275	0.782559	0.795583	0.78888	0.81348	0.802729	0.791124	0.807487	0.746863	0.765002	0.775075	0.800308
	0.0916814	-0.0162818	-0.0617202	-0.0660683	-0.0477172	-0.00303574	0.103142	0.523359	0.834083	0.94488	1.10758	1.18869	1.17666	1.19931	1.25919	1.31414	1.31827	1.32667	1.35399	1.38652	1.32347	1.34387	1.35905	1.33446	1.37995	1.40314	1.37204	1.35999	1.38447	1.40779	1.44911	1.43373	1.43206	1.4306	1.35381	1.35729	1.35898	1.40386
	0.0989891	-0.00732713	-0.0750759	-0.0724454	-0.0568846	0.00168526	0.111059	0.552787	0.880196	1.00859	1.16473	1.2497	1.24707	1.2655	1.31806	1.3759	1.38009	1.39249	1.40829	1.43314	1.37274	1.39972	1.40501	1.38814	1.4266	1.45426	1.43396	1.43042	1.4476	1.48061	1.52166	1.51741	1.52168	1.49958	1.43387	1.4359	1.43724	1.48491
Monkey W	-0.00448595	0.000462774	-0.0334367	0.0113649	-0.00157488	0.00542198	0.0222479	0.0206287	-0.00138467	0.00494377	0.0108232	0.03147	-0.00395508	-0.000761709	0.0086401	-0.0132208	0.0114453	0.00737118	-0.0269218	0.036211	0.0244959	-0.00328608	0.0390001	-0.00424124	0.0235679	0.0198824	0.0262211	0.022989	0.0336684	-0.0160459	0.000593383	0.0143647	-0.0192513	0.0153989	0.000489358	0.0310559	0.0244333	0.0289031
VEH	0.00847076	-0.00690366	-0.0131925	0.00255212	-0.0221972	-0.0131468	0.0444173	-0.0154995	-0.00967295	0.00930054	-0.00102612	-0.00437076	-0.0217324	0.0232028	0.0126507	-0.0113698	-0.0157335	0.0396077	-0.0295489	0.01817	0.0226675	-0.0287382	0.0458409	-0.015177	0.0346165	0.0274577	0.0189014	0.0335308	0.0163396	-0.0418081	0.0134153	0.0395847	0.00146829	0.0194847	0.0219477	0.0242267	0.0174032	0.023837
Small	0.0224728	-0.00854792	0.000870119	0.00969499	-0.0203647	-0.0338557	0.0297304	-0.0343059	-0.0366955	-0.00367563	-0.0150255	-0.0430438	-0.0290107	0.021509	-0.00928316	-0.0169753	-0.0410513	0.0425931	-0.0153659	0.00620979	0.00704256	-0.0313893	0.0154885	-0.0316381	0.00487366	0.0236045	0.0125502	0.0139967	-0.00223575	-0.0440976	0.0238247	0.0365945	0.0123646	0.0134939	0.0166251	0.0235824	-0.00912003	-0.0106119
Pre-Post	0.0287825	-0.00788327	0.00383218	0.0159375	-0.00147364	-0.0429626	0.00376725	-0.0279519	-0.0142796	-0.0050482	-0.0157847	-0.0818967	-0.0119406	0.00605821	-0.0154273	-0.0318178	-0.0530764	0.02253	-0.00127793	0.0134282	-0.00423795	-0.0496869	-0.0113708	-0.0465603	-0.00890684	0.0317858	0.0198126	-0.00264903	-0.0216793	-0.0443367	0.0189238	0.0127211	0.00336999	0.00398155	0.00321188	0.0150434	-0.0293146	-0.0426543
	0.0197966	-0.00394849	-0.00941767	0.00129826	0.00814688	-0.0151723	-0.000703334	-0.00205011	0.00216883	0.00827624	-0.00520896	-0.0742644	-0.01909	0.00803378	-0.00279411	-0.0414426	-0.0343056	-0.0186501	0.00473693	0.00564417	-0.00433432	-0.0466656	-0.0114531	-0.0297177	-0.0114877	0.0176808	0.0286816	-0.00384938	-0.0201422	-0.0199346	0.021158	-0.0113589	-0.0146367	0.00331657	0.00403921	0.0238637	-0.011227	-0.0248125
	-0.0060324	-0.00593563	-0.0127888	-0.0153401	0.00474121	0.0153783	0.0199774	0.0061388	-0.00381862	0.0160406	-0.00779868	-0.0552296	-0.0289906	-0.00241494	-0.0153587	-0.0339056	-0.00585522	-0.0276334	0.0113099	0.00395689	-0.00129665	-0.0224459	-0.00614	-0.0078586	-0.00568674	0.00796523	0.0222584	0.00802667	-0.0243993	0.00249913	0.00911377	-0.0265321	-0.00103326	0.00621713	0.0295566	0.0229425	0.0103548	0.0268683
	-0.0183715	-0.0102075	-0.0143806	-0.019106	0.00609246	0.0112549	0.0447183	-0.00754472	-0.0142921	0.0102014	-0.00730611	-0.0365649	-0.01433	-0.0102118	-0.0194493	0.0146922	0.02067	-0.0199793	0.016885	0.0123862	0.00877417	-0.0121888	0.00475351	-0.000328722	-0.00589749	0.000115367	0.0366422	0.0227297	-0.010365	0.0123057	-0.000176956	-0.0222571	0.0205816	0.0331995	0.0276793	0.00706257	0.0137409	0.0692914
	0.000105101	-0.0152459	-0.00659193	-0.0161894	-0.00114035	0.0160574	0.023005	-0.0190504	-0.0209987	0.0136905	-0.0112097	-0.0166976	0.0227384	-0.00136427	-0.0120173	0.0476353	0.0301012	0.00974951	0.0470668	0.00231728	0.0288695	0.0236403	0.0101431	0.0567977	0.00378228	-0.000755315	0.036903	0.0284306	0.0169205	0.0299634	0.0189541	0.0104989	0.0598452	0.0560509	0.0204464	0.00972	0.0247023	0.0830106
	0.032748	-0.00822914	0.0202764	-0.0307421	0.00403486	0.000735262	-0.0188233	-0.0123252	-0.00689298	0.0231544	0.000737571	-0.0154455	0.0453866	-0.00103595	0.0112148	0.0458323	0.00172467	0.0274323	0.0580434	0.00733668	0.0320618	0.0610034	0.0320439	0.0748594	0.0152923	0.00705785	0.0478347	0.0229572	0.0314106	0.0222384	0.0441588	0.0579926	0.0708775	0.0672872	0.0273507	0.0356336	0.0506082	0.0748038
	0.0255892	0.00819419	0.0283968	-0.0370618	0.0150868	-0.0126538	-0.0275513	0.00998224	0.01164	0.031623	0.0267109	0.0124454	0.0340808	0.0123209	0.0292469	0.0354738	-0.00664521	0.0234213	0.0549588	0.0169977	0.0484595	0.0611803	0.0419857	0.0603146	0.0209085	0.00389843	0.0679602	0.0194645	0.0556986	0.0083164	0.0505519	0.0868355	0.0752518	0.0653648	0.0192862	0.0534818	0.0974568	0.0769067
	-0.0119914	0.00921574	0.0268175	-0.0164757	0.0136354	-0.00689169	-0.0143098	0.020917	0.0107155	0.012007	0.0114652	0.00148907	0.00501003	0.0335227	0.0186707	0.000814192	-0.0269178	0.00684803	0.0263255	0.0209528	0.0313039	0.0389695	0.0323043	0.0161725	-0.00163946	-0.000874591	0.0453209	-0.0018975	0.038731	0.0147082	0.0516932	0.0665346	0.057156	0.0421955	0.0169473	0.0580922	0.0955741	0.0553472
	-0.0227254	-0.0104748	0.00646239	0.00744684	0.00232598	0.0145416	0.00242328	0.00156636	-0.021729	-0.0187035	-0.0150423	-0.0124249	-0.0282624	0.026688	-0.0231517	-0.022791	-0.0446186	-0.0157011	0.00499672	-0.0084786	0.0198335	-0.00202255	0.0143288	-0.0112863	-0.0230444	-0.00676276	-0.0059786	-0.0189203	-0.0145779	-0.0084992	0.00748745	0.00998908	0.0162017	0.0103495	0.00379307	0.0232403	0.0724077	0.02256
	-0.0262379	-0.0106613	-0.00404692	0.0159587	-0.0117237	0.0175032	0.0192078	-0.01442	-0.0306096	-0.0243859	-0.0338648	-0.029243	-0.0368466	-0.0176297	-0.0429117	-0.00817732	-0.0266369	-0.0188008	-0.000748231	-0.0459721	0.0071062	-0.0365092	0.0146215	-0.0191342	-0.0357416	-0.000654763	-0.0297366	-0.0146384	-0.0500428	-0.0196409	-0.0426614	-0.0458261	-0.0055746	-0.0249653	0.0134756	0.000732419	0.0816096	0.00727864
	-0.0200372	-0.00357343	-0.00341187	0.0208436	-0.0109444	0.00584031	0.011283	-0.0164981	-0.0348425	-0.0177257	-0.0363389	-0.0148988	-0.0384004	-0.0487213	-0.0437288	0.0144081	0.0158013	-0.0189554	0.00203669	-0.0520355	0.0110356	-0.057946	0.0116857	-0.027982	-0.0251771	-0.0124163	-0.0363811	0.0225813	-0.0478714	-0.0468809	-0.0351454	-0.0370685	-0.00190102	-0.0189459	0.0239758	0.00714519	0.0949629	0.00894108
	-0.00959474	-0.000672796	0.0150597	0.0133873	-0.00317716	-0.00764858	-0.00735379	-0.00662499	-0.00233227	-0.00738754	-0.0345635	-0.00353399	-0.0203359	-0.0395068	-0.0235098	0.0417521	0.042563	-0.0113941	0.000601315	-0.0197785	0.0195207	-0.0492995	0.00525364	-0.0278912	-0.0379945	-0.00345832	-0.00740924	0.0596455	-0.0242548	-0.0562822	0.00916989	0.0169502	0.0170399	0.00435888	0.0301168	0.0127983	0.084584	0.00843173
	-0.0035155	-0.0109799	0.0292799	0.00483654	0.0127163	-0.0253342	-0.00700313	-0.00982293	-0.000821548	-0.00302144	-0.0347435	-0.0159585	-0.00488099	-0.0262023	-0.00478221	0.0243212	0.0406675	0.00297723	0.00763661	0.00592284	0.0147295	-0.0173498	-0.0131334	-0.0241896	-0.0142955	0.00604869	-0.0277032	0.0443575	-0.00880742	-0.0296442	0.0445241	0.0392679	0.00907487	0.00394376	0.0194792	0.0295688	0.0738428	0.0291457
	-0.00177388	-0.029472	0.0431759	0.0189307	0.00916298	-0.0430548	0.00303114	-0.0337015	-0.0384248	-0.0191005	-0.0330578	-0.0294694	-0.00425083	-0.0129592	-0.00878157	-0.00963382	0.0179416	0.00430099	-0.0012046	0.00259349	-0.0107568	-0.000115167	-0.0259217	-0.0169231	0.0219851	0.0089234	-0.0513604	0.0295455	-0.0290803	-0.0234309	0.0166831	0.0112194	-0.0183778	-0.0146893	0.00645388	0.000457471	0.0486765	0.0388524
	0.0183455	-0.0310396	0.0417364	0.0237576	-0.00154511	-0.0442183	-0.00703646	-0.0355637	-0.0767199	-0.0458288	-0.0370229	-0.0402304	-0.0271962	-0.0257702	-0.0286608	-0.0436851	0.00674742	0.0248003	-0.0184791	0.00167933	-0.0218081	0.0184318	0.0027972	-0.0399721	0.0318693	0.0137144	-0.0462446	0.00617555	-0.0534871	-0.0336315	-0.0138851	-0.040319	-0.0143995	-0.0217648	0.0200929	-0.00236758	0.0326413	0.0614522
[truncated: 320 more rows]

## Sheet: Fig 5b
P-value map, Cue onset
CdN
Monkey W
[truncated: 267 more rows]

## Sheet: Fig 6a-b
Pre-post difference in normalized power within the time-frequency ROI
Fig 6a	LPFC									Fig 6b	CdN
[truncated: 230 more rows]

## Sheet: Fig 7a
Spectrogram, Go signal
[truncated: 625 more rows]

[truncated: 3 more sheets: Fig 7b, Fig 8a, Fig 8b]
