# Supplementary material for: Chemogenetic inactivation reveals the inhibitory control function of the prefronto-striatal pathway in the macaque brain
Source: Commun Biol. 2021 Sep 16;4:1088. doi: 10.1038/s42003-021-02623-y (PMC8446038; doi:10.1038/s42003-021-02623-y)
Supplement: Supplementary file 5 — Supplementary Data 2 [file 42003_2021_2623_MOESM5_ESM.xlsx]

## Sheet: SupplFig 2a
Performance in example incomplete sessions in the CNO condition
Monkey W						Monkey S
	Success rate						Success rate
Trial #	Large	Small	Concesutive error			Trial #	Large	Small	Concesutive error
1	100	100	0			1	100	92	0
2	100	100	0			2	96	92	0
3	100	100	0			3	96	92	0
4	100	100	0			4	96	92	0
5	100	100	0			5	96	92	1
6	100	100	0			6	96	92	0
7	100	100	0			7	96	92	0
8	100	100	0			8	96	92	0
9	100	100	0			9	96	92	2
10	100	100	0			10	96	92	0
11	100	100	0			11	96	92	0
12	100	100	0			12	96	92	0
13	100	100	0			13	96	92	1
14	100	100	0			14	96	92	0
15	100	100	0			15	96	92	0
16	100	100	0			16	96	92	0
17	100	100	0			17	96	92	0
18	100	100	0			18	96	90	1
19	100	100	0			19	96	90	0
20	100	100	0			20	96	90	0
21	100	100	0			21	94	90	0
22	100	100	0			22	94	90	0
23	100	100	0			23	94	90	0
24	100	100	0			24	94	90	0
25	100	100	0			25	94	90	0
26	100	100	0			26	92	90	0
27	100	100	0			27	92	90	0
28	100	100	0			28	92	90	0
29	100	100	0			29	92	90	0
30	100	100	0			30	92	90	0
31	100	100	0			31	92	90	0
32	100	100	0			32	92	90	0
33	100	100	0			33	92	90	0
34	100	100	0			34	92	90	0
35	100	100	0			35	92	90	0
36	100	100	0			36	92	88	0
37	100	100	0			37	92	88	0
38	100	100	0			38	92	88	0
39	100	100	0			39	92	88	0
40	100	100	0			40	92	88	0
41	100	100	0			41	92	88	0
42	100	100	0			42	92	88	0
43	100	100	0			43	92	88	0
44	100	100	0			44	92	88	0
45	100	100	0			45	92	88	1
46	100	100	0			46	92	88	0
47	100	100	0			47	92	88	0
48	100	100	0			48	92	88	0
49	100	100	0			49	92	88	0
50	100	100	0			50	92	88	0
51	100	100	0			51	92	88	0
52	100	100	0			52	92	88	0
53	100	100	0			53	92	88	0
54	100	98	0			54	92	90	0
55	100	98	0			55	92	90	0
56	100	98	0			56	92	90	0
57	100	98	0			57	92	90	0
58	100	98	0			58	92	90	0
59	100	98	0			59	94	90	0
60	100	98	0			60	94	90	0
61	100	98	0			61	96	90	0
62	100	98	0			62	96	90	0
63	100	98	0			63	96	90	0
64	100	98	0			64	96	90	0
65	100	98	0			65	96	90	0
66	100	98	0			66	96	92	1
67	100	98	0			67	96	92	0
68	100	98	0			68	94	92	1
69	100	98	0			69	94	92	0
70	100	98	0			70	94	92	0
71	100	98	0			71	94	94	0
72	100	98	0			72	94	94	0
73	100	98	0			73	94	94	0
74	100	98	0			74	94	94	1
75	100	98	0			75	94	94	0
76	100	98	0			76	94	94	0
77	100	98	0			77	94	94	0
78	100	98	0			78	94	94	0
79	100	98	0			79	94	94	0
80	100	98	0			80	94	94	0
81	100	98	0			81	94	94	0
82	100	98	0			82	94	94	0
83	100	98	0			83	94	94	0
84	100	98	0			84	94	94	0
85	100	98	0			85	94	94	0
86	100	98	0			86	94	94	0
87	100	98	0			87	94	94	0
88	100	98	0			88	94	94	0
89	100	98	0			89	94	94	0
90	100	98	0			90	94	94	0
91	100	98	0			91	94	94	1
92	100	98	0			92	94	94	0
93	100	98	0			93	94	94	0
94	100	98	0			94	94	94	0
95	100	98	0			95	94	94	0
96	100	98	0			96	94	94	0
97	100	98	0			97	94	94	0
98	100	98	0			98	94	92	0
99	100	98	0			99	94	92	0
100	100	98	0			100	94	92	0
101	100	98	0			101	94	92	0
102	100	98	0			102	94	90	0
103	100	98	1			103	94	92	0
104	100	98	0			104	94	92	0
105	100	98	0			105	94	92	0
106	100	98	0			106	94	92	0
107	100	98	0			107	94	92	0
108	100	98	0			108	94	92	0
109	100	98	0			109	94	92	0
110	100	98	0			110	94	92	0
111	100	96	0			111	94	92	1
112	100	96	0			112	94	92	0
113	100	96	0			113	94	92	0
114	100	96	0			114	96	92	0
115	100	96	0			115	96	92	0
116	100	96	0			116	96	92	0
117	100	96	0			117	96	92	0
118	100	96	0			118	96	92	0
119	100	96	0			119	96	92	0
120	100	96	0			120	98	92	0
121	100	96	0			121	98	92	0
122	100	96	0			122	98	92	0
123	100	96	0			123	98	92	0
124	100	96	0			124	98	92	0
125	100	96	0			125	98	94	0
126	100	96	0			126	98	94	0
127	100	96	0			127	98	94	0
128	100	96	0			128	96	94	0
129	100	96	0			129	96	94	0
130	100	96	0			130	96	94	0
131	100	96	0			131	96	94	0
132	100	96	0			132	96	94	0
133	100	96	0			133	96	94	0
134	100	96	0			134	96	94	0
135	100	96	0			135	96	94	0
136	100	96	0			136	96	94	0
137	100	96	0			137	96	94	0
138	100	96	0			138	96	94	0
139	100	96	0			139	96	94	0
140	100	96	0			140	96	94	0
141	100	96	0			141	96	94	0
142	100	96	0			142	96	94	0
143	100	96	0			143	96	94	0
144	100	96	0			144	96	94	0
145	100	96	0			145	96	94	0
146	100	96	0			146	96	96	0
147	100	96	0			147	96	96	1
148	100	96	0			148	96	96	0
149	100	96	0			149	96	96	0
150	100	96	0			150	96	96	1
151	100	98	0			151	96	96	0
152	100	98	0			152	96	96	0
153	100	98	0			153	96	96	0
154	100	98	0			154	96	96	0
155	100	98	0			155	96	96	0
156	100	98	1			156	96	96	0
157	100	98	0			157	96	96	0
158	100	98	0			158	96	96	0
159	100	98	0			159	96	96	0
160	100	98	0			160	98	96	0
161	100	98	0			161	98	96	0
162	100	98	0			162	98	96	0
163	100	98	0			163	98	96	0
164	100	98	0			164	98	96	0
165	100	98	0			165	96	96	0
166	100	98	0			166	96	96	0
167	100	98	0			167	96	96	0
168	100	98	0			168	96	96	0
169	100	98	0			169	96	96	0
170	100	98	0			170	96	96	0
171	100	98	0			171	96	96	0
172	100	98	0			172	96	96	0
173	100	98	0			173	96	96	0
174	100	98	0			174	96	96	0
175	100	98	0			175	96	94	0
176	100	98	0			176	96	94	0
177	100	98	0			177	96	94	0
178	100	98	0			178	96	94	0
179	100	98	0			179	96	94	1
180	100	98	0			180	96	94	0
181	100	98	0			181	96	94	0
182	100	98	0			182	96	94	0
183	100	98	0			183	96	92	0
184	100	98	0			184	96	92	0
185	100	98	0			185	96	92	0
186	100	98	0			186	96	92	0
187	100	98	0			187	96	92	0
188	100	98	0			188	96	92	0
189	100	98	0			189	96	92	0
190	100	98	0			190	96	92	0
191	100	98	0			191	96	92	0
192	100	98	0			192	96	92	0
193	100	98	0			193	96	92	0
194	100	98	0			194	96	92	0
195	100	98	0			195	96	92	0
196	100	98	0			196	96	92	0
197	100	98	0			197	96	92	0
198	100	98	0			198	96	94	0
199	100	98	0			199	96	94	0
200	100	98	0			200	96	94	0
201	100	98	0			201	96	94	0
202	100	98	0			202	96	96	0
203	100	98	0			203	96	96	0
204	100	98	0			204	96	96	0
205	100	98	0			205	96	96	0
206	100	98	0			206	96	96	0
207	100	98	0			207	96	96	0
208	100	98	0			208	96	96	0
209	100	100	0			209	96	96	0
210	100	100	0			210	96	96	0
211	100	100	0			211	96	96	0
212	100	100	0			212	96	96	1
213	100	100	0			213	96	96	0
214	100	100	0			214	96	96	0
215	100	100	0			215	96	96	0
216	100	100	0			216	96	96	0
217	100	100	0			217	96	96	0
218	100	100	0			218	96	96	0
219	100	100	0			219	96	96	0
220	100	100	0			220	96	96	0
221	100	100	0			221	96	96	0
222	100	100	0			222	96	94	0
223	100	100	0			223	96	94	1
224	100	100	0			224	96	94	0
225	100	100	0			225	96	94	0
226	100	100	0			226	96	94	0
227	98	100	0			227	96	94	0
228	98	100	0			228	96	94	0
229	98	100	0			229	96	92	1
230	98	100	0			230	96	92	0
231	98	100	0			231	96	92	0
232	98	100	0			232	98	92	0
233	98	100	0			233	98	92	0
234	98	100	0			234	98	92	0
235	98	100	0			235	98	92	0
236	98	100	0			236	98	92	0
237	98	100	0			237	98	92	0
238	98	100	0			238	98	92	0
239	98	100	0			239	98	92	0
240	98	100	0			240	98	92	0
241	98	100	0			241	98	92	0
242	98	100	0			242	98	92	0
243	98	100	0			243	98	92	0
244	98	100	0			244	98	92	0
245	98	100	0			245	98	92	0
246	98	100	0			246	98	92	0
247	98	100	0			247	98	92	0
248	98	100	0			248	98	92	0
249	98	100	0			249	98	92	0
250	98	100	0			250	98	92	0
251	98	100	0			251	98	92	0
252	98	100	0			252	98	92	0
253	98	100	0			253	98	92	0
254	98	100	0			254	98	92	0
255	98	100	0			255	98	92	0
256	98	100	0			256	98	92	0
257	98	100	0			257	98	92	0
258	98	100	0			258	98	90	0
259	98	100	0			259	98	90	0
260	98	100	0			260	98	90	0
261	98	100	0			261	98	90	0
262	98	100	0			262	98	90	0
263	98	100	0			263	98	90	0
264	98	100	0			264	98	90	0
265	98	98	0			265	98	90	0
266	98	98	0			266	100	90	0
267	98	98	0			267	100	90	0
268	98	98	0			268	100	90	0
269	98	98	0			269	100	90	1
270	98	98	0			270	100	90	0
271	98	98	0			271	100	90	0
272	98	98	0			272	100	92	0
273	98	98	0			273	100	92	0
274	98	98	0			274	100	92	1
275	98	98	0			275	100	92	0
276	98	98	1			276	100	94	0
277	98	98	0			277	98	94	0
278	98	98	0			278	98	94	0
279	98	98	0			279	98	94	0
280	98	98	0			280	98	94	0
281	98	98	0			281	98	94	0
282	98	98	0			282	98	94	0
283	98	98	0			283	98	92	0
284	98	98	0			284	98	92	0
285	98	98	0			285	98	92	0
286	98	98	0			286	98	92	0
287	98	98	0			287	98	92	0
288	98	98	0			288	98	92	0
289	98	98	0			289	98	92	0
290	98	98	0			290	98	92	0
291	98	98	0			291	98	92	0
292	98	98	0			292	98	92	0
293	98	98	0			293	98	92	0
294	98	98	0			294	98	92	0
295	98	98	0			295	98	92	0
296	98	98	0			296	98	90	0
297	98	98	0			297	98	90	1
298	98	98	0			298	98	90	0
299	98	98	0			299	98	90	0
300	98	98	0			300	98	90	0
301	98	98	0			301	98	90	0
302	98	98	0			302	98	90	0
303	98	98	0			303	98	90	0
304	98	98	0			304	98	88	0
305	98	98	0			305	98	88	0
306	98	98	0			306	98	88	0
307	98	98	0			307	98	88	0
308	98	98	0			308	98	90	0
309	98	98	0			309	98	90	0
310	98	98	0			310	98	90	0
311	98	98	0			311	98	90	0
312	98	98	1			312	98	90	0
313	98	98	0			313	98	90	0
314	98	98	0			314	98	90	0
315	98	98	0			315	98	90	0
316	98	98	0			316	98	90	0
317	98	98	0			317	98	88	0
318	98	98	0			318	98	88	0
319	98	98	0			319	98	88	0
320	98	98	0			320	98	88	0
321	98	98	0			321	98	88	0
322	98	98	0			322	98	88	0
323	98	98	0			323	98	88	1
324	98	98	0			324	98	88	0
325	98	98	0			325	98	88	0
326	98	98	0			326	98	88	0
327	98	98	0			327	98	88	0
328	98	98	0			328	98	88	0
329	100	98	0			329	98	88	0
330	100	98	0			330	98	88	0
331	100	98	0			331	98	88	0
332	100	98	0			332	98	88	0
333	100	98	0			333	98	88	0
334	100	98	0			334	98	86	1
335	100	98	0			335	98	86	0
336	100	98	0			336	98	86	0
337	100	98	0			337	98	86	0
338	100	98	0			338	98	86	1
339	100	98	0			339	98	86	0
340	100	98	0			340	98	88	0
341	100	98	0			341	98	88	0
342	100	98	0			342	98	88	0
343	100	98	0			343	98	88	0
344	100	98	0			344	98	86	0
345	100	98	0			345	98	86	0
346	100	98	0			346	98	86	0
347	100	96	0			347	98	84	1
348	100	96	0			348	98	84	0
349	100	96	0			349	98	84	0
350	100	96	0			350	98	84	0
351	100	96	0			351	98	84	0
352	100	96	0			352	98	84	0
353	100	96	0			353	98	84	0
354	100	96	0			354	98	84	0
355	100	96	0			355	98	84	0
356	100	96	0			356	98	84	0
357	100	96	0			357	98	84	0
358	100	96	0			358	98	84	0
359	100	96	0			359	98	84	0
360	100	96	0			360	98	84	0
361	100	94	0			361	98	84	2
362	100	96	0			362	98	84	0
363	100	96	0			363	98	84	0
364	100	96	0			364	98	84	0
365	100	96	0			365	98	84	0
366	100	96	0			366	98	84	0
367	100	96	0			367	98	84	0
368	100	96	0			368	98	86	0
369	100	96	0			369	98	86	0
370	100	96	0			370	98	86	0
371	100	96	0			371	98	86	0
372	100	96	0			372	98	86	0
373	100	96	0			373	98	86	0
374	100	96	0			374	98	86	0
375	100	96	0			375	98	86	0
376	100	96	0			376	98	86	1
377	100	96	0			377	98	86	0
378	100	96	0			378	96	86	0
379	100	96	0			379	96	86	0
380	100	96	0			380	96	88	0
381	100	96	0			381	96	88	0
382	100	96	0			382	96	88	0
383	100	96	0			383	96	88	0
384	100	94	0			384	96	88	0
385	100	94	0			385	96	88	2
386	100	94	0			386	96	88	0
387	100	94	0			387	96	90	0
388	100	94	0			388	96	90	0
389	100	94	0			389	96	90	0
390	100	94	0			390	96	90	0
391	100	94	0			391	96	90	0
392	100	94	0			392	96	90	0
393	100	94	0			393	96	90	0
394	100	94	0			394	94	90	0
395	100	94	1			395	94	90	0
396	100	94	0			396	94	90	0
397	100	94	0			397	94	90	0
398	100	94	0			398	94	90	0
399	100	94	0			399	94	90	0
400	100	94	0			400	94	92	0
401	100	94	0			401	94	92	0
402	100	94	0			402	94	92	0
403	100	94	0			403	94	94	0
404	100	94	0			404	94	94	0
405	100	94	0			405	94	94	0
406	100	94	0			406	94	94	0
407	98	94	0			407	94	94	0
408	98	94	0			408	94	94	0
409	98	94	0			409	94	94	0
410	98	94	1			410	94	94	0
411	98	94	0			411	94	92	0
412	98	94	0			412	94	92	0
413	98	94	0			413	94	92	0
414	98	94	0			414	94	92	0
415	98	94	0			415	94	92	0
416	98	94	0			416	94	90	0
417	98	94	0			417	94	90	0
418	98	94	0			418	94	90	0
419	98	94	0			419	94	90	0
420	98	94	0			420	94	92	0
421	98	94	0			421	94	92	0
422	98	94	0			422	92	92	0
423	98	94	0			423	92	92	0
424	98	94	0			424	92	92	0
425	98	94	0			425	92	92	0
426	98	94	0			426	92	92	0
427	98	94	0			427	92	92	0
428	98	94	0			428	92	92	0
429	98	94	0			429	92	92	0
430	98	94	0			430	92	92	0
431	98	94	1			431	92	92	1
432	98	94	0			432	92	92	0
433	98	94	0			433	92	94	0
434	98	94	0			434	92	94	0
435	98	94	0			435	92	94	0
436	98	94	0			436	92	96	0
437	98	94	0			437	92	96	0
438	98	94	0			438	92	96	0
439	98	94	0			439	92	96	0
440	98	94	0			440	92	96	0
441	98	94	0			441	92	96	1
442	98	94	0			442	92	96	0
443	96	94	0			443	92	96	0
444	96	94	0			444	92	96	0
445	96	94	0			445	92	96	1
446	96	94	0			446	92	96	0
447	96	96	0			447	92	96	0
448	96	96	0			448	92	96	0
449	96	96	0			449	92	96	0
450	96	96	0			450	92	94	0
451	96	96	0			451	92	94	0
452	96	96	0			452	92	94	0
453	96	96	0			453	92	94	0
454	96	94	0			454	92	94	0
455	96	94	0			455	92	94	0
456	96	94	0			456	92	94	0
457	96	94	0			457	92	94	0
458	96	96	0			458	92	94	0
459	96	96	0			459	92	94	0
460	96	96	1			460	92	94	1
461	96	96	0			461	92	94	0
462	96	96	0			462	92	94	0
463	96	96	0			463	92	94	0
464	96	96	0			464	92	94	0
465	96	96	0			465	92	94	0
466	96	96	0			466	92	94	0
467	94	96	0			467	92	94	0
468	94	96	0			468	92	94	1
469	94	96	0			469	92	94	0
470	94	96	0			470	92	94	1
471	94	96	0			471	92	94	0
472	94	96	0			472	92	94	0
473	94	96	0			473	92	94	0
474	94	96	0			474	92	94	0
475	94	96	0			475	92	94	0
476	94	96	0			476	92	94	0
477	94	96	0			477	94	94	0
478	94	96	0			478	94	94	0
479	94	96	0			479	94	94	0
480	94	94	0			480	94	94	0
481	94	96	0			481	94	94	0
482	94	96	0			482	94	92	0
483	94	96	0			483	94	92	0
484	94	96	0			484	94	92	0
485	94	96	0			485	94	92	0
486	94	96	0			486	94	92	0
487	94	96	0			487	94	92	0
488	94	96	0			488	94	92	0
489	94	96	0			489	94	92	0
490	94	96	0			490	94	92	0
491	94	96	0			491	94	92	0
492	94	96	0			492	94	92	0
493	94	96	1			493	94	92	1
494	94	96	0			494	94	90	0
495	94	94	0			495	96	90	0
496	94	94	0			496	96	88	0
497	92	94	0			497	96	88	0
498	92	94	0			498	96	88	0
499	92	94	0			499	96	88	0
500	92	94	0			500	98	88	0
501	92	94	0			501	98	88	0
502	92	94	1			502	98	88	0
503	92	94	0			503	98	88	0
504	92	94	0			504	98	88	0
505	92	94	0			505	98	88	0
506	92	94	0			506	98	88	0
507	92	94	0			507	98	88	0
508	92	94	0			508	98	88	0
509	92	94	0			509	98	88	0
510	92	94	0			510	98	88	0
511	94	94	0			511	98	88	0
512	94	94	0			512	98	88	0
513	94	94	0			513	98	88	0
514	94	94	0			514	98	88	0
515	94	94	1			515	98	90	0
516	94	94	0			516	98	90	0
517	94	92	0			517	98	90	0
518	94	90	0			518	100	90	0
519	94	90	0			519	100	92	0
520	94	90	0			520	100	92	0
521	94	90	0			521	100	92	0
522	94	90	0			522	100	92	0
523	94	90	0			523	100	90	0
524	94	90	0			524	100	90	0
525	94	90	0			525	100	88	0
526	94	90	0			526	100	88	0
527	94	90	0			527	100	88	1
528	94	88	1			528	100	88	0
529	94	88	0			529	100	88	0
530	94	88	0			530	100	88	0
531	94	88	0			531	100	88	0
532	94	88	0			532	98	88	0
533	94	88	0			533	98	88	0
534	94	88	0			534	98	88	0
535	94	88	0			535	98	88	0
536	94	88	0			536	98	88	0
537	94	88	0			537	98	88	0
538	94	88	0			538	98	88	0
539	94	88	0			539	98	90	2
540	94	88	0			540	98	90	0
541	94	88	0			541	98	90	0
542	94	88	0			542	98	90	0
543	96	88	0			543	98	90	0
544	96	86	1			544	98	90	0
545	96	86	0			545	98	90	0
546	96	86	0			546	98	90	0
547	96	86	0			547	96	90	0
548	96	86	1			548	96	90	0
549	96	86	0			549	96	90	0
550	96	86	0			550	96	90	0
551	96	86	0			551	96	90	0
552	94	86	0			552	96	90	0
553	94	86	0			553	96	90	0
554	94	86	0			554	96	90	0
555	94	88	0			555	96	90	0
556	94	88	0			556	96	90	0
557	94	88	0			557	96	90	0
558	94	88	0			558	96	90	0
559	94	88	0			559	96	90	0
560	94	88	0			560	96	90	0
561	94	88	0			561	96	90	0
562	94	88	0			562	96	90	0
563	94	88	0			563	96	90	0
564	94	88	0			564	96	90	0
565	94	88	2			565	96	90	0
566	94	88	0			566	94	90	0
567	94	88	0			567	94	90	0
568	96	88	0			568	94	90	2
569	96	88	0			569	94	90	0
570	96	88	0			570	94	88	0
571	96	88	0			571	94	90	0
572	96	88	0			572	94	90	0
573	96	86	0			573	94	90	0
574	96	86	1			574	94	90	0
575	96	84	0			575	92	90	0
576	96	84	0			576	92	90	0
577	96	86	0			577	92	90	0
578	96	86	0			578	92	90	0
579	96	86	0			579	92	90	0
580	96	86	0			580	92	90	0
581	96	86	0			581	92	90	0
582	96	86	0			582	92	90	0
583	96	86	0			583	92	90	0
584	96	86	0			584	92	90	0
585	96	86	1			585	92	90	1
586	96	86	0			586	92	90	0
587	96	86	0			587	92	90	0
588	96	86	0			588	92	92	0
589	96	88	0			589	92	92	0
590	96	88	0			590	92	92	0
591	96	88	0			591	90	92	0
592	96	88	0			592	90	90	0
593	96	88	0			593	90	90	0
594	96	88	0			594	90	90	0
595	96	88	0			595	90	90	0
596	96	88	0			596	90	90	0
597	96	88	0			597	90	90	0
598	96	88	0			598	88	90	0
599	96	88	0			599	88	90	1
600	96	88	0			600	88	90	0
601	96	88	0			601	88	90	0
602	96	88	0			602	88	90	0
603	96	88	0			603	88	90	0
604	98	88	0			604	88	90	0
605	98	88	0			605	86	90	0
606	98	88	1			606	86	90	0
607	98	88	0			607	86	90	0
608	98	88	0			608	86	90	0
609	98	88	0			609	86	90	0
610	98	88	0			610	86	90	0
611	98	88	0			611	86	90	0
612	98	88	0			612	86	92	0
613	98	88	0			613	86	94	1
614	98	88	0			614	86	94	0
615	98	90	0			615	86	94	0
616	98	90	0			616	86	94	0
617	98	90	1			617	86	94	0
618	98	90	0			618	86	94	0
619	98	90	0			619	86	94	0
620	98	90	0			620	86	94	0
621	98	90	0			621	86	94	0
622	98	90	1			622	86	94	1
623	98	92	0			623	86	94	0
624	98	92	0			624	86	94	0
625	98	92	0			625	86	94	0
626	98	92	0			626	86	94	1
627	98	92	0			627	86	94	0
628	98	92	0			628	86	94	0
629	98	90	0			629	86	94	0
630	98	90	0			630	86	94	1
631	98	88	0			631	86	94	0
632	98	86	0			632	86	94	0
633	98	86	0			633	86	94	0
634	98	86	0			634	86	94	0
635	98	86	0			635	86	94	1
636	98	86	0			636	86	94	0
637	98	84	0			637	86	94	0
638	96	84	0			638	86	94	0
639	96	84	0			639	86	94	0
640	96	84	0			640	86	94	0
641	96	84	0			641	86	94	0
642	96	84	0			642	86	94	0
643	96	84	0			643	86	94	0
644	96	84	0			644	88	94	0
645	96	84	0			645	88	94	1
646	96	84	0			646	88	94	0
647	96	82	0			647	88	94	0
648	96	82	0			648	88	94	0
649	96	82	0			649	88	94	1
650	96	80	0			650	88	94	0
651	96	78	0			651	88	94	0
652	96	78	0			652	90	94	0
653	96	78	0			653	90	94	0
654	96	78	0			654	90	94	0
655	96	78	0			655	90	94	0
656	96	78	0			656	90	94	1
657	98	78	0			657	90	94	0
658	98	78	0			658	90	94	0
659	98	78	0			659	90	94	0
660	98	78	1			660	90	94	0
661	98	78	0			661	90	94	0
662	98	78	0			662	90	94	0
663	98	78	0			663	90	94	0
664	98	78	0			664	90	94	0
665	98	78	0			665	90	94	0
666	98	78	0			666	90	94	0
667	98	78	0			667	90	92	0
668	98	80	0			668	90	92	0
669	98	80	0			669	90	92	0
670	96	80	0			670	90	92	0
671	96	80	0			671	90	92	0
672	96	82	0			672	90	92	0
673	96	82	0			673	92	92	0
674	96	82	0			674	92	92	0
675	96	82	0			675	92	92	0
676	96	80	0			676	92	92	0
677	96	80	0			677	94	92	0
678	96	80	3			678	94	92	0
679	96	80	0			679	94	92	0
680	96	80	0			680	94	92	0
681	96	80	0			681	94	92	0
682	96	80	0			682	94	92	0
683	96	80	0			683	94	94	0
684	96	80	2			684	94	94	0
685	96	80	0			685	94	94	0
686	96	80	0			686	94	94	0
687	96	80	0			687	94	94	0
688	96	80	0			688	94	94	0
689	96	80	1			689	94	96	0
690	96	80	0			690	94	96	0
691	96	80	0			691	94	96	0
692	96	80	0			692	94	96	0
693	96	80	0			693	94	96	0
694	96	80	0			694	96	96	0
695	96	80	0			695	96	96	0
696	96	80	3			696	96	96	0
697	96	80	0			697	96	96	0
698	96	80	0			698	96	96	0
699	96	80	0			699	98	96	0
700	96	80	0			700	98	96	0
701	96	80	0			701	98	96	0
702	96	80	0			702	98	94	0
703	96	80	0			703	98	94	0
704	96	80	0			704	98	94	0
705	96	82	0			705	98	94	0
706	96	82	0			706	98	94	0
707	96	82	0			707	100	94	0
708	96	82	0			708	100	94	0
709	96	82	0			709	100	94	0
710	96	82	0			710	100	94	0
711	96	82	0			711	100	94	0
712	96	82	0			712	100	94	0
713	96	82	0			713	98	94	0
714	96	82	0			714	98	94	0
715	96	80	0			715	98	94	0
716	96	78	0			716	98	94	0
717	96	78	0			717	98	94	2
718	96	76	0			718	98	92	0
719	96	76	0			719	98	92	0
720	96	76	1			720	98	92	0
721	96	76	0			721	98	92	0
722	96	76	1			722	98	92	0
723	96	76	0			723	98	92	0
724	96	76	0			724	98	92	0
725	96	76	0			725	98	92	0
726	96	76	0			726	98	92	0
727	96	78	0			727	98	92	0
728	96	78	0			728	98	92	0
729	94	78	0			729	98	92	0
730	94	80	0			730	98	92	0
731	94	80	0			731	98	92	0
732	94	80	0			732	98	92	0
733	94	80	0			733	98	92	0
734	94	80	0			734	98	92	0
735	94	80	0			735	98	92	0
736	94	80	0			736	98	92	0
737	94	80	0			737	98	92	0
738	94	80	0			738	98	92	0
739	94	80	0			739	98	92	0
740	96	80	0			740	98	92	0
741	96	78	0			741	98	92	0
742	96	78	0			742	98	92	0
743	96	78	0			743	98	92	0
744	96	80	0			744	98	92	0
745	96	80	0			745	98	92	0
746	96	80	0			746	98	92	0
747	96	80	0			747	96	92	0
748	96	80	0			748	96	92	0
749	96	80	0			749	96	92	0
750	96	80	0			750	96	92	0
751	96	80	0			751	96	92	1
752	96	80	0			752	96	92	0
753	96	80	0			753	96	92	0
754	96	80	0			754	96	92	0
755	96	80	0			755	96	92	0
756	96	80	0			756	96	92	0
757	96	80	0			757	96	92	0
758	96	80	0			758	96	92	0
759	96	80	0			759	96	92	0
760	96	80	0			760	96	92	1
761	96	80	0			761	96	92	0
762	96	78	0			762	96	92	0
763	96	76	0			763	96	92	0
764	96	74	0			764	96	92	0
765	96	72	3			765	96	92	0
766	96	70	0			766	96	92	0
767	96	68	0			767	96	92	0
768	96	68	0			768	96	92	0
769	96	68	0			769	96	94	1
770	96	68	0			770	96	96	0
771	96	68	1			771	96	96	0
772	96	66	0			772	96	96	0
773	96	64	0			773	96	96	0
774	96	62	0			774	96	96	0
775	96	62	0			775	96	96	0
776	98	62	0			776	96	96	0
777	98	60	0			777	96	96	0
778	98	60	2			778	96	96	0
779	98	60	0			779	96	96	0
780	98	58	0			780	96	96	0
781	98	56	1			781	96	96	0
782	98	54	0			782	96	96	0
783	98	54	0			783	96	96	0
784	98	54	0			784	96	94	0
785	98	52	0			785	96	92	0
786	98	50	0			786	96	92	0
787	98	48	2			787	96	90	0
788	98	46	0			788	96	90	0
789	98	46	1			789	96	90	0
790	98	46	0			790	96	90	0
791	98	44	0			791	96	88	0
792	98	44	0			792	96	88	0
793	98	42	0			793	96	86	0
794	98	42	0			794	96	84	0
795	98	42	0			795	96	84	0
796	98	42	0			796	96	84	1
797	98	42	0			797	96	84	0
798	98	42	0			798	96	82	0
799	98	42	0			799	96	82	0
800	98	42	0			800	96	82	0
801	98	42	0			801	96	82	0
802	98	42	0			802	96	82	0
803	98	44	0			803	96	82	0
804	98	46	0			804	96	82	0
805	98	48	0			805	96	84	0
806	98	48	0			806	96	82	0
807	98	48	0			807	96	82	0
808	98	50	0			808	96	82	0
809	98	50	10			809	96	80	0
						810	96	78	0
						811	96	78	0
						812	98	78	0
						813	98	76	0
						814	98	76	0
						815	98	76	0
						816	98	74	0
						817	98	74	0
						818	98	72	0
						819	98	70	0
						820	98	70	0
						821	98	70	0
						822	98	68	0
						823	98	68	0
						824	98	68	0
						825	98	68	0
						826	98	66	0
						827	98	66	0
						828	98	66	0
						829	98	66	0
						830	98	66	0
						831	98	66	0
						832	98	66	0
						833	98	66	0
						834	98	66	0
						835	98	66	0
						836	98	66	0
						837	98	66	0
						838	98	66	0
						839	98	66	0
						840	98	66	6
						841	98	66	0
						842	98	66	1
						843	98	66	0
						844	98	66	0
						845	98	66	0
						846	98	66	0
						847	98	66	0
						848	98	66	0
						849	98	66	0
						850	98	66	0
						851	98	66	0
						852	98	66	0
						853	98	66	0
						854	98	66	0
						856	98	66	10

## Sheet: SupplFig 3a
Frequency of each error type
Monkey W
CNO									VEH
Fix refusal		Pre cue		Delay		Saccade			Fix refusal		Pre cue		Delay		Saccade
Pre	Post	Pre	Post	Pre	Post	Pre	Post		Pre	Post	Pre	Post	Pre	Post	Pre	Post
0	0.375	0.625	1.875	1.875	3.75	0	1.13636		0	0	0	0	0	1.25	0	1.13636
0	0	0	0	6.875	5	0	0		0	0	0	0	0	1.25	0	1.13636
0	0	0	0	0	0.625	0	1.13636		0	0	0	0	0	1.875	0	0
0	0	0	1.25	0	2.5	0	1.13636		0	0	0	0	0	1.25	0	0
0	0	0.625	0.625	0.625	1.875	0	0		0	0	0	0	0	0.625	0	0
0	0.125	0	2.5	0	3.75	0	4.54545		0	0	0	0	2.5	0	0	1.13636
0	0	0	0	1.875	5	0	1.13636		0	0	0	0.625	0.625	0.625	1.13636	0
0	0	0	2.5	0.625	4.375	0	6.81818		0	0	0.625	2.5	0.625	5	0	1.13636
0	0.125	0	4.375	2.5	8.75	0	3.40909		0	0	0	0	1.25	3.125	0	0
0	0	0	0.625	0	6.25	0	0		0	0	0	0.625	6.875	0.625	1.13636	0
0	0	0	0.625	0	8.125	0	4.54545		0	0	0	2.5	0	2.5	0	2.27273
0	0.125	0	1.25	0	3.75	0	3.40909		0	0	0	0.625	0.625	2.5	1.13636	1.13636
0	0	0	3.125	0.625	6.25	0	3.40909		0	0	0	0	0	2.5	0	2.27273
0	0	0.625	0.625	1.25	10	0	1.13636
0	0.25	0.625	1.25	0	5.625	0	3.40909
0	0.125	0	1.25	0	5.625	0	4.54545
0	0	0	0	0	3.75	0	0
0	0.125	0	3.75	0	5	0	3.40909
0	0	0	3.125	0	3.125	1.13636	3.40909
0	0.125	0	5	0	3.125	0	2.27273
0	0	0.625	2.5	0.625	3.125	0	7.95455
0	0.125	0	1.875	0	1.875	0	4.54545
0	0	1.25	3.125	1.25	8.125	0	2.27273
Monkey S
CNO									VEH
Fix refusal		Pre cue		Delay		Saccade			Fix refusal		Pre cue		Delay		Saccade
Pre	Post	Pre	Post	Pre	Post	Pre	Post		Pre	Post	Pre	Post	Pre	Post	Pre	Post
0	0	2.5	1.875	1.875	1.25	3.40909	1.13636		0	0	1.25	2.5	2.5	4.375	6.81818	5.68182
0	0	0	2.5	3.75	4.375	3.40909	0		0	0	0	0.625	4.375	0	3.40909	1.13636
0	0	1.25	1.875	5.625	3.125	5.68182	5.68182		0	0	2.5	2.5	6.875	5	5.68182	2.27273
0	0	2.5	3.125	1.875	2.5	13.6364	2.27273		0	0	1.25	4.375	4.375	3.75	7.95455	4.54545
0	1.25	1.25	8.75	1.25	3.125	25	4.54545		0	0	1.25	2.5	2.5	3.75	0	12.5
0	0	2.5	1.25	3.75	8.125	11.3636	4.54545		0	0	1.25	0.625	1.25	6.875	4.54545	1.13636
0	0.375	1.25	7.5	5.625	11.875	10.2273	18.1818		0	0	0.625	0.625	0.625	0	9.09091	6.81818
0	0	3.75	5.625	3.125	3.75	1.13636	6.81818		0	0	1.25	5.625	2.5	2.5	11.3636	3.40909
0	0	0.625	1.875	5	7.5	15.9091	7.95455		0	0	2.5	1.25	0.625	2.5	9.09091	2.27273
0	0	4.375	0.625	0.625	1.25	4.54545	1.13636		0	0	2.5	0.625	0.625	1.25	7.95455	5.68182
0	0	3.75	10	3.75	1.875	1.13636	3.40909		0	0	0	1.25	0	5.625	11.3636	1.13636
0	0.125	1.25	16.875	1.25	2.5	12.5	7.95455		0	0	2.5	0.625	1.25	1.25	7.95455	2.27273
0	0.125	3.125	13.125	3.125	3.125	2.27273	4.54545		0	0.125	1.875	6.875	3.125	6.875	5.68182	5.68182
0	0	2.5	11.25	0.625	6.25	9.09091	4.54545		0	0.125	2.5	10.625	2.5	5	7.95455	3.40909
0	0.125	0.625	6.25	1.25	1.25	10.2273	3.40909		0	0	1.875	3.125	0.625	0.625	5.68182	2.27273
0	0.125	0.625	12.5	3.125	5.625	2.27273	6.81818		0	0	1.875	3.125	3.75	2.5	4.54545	1.13636
0	0.125	0.625	11.25	1.25	0.625	14.7727	2.27273		0	0	2.5	2.5	3.125	3.75	2.27273	7.95455
0	0.125	3.75	5	3.125	6.25	6.81818	3.40909		0	0	1.875	8.125	1.25	2.5	9.09091	3.40909
0	0	1.25	6.25	0.625	3.75	25	4.54545
0	0	2.5	11.25	2.5	5	4.54545	4.54545
0	0	1.875	8.125	0.625	5	3.40909	0
0	0	0.625	5	0.625	3.75	10.2273	6.81818
0	0	1.875	6.25	1.875	7.5	4.54545	2.27273

## Sheet: SupplFig 4a
Success rate and Saccade latency in CNO conditions
Monkey W
	Complete sessions								Incomplete sessions
	Success rate				Saccade latency				Success rate				Saccade latency
Trial #	Large		Small		Large		Small		Large		Small		Large		Small
from session end	Mean	SEM	Mean	SEM	Mean	SEM	Mean	SEM	Mean	SEM	Mean	SEM	Mean	SEM	Mean	SEM
-600	97	1.60357	95.75	1.66637	250.152	6.46289	246.667	5.33857	98.6	0.991071	97.2	0.61101	258.504	4.37937	259.271	4.66991
-599	97.25	1.6448	95.5	1.63663	250.341	6.07011	246.395	5.39256	98.6	0.991071	97.2	0.61101	259.228	4.35811	259.67	4.59111
-598	97.25	1.6448	95.25	1.6448	251.109	6.4068	244.238	5.68487	98.6	0.991071	97	0.68313	259.56	4.17374	258.515	4.39931
-597	97.25	1.6448	95.25	1.6448	251.691	6.65214	245.496	6.23696	98.6	0.991071	97	0.68313	259.297	3.98473	257.696	4.55042
-596	97.25	1.6448	95.25	1.6448	251.709	6.50807	243.707	5.5576	98.6	0.991071	97	0.68313	259.259	3.87689	257.987	4.56569
-595	97.25	1.6448	95.25	1.6448	252.36	6.68535	243.032	5.60698	98.7273	0.905447	97.0909	0.731804	259.143	3.85774	258.612	4.73298
-594	97.25	1.6448	95.25	1.6448	251.389	6.88058	243.303	5.31421	98.7273	0.905447	96.7273	0.905447	259.896	4.05417	260.295	4.78448
-593	97.25	1.6448	95.25	1.6448	250.993	7.1021	243.516	5.51619	98.7273	0.905447	96.3636	0.887004	258.562	4.14132	259.937	4.73679
-592	97.25	1.6448	95.25	1.6448	251.317	7.11354	244.665	5.70739	98.7273	0.905447	96.1818	0.989198	258.389	4.05393	260.542	4.29111
-591	97.25	1.6448	95.25	1.6448	250.81	7.05282	245.366	5.81262	98.7273	0.905447	96	1.11192	258.308	4.23174	261.112	4.235
-590	97.25	1.6448	95.25	1.6448	251.67	7.01064	244.206	5.01619	98.5455	0.898116	96	1.11192	258.455	4.29503	261.855	3.80246
-589	97.25	1.6448	95.25	1.6448	252.712	7.20574	244.185	4.80369	98.5455	0.898116	96	1.11192	257.949	4.08971	261.121	3.92497
-588	97.25	1.6448	95.25	1.6448	252.389	6.61093	244.366	4.82773	98.3636	0.887004	96	1.11192	257.664	4.01768	260.62	4.07085
-587	97.5	1.54689	95	1.81265	252.291	6.75213	245.088	4.86593	98.3636	0.887004	96	1.11192	258.231	4.16654	260.928	3.98704
-586	97.5	1.54689	95	1.81265	251.624	6.79031	244.894	4.42798	98.3636	0.887004	96	1.11192	257.775	3.9899	260.632	3.7313
-585	97.5	1.54689	95	1.81265	250.659	6.64134	245.146	4.60032	98.5	0.821123	96.5	1.1044	258.915	4.06663	260.034	3.6737
-584	97.5	1.54689	95	1.81265	249.988	6.72549	245.281	4.5334	98.5	0.821123	96.5	1.1044	258.593	4.172	259.735	3.72701
-583	97.5	1.54689	95.25	1.72947	249.718	6.37299	245.759	4.82127	98.5	0.821123	96.5	1.1044	258.073	4.063	258.219	3.84045
-582	97.25	1.5089	95.25	1.72947	249.856	6.0931	245.575	5.15621	98.5	0.821123	96.3333	1.17637	257.627	3.88747	257.629	3.82998
-581	97.25	1.5089	95.25	1.72947	250.265	6.11268	244.978	4.90012	98.5	0.821123	96.3333	1.17637	257.567	3.81514	257.406	3.75345
-580	97.25	1.5089	95.25	1.72947	250.335	6.1524	246.629	5.56849	98.5	0.821123	96.1667	1.16667	257.272	3.7572	257.406	4.06649
-579	97.25	1.5089	95.25	1.72947	250.719	6.44644	247.178	5.77374	98.5	0.821123	96.3333	1.15032	257.197	3.52042	257.275	4.30785
-578	97.25	1.5089	95	1.77281	249.595	6.7151	246.801	5.66236	98.3333	0.84686	96.3333	1.15032	257.655	3.52831	258.261	4.26725
-577	97.25	1.5089	95	1.77281	250.194	6.39207	247.898	5.02013	98.3333	0.84686	96.1667	1.24215	257.974	3.70744	259.322	4.03343
-576	97.25	1.5089	95	1.77281	249.027	6.31457	248.682	4.91332	98.3333	0.84686	96.1667	1.24215	257.751	3.62977	259.558	4.02561
-575	97.25	1.5089	94.75	1.96169	248.772	6.11469	248.569	4.69589	98.3333	0.84686	96.1667	1.24215	258.321	3.76581	259.788	3.68196
-574	97.25	1.5089	94.75	1.96169	248.679	5.84237	247.877	4.70862	98.3333	0.84686	96.1667	1.24215	257.378	3.57134	257.773	3.70628
-573	97.5	1.2956	94.75	1.96169	249.663	6.26901	248.31	4.8736	98.3333	0.84686	96.1667	1.24215	258.862	3.48563	258.042	3.73345
-572	97.5	1.2956	94.75	1.96169	249.518	6.27759	248.351	5.0566	98.1667	0.903137	96	1.25529	258.735	3.64601	257.389	3.79382
-571	97.5	1.2956	94.75	1.96169	249.477	6.15273	249.181	4.92139	98.3333	0.84686	96	1.25529	258.626	3.57634	256.044	3.67995
-570	97.5	1.2956	94.75	1.96169	248.789	6.0333	251.386	6.14204	98.3333	0.84686	96	1.25529	258.012	3.59097	255.06	3.75434
-569	97.5	1.2956	95	1.77281	247.814	5.46804	250.904	5.73177	98.3333	0.84686	96.1667	1.26631	258.194	3.44898	254.379	3.51732
-568	97.5	1.2956	95	1.77281	247.819	5.58564	251.316	5.82166	98.1667	0.833333	96.1667	1.26631	258.772	3.38316	254.547	3.34342
-567	97.75	1.22109	95.25	1.60078	248.532	5.24175	251.227	5.8974	98.1667	0.833333	96.3333	1.25126	258.428	3.21021	253.129	3.34722
-566	97.5	1.2956	95.25	1.60078	249.084	5.6279	249.977	6.31359	98.1667	0.833333	96.3333	1.25126	258.905	3.49993	253.427	3.3523
-565	97.5	1.2956	95.25	1.60078	249.578	5.85843	249.708	6.41305	98.1667	0.833333	96.3333	1.25126	258.274	3.3139	253.626	3.54286
-564	97.5	1.2956	95.25	1.60078	249.718	6.06252	249.265	6.29933	98.1667	0.833333	96.3333	1.25126	258.612	3.45994	252.763	3.40311
-563	97.5	1.2956	95.25	1.60078	249.594	6.19929	249.544	6.06191	98.1667	0.833333	96.3333	1.25126	259.091	3.50636	255.295	3.37337
-562	97.75	1.09789	95.25	1.60078	249.251	6.84783	249.376	5.96636	98.1667	0.833333	96.3333	1.25126	258.65	3.71591	256.159	3.43082
-561	97.75	1.09789	95.25	1.60078	249.138	6.96679	249.356	6.17112	98.1667	0.833333	96.5	1.25831	257.483	3.50779	256.93	3.34357
-560	97.75	1.09789	95.75	1.48504	249.522	6.49636	248.905	6.11771	98.1667	0.833333	96.5	1.25831	257.834	3.40327	257.243	3.75305
-559	97.5	1.05221	95.75	1.48504	249.534	6.50821	247.807	5.85769	98.1667	0.833333	96.5	1.25831	256.356	3.443	256.8	3.62841
-558	97.75	0.881354	95.75	1.48504	249.624	6.17709	247.866	5.90557	98.1667	0.833333	96.5	1.25831	256.004	3.39843	255.538	3.45218
-557	97.75	0.881354	95.75	1.48504	249.421	6.15621	247.104	5.5069	98.1667	0.833333	96.6667	1.28708	256.491	3.38882	254.72	3.28022
-556	97.75	0.881354	95.75	1.48504	250.102	6.27633	246.432	5.34371	98.1667	0.833333	96.6667	1.28708	255.618	3.42402	254.747	3.50937
-555	97.5	1.05221	96	1.55839	250.204	6.1995	245.852	5.8116	98.1667	0.833333	96.6667	1.28708	255.72	3.30126	253.796	3.39131
-554	97.5	1.05221	96	1.55839	250.425	5.93008	245.796	6.06243	98.1667	0.833333	96.5	1.39534	256.719	3.28427	255.199	3.43018
-553	97.5	1.05221	96	1.55839	249.872	5.21375	245.526	5.99609	98.1667	0.833333	96.3333	1.4941	255.621	3.42571	256.251	3.73862
-552	97.5	1.05221	96	1.55839	250.071	4.87049	244.695	5.88193	98.1667	0.833333	96.3333	1.4941	255.832	3.19878	255.642	3.62211
-551	97.5	1.05221	96	1.55839	250.56	4.59454	244.569	5.53208	98.1667	0.833333	96.1667	1.60413	256.16	3.44795	255.935	3.86632
-550	97.5	1.05221	95.75	1.66637	250.802	4.86059	243.174	4.72558	98	0.887625	96.1667	1.60413	256.036	3.56166	257.313	4.03092
-549	97.75	1.09789	95.75	1.66637	251.052	4.9782	243.244	5.25242	98	0.887625	96.1667	1.60413	255.561	3.83997	257.701	3.89916
-548	98	0.92582	95.75	1.66637	251.374	5.0732	242.585	4.32534	98	0.887625	96.1667	1.60413	255.351	3.82538	258.174	3.86109
-547	98	0.92582	95.5	1.80278	250.863	5.21734	243.152	4.52942	98	0.887625	96.1667	1.60413	255.126	3.80266	258.915	3.69271
-546	98	0.92582	95.5	1.80278	250.935	5.43482	245.098	4.02158	98	0.887625	96.3333	1.4941	254.629	3.75564	258.101	3.48209
-545	98	0.92582	95.75	1.79035	252.206	5.36066	245.053	4.02823	98	0.887625	96.3333	1.4941	255.161	3.56791	258.454	3.14674
-544	98	0.92582	95.75	1.79035	251.865	5.64971	245.804	4.40307	98	0.887625	96.3333	1.4941	255.061	3.78576	257.869	3.25967
-543	98	0.92582	95.25	1.88746	252.543	5.17319	246.023	4.45816	98	0.887625	96.1667	1.60413	255.304	3.83445	256.901	3.56351
-542	98	0.92582	95.5	1.84197	253.395	5.28794	247.444	5.68891	98	0.887625	96.1667	1.60413	256.337	3.67926	256.78	3.66104
-541	98	0.92582	95.5	1.84197	252.912	5.29116	246.786	5.88488	97.6667	1.03962	96.1667	1.60413	256.036	3.58251	256.649	3.59385
-540	98	0.92582	95.5	1.84197	254.486	5.71737	246.879	5.80688	97.6667	1.03962	96.1667	1.60413	255.085	3.71958	256.568	3.37628
-539	98	0.92582	95.5	1.72171	254.731	5.8539	247.132	5.88936	97.5	1.01876	96.3333	1.59228	255.354	3.89152	257.125	3.55276
-538	98	0.92582	95.5	1.72171	254.61	6.05416	247.941	6.93133	97.5	1.01876	96.3333	1.59228	255.376	3.7794	258.803	3.72532
-537	98	0.92582	95.5	1.72171	254.308	6.04502	249.51	7.90353	97.5	1.01876	96.3333	1.59228	255.675	3.88494	259.267	3.96411
-536	98	0.92582	95.5	1.72171	254.871	7.11869	249.64	7.95738	97.5	1.01876	96.3333	1.59228	256.185	3.78802	258.906	4.08339
-535	98	0.92582	95.75	1.57831	254.699	7.04071	250.924	8.38073	97.5	1.01876	96.3333	1.59228	255.855	3.83155	260.191	4.02788
-534	98	0.92582	95.75	1.57831	255.257	7.41507	250.301	7.72948	97.5	1.01876	96.3333	1.59228	256.003	3.87679	259.916	4.08665
-533	98	0.92582	95.75	1.57831	253.994	7.47136	250.537	7.83549	97.5	1.01876	96.3333	1.59228	256.815	4.01543	260.403	4.05198
-532	97.75	1.09789	95.75	1.57831	254.476	8.10181	251.22	8.44764	97.5	1.01876	96.3333	1.59228	256.342	4.04847	260.852	4.45473
-531	98	1	95.75	1.57831	254.774	8.19745	250.874	8.88732	97.5	1.01876	96.3333	1.59228	255.754	4.03567	260.277	4.71154
-530	98	1	95.25	1.6448	255.076	7.85402	250.938	9.19507	97.5	1.01876	96.5	1.5	256.101	3.98378	260.58	4.49732
-529	98	1	95.25	1.6448	254.514	7.59665	251.674	9.96459	97.5	1.01876	96.6667	1.5042	256.304	3.88344	261.401	4.05179
-528	98	1	95.25	1.6448	254.066	7.84955	252.138	10.6743	97.3333	1.08246	96.6667	1.5042	256.394	3.87538	261.709	4.31177
-527	98	1	95.25	1.6448	253.77	8.09678	252.002	10.7074	97.1667	1.16667	96.6667	1.5042	256.881	3.67005	261.368	4.61312
-526	98	1	95.25	1.6448	252.897	7.55734	251.974	10.7993	97.3333	1.05409	96.6667	1.5042	257.308	3.71742	261.732	4.26557
-525	98	1	95.25	1.6448	251.04	7.40391	252.448	11.1801	97.3333	1.05409	96.5	1.5	256.88	3.76812	262.353	4.58023
-524	98	1	95.5	1.5	250.728	7.25392	253.348	10.6945	97.3333	1.05409	96.5	1.5	256.672	3.70862	264.099	4.87394
-523	98	1	95.5	1.5	250.67	6.99247	254.523	11.1346	97.3333	1.05409	96.5	1.5	257.088	3.64941	263.486	4.96858
-522	98.25	0.95898	95.75	1.53239	251.715	7.59136	253.994	10.2293	97.3333	1.05409	96.6667	1.52422	257.637	3.83614	263.231	5.11129
-521	98.25	0.95898	95.75	1.53239	252.564	7.82026	254.666	9.97999	97.3333	1.05409	96.6667	1.52422	258.556	3.79817	262.935	5.0406
-520	98.25	0.95898	95.75	1.53239	251.419	7.8196	254.935	8.83982	97.3333	1.05409	96.6667	1.52422	258.59	3.5975	261.891	5.22927
-519	98.25	0.95898	95.75	1.53239	250.863	7.21924	254.421	8.80695	97.3333	1.05409	96.8333	1.5267	259.948	3.59975	261.542	5.2638
-518	98.5	0.731925	95.75	1.53239	252.209	6.76227	254.187	8.06251	97.3333	1.05409	96.6667	1.62057	260.927	3.81732	260.347	5.29691
-517	98.5	0.731925	95.75	1.53239	251.711	6.61544	255.017	7.61083	97.3333	1.05409	96.8333	1.50672	260.89	3.84434	260.711	4.96919
-516	98.5	0.731925	95.75	1.53239	251.393	5.19115	254.326	7.61729	97.5	0.957427	96.8333	1.50672	260.997	3.79613	260.172	4.85171
-515	98.5	0.731925	96	1.41421	252.306	5.08719	253.711	6.82678	97.6667	0.881917	96.8333	1.50672	261.036	3.76277	259.824	4.86389
-514	98.5	0.731925	95.75	1.38551	253.012	5.24264	255.336	7.47906	97.6667	0.881917	96.6667	1.62057	260.69	3.75559	259.486	4.92039
-513	98.5	0.731925	95.75	1.38551	253.414	5.02784	254.152	6.80943	97.8333	0.833333	96.6667	1.62057	260.698	3.81009	258.388	4.63198
-512	98.5	0.731925	96	1.46385	252.497	4.98811	254.184	6.58408	98	0.816497	96.6667	1.62057	261.164	3.70238	258.81	4.75543
-511	98.5	0.731925	95.75	1.62294	252.055	5.28385	254.033	5.8968	98	0.816497	96.6667	1.62057	261.052	3.58788	259.509	4.36586
-510	98.5	0.731925	95.5	1.72171	250.955	5.24393	255.106	5.6715	98	0.816497	96.6667	1.62057	261.351	3.52325	259.911	4.46089
-509	98.5	0.731925	95.5	1.72171	250.97	5.45343	255.503	5.41585	98	0.816497	96.6667	1.62057	261.084	3.46596	259.791	4.738
-508	98.5	0.731925	95.5	1.72171	252.643	5.43318	254.981	5.46162	98	0.816497	96.3333	1.72035	260.855	3.37319	257.739	4.6126
-507	98.5	0.731925	95.5	1.72171	254.429	5.42225	254.916	5.23309	98	0.816497	96.3333	1.72035	260.809	3.28027	257.676	4.58357
-506	98.5	0.731925	95.5	1.72171	256.409	6.13664	255.635	5.39068	98	0.816497	96.1667	1.83333	260.651	3.1271	257.249	4.76717
-505	98.5	0.731925	95.25	1.68767	257.685	6.3449	254.755	5.07954	97.8333	0.833333	96	1.93845	260.723	3.31258	256.495	4.85746
-504	98.5	0.731925	95.25	1.68767	258.406	6.34322	253.287	5.31514	97.8333	0.833333	95.8333	2.05173	260.829	3.41571	255.73	4.52945
-503	98.25	0.95898	95.25	1.68767	259.255	7.21168	252.453	4.82351	97.8333	0.833333	96	1.93845	260.073	3.38017	256.131	4.519
-502	98.25	0.95898	95	1.85164	257.644	7.08306	250.859	4.58637	97.8333	0.833333	96	1.96946	259.523	3.16273	255.977	4.51099
-501	98.25	0.95898	95.25	1.77029	257.103	7.24832	250.743	4.42253	97.8333	0.833333	95.6667	2.05726	260.128	3.18352	256.169	4.60277
-500	98.25	0.95898	95.25	1.77029	257.99	7.37308	250.2	4.86635	98	0.816497	95.6667	2.05726	260.602	3.40679	257.871	4.34302
-499	98.25	0.95898	95.5	1.72171	257.7	7.3967	251.723	4.57231	98	0.816497	95.6667	2.05726	259.393	3.44505	257.763	4.35532
-498	98.25	0.95898	95.75	1.7087	257.203	7.62587	251.69	4.31244	98	0.816497	95.5	2.162	258.355	3.10658	258.626	4.29605
-497	98.25	0.95898	95.75	1.7087	258.006	7.88238	250.047	3.93496	98	0.816497	95.5	2.162	258.042	3.12567	258.768	4.18643
-496	98.25	0.95898	95.75	1.7087	257.263	8.14631	250.077	4.23773	98	0.816497	95.5	2.162	258.999	3.36435	260.018	3.83058
-495	98	1	95.75	1.7087	256.1	8.92056	251.611	5.19995	98	0.816497	95.6667	2.05726	258.831	3.27743	259.207	3.80027
-494	98	1	95.75	1.7087	255.59	9.20958	251.465	5.62562	98.1538	0.766662	96.3077	1.80946	258.85	3.34136	259.575	3.53268
-493	98	1	95.5	1.63663	255.113	9.3524	252.219	5.64088	98.1538	0.766662	96.3077	1.80946	258.836	3.20316	259.81	3.69852
-492	98	1	95.5	1.63663	255.746	9.01801	252.191	5.30762	98.3077	0.77942	96.4615	1.71201	258.548	3.23772	259.771	3.6342
-491	98	1	95.25	1.72947	254.595	8.6399	252.437	5.59319	98.3077	0.77942	96.3077	1.82358	258.626	3.29291	259.975	3.73706
-490	98	1	95.25	1.72947	255.202	9.04895	251.153	5.51867	98.3077	0.77942	96.1538	1.94094	257.815	3.11213	259.459	3.73797
-489	98	1	95.25	1.72947	255.639	9.30071	251.323	5.71056	98.3077	0.77942	96.1538	1.94094	257.951	3.01363	259.058	3.65177
-488	98	1	95.25	1.72947	254.515	8.97873	251.122	5.75426	98.3077	0.77942	96	2.06311	258.139	3.17842	259.647	3.65116
-487	98	1	95.25	1.72947	253.333	8.9084	251.622	6.49545	98.3077	0.77942	96	2.06311	257.967	3.38399	260.635	3.58748
-486	98	1	95.25	1.72947	251.942	8.897	253.541	7.06547	98.3077	0.77942	96	2.06311	258.023	3.50191	260.53	3.68102
-485	98	1	95.5	1.54689	251.765	8.36493	254.568	7.23156	98.3077	0.77942	96	2.16025	258.389	3.49954	261.038	3.59755
-484	98	1	95.5	1.54689	250.605	8.05339	255.244	7.19284	98.3077	0.77942	96	2.16025	258.257	3.34586	260.612	3.75065
-483	98	1	95.5	1.54689	249.539	7.9911	254.989	8.01065	98.1538	0.830864	95.8462	2.14191	258.64	3.24005	261.399	3.53383
-482	98	1	95.5	1.54689	249.618	7.70037	256.596	9.1266	98.1538	0.830864	95.8462	2.14191	258.869	3.10864	261.212	3.52785
-481	98	1	95.5	1.54689	248.756	7.23444	255.974	9.50241	98.3077	0.710585	95.8462	2.14191	258.341	2.88513	261.679	3.40924
-480	98.25	1.03078	95.25	1.5089	247.37	7.50405	254.764	8.97539	98.3077	0.710585	95.8462	2.14191	258.246	2.70868	260.657	3.62533
-479	98.25	1.03078	95.25	1.5089	247.017	7.52837	254.451	8.68393	98.3077	0.710585	95.8462	2.03131	257.406	2.6309	261.189	3.31934
-478	98.25	1.03078	95.5	1.54689	247.274	7.56728	254.531	8.69627	98.4615	0.605693	95.8462	2.03131	257.676	2.62113	262.134	3.28651
-477	98.25	1.03078	95.5	1.54689	245.26	6.8302	253.184	9.25048	98.3077	0.592524	95.8462	2.03131	258.414	2.75107	261.991	3.39664
-476	98.25	1.03078	95.75	1.38551	245.231	6.97011	252.208	8.72922	98.3077	0.592524	95.6923	2.03616	257.756	2.83956	260.226	3.70197
-475	98.25	1.03078	95.75	1.38551	245.778	6.82444	251.376	8.01736	98.3077	0.592524	95.5385	2.01474	257.768	2.81295	260.047	3.81592
-474	98.25	1.03078	95.75	1.38551	245.742	6.27194	251.6	7.56571	98.3077	0.592524	95.5385	2.01474	257.936	2.66161	259.566	3.83549
-473	98.25	1.03078	95.75	1.38551	246.259	6.25335	252.101	7.90797	98.1538	0.618581	95.6923	2.01082	258.167	2.73297	259.545	3.82668
-472	98.25	1.03078	95.5	1.40153	245.489	5.66757	252.431	8.06487	98.1538	0.618581	95.6923	2.01082	258.939	2.92013	260.069	3.55073
-471	98.25	1.03078	95.5	1.40153	245.98	5.59669	252.089	8.3268	98.1538	0.618581	95.5385	2.10194	258.319	2.89238	259.718	3.49784
-470	98.25	1.03078	95.5	1.40153	246.201	5.13898	251.911	8.69814	98	0.716115	95.3846	2.20005	258.358	2.8589	260.411	3.71937
-469	98.25	1.03078	95.75	1.27825	248.267	5.33584	252.219	8.57712	98	0.716115	95.3846	2.20005	258.636	2.87336	261.064	3.52262
-468	98.25	1.03078	95.75	1.27825	248.332	5.6653	252.763	8.37037	98	0.716115	95.2308	2.30427	258.738	2.91367	262.382	3.82785
-467	98.25	1.03078	95.25	1.30589	248.335	5.65574	252.981	7.95362	98	0.716115	95.0769	2.4138	258.131	2.88861	261.795	4.07323
-466	98.25	1.03078	95.25	1.30589	248.664	5.34642	251.425	7.61775	98.1538	0.65873	95.0769	2.4138	257.921	2.91237	261.893	4.02714
-465	98.25	1.03078	95.25	1.30589	248.92	5.52884	251.539	7.84603	98.1538	0.65873	94.9231	2.50758	257.782	2.99453	260.951	3.88085
-464	98.25	0.796196	95.25	1.30589	249.768	5.90389	253.121	7.57814	98.1538	0.65873	94.9231	2.50758	258.549	2.9227	261.117	4.03833
-463	98.25	0.796196	95.25	1.30589	250.164	5.84817	253.806	7.62301	98.1538	0.65873	94.9231	2.50758	257.455	3.24005	259.675	4.17235
-462	98	0.845154	95.25	1.30589	250.178	5.77711	253.847	7.58771	98.1538	0.65873	94.7692	2.61689	256.98	3.42339	259.854	4.3724
-461	98	0.845154	95.25	1.30589	251.12	5.79582	254.49	7.47395	98.1538	0.65873	94.7692	2.61689	257.55	3.23156	260.053	4.57123
-460	98	0.845154	95.25	1.30589	250.938	6.08826	254.466	8.00164	98.1538	0.65873	94.6154	2.49497	258.251	3.35838	260.238	4.51744
-459	98	0.845154	95.25	1.30589	251.057	6.07583	253.369	8.19047	98.1538	0.65873	94.6154	2.49497	259.5	3.44582	260.366	4.49647
-458	98	0.845154	95.25	1.30589	250.535	5.9323	254.696	8.11464	98.1538	0.65873	94.6154	2.49497	260.065	3.29723	259.125	4.46987
-457	98	0.845154	95	1.46385	251.276	5.72806	256.14	7.72446	98.1538	0.65873	94.4615	2.47193	260.956	3.35403	258.453	4.39673
-456	98.25	0.796196	95	1.46385	251.691	5.73576	257.558	8.15273	98.1538	0.65873	94.3077	2.56051	261.373	3.47757	259.133	4.36333
-455	98.25	0.796196	95	1.46385	251.831	5.29885	258.683	8.12583	98.1538	0.65873	94.3077	2.56051	261.277	3.60348	259.729	4.26791
-454	98.25	0.796196	95	1.46385	251.686	5.3786	257.575	8.46969	98.1538	0.65873	94.3077	2.56051	261.543	3.45161	259.903	4.26457
-453	98.5	0.626783	95.25	1.55552	252.099	5.35885	255.8	8.32964	98.1538	0.65873	94.3077	2.56051	261.954	3.58961	259.598	4.28124
-452	98.5	0.626783	95.25	1.55552	252.532	5.88259	254.347	7.81109	98.1538	0.65873	94.3077	2.43738	261.926	3.23707	258.959	4.56895
-451	98.5	0.626783	95.25	1.55552	252.61	5.23159	254.506	7.60718	98.1538	0.65873	94.3077	2.43738	261.756	3.42937	259.61	4.63944
-450	98.5	0.626783	95.5	1.40153	252.199	5.15571	254.733	8.02779	98.2857	0.623959	94.7143	2.29291	262.463	3.50141	258.618	4.96768
-449	98.5	0.626783	95.5	1.40153	250.051	4.51532	254.301	7.9315	98.2857	0.623959	94.7143	2.29291	261.944	3.41896	256.888	5.34618
-448	98.5	0.626783	95	1.46385	249.794	4.24134	255.067	8.16448	98.2857	0.623959	94.5714	2.28159	261.986	3.34017	255.505	5.12434
-447	98.5	0.626783	95	1.46385	250.402	3.795	254.798	8.1417	98.4286	0.521139	94.7143	2.19497	262.911	3.3967	254.407	4.88257
-446	98.5	0.626783	95	1.46385	250.06	3.98124	255.232	7.68074	98.4286	0.521139	94.7143	2.19497	262.218	3.47673	253.947	4.80984
-445	98.5	0.626783	95.25	1.35949	249.36	4.03252	253.391	6.32642	98.4286	0.521139	94.7143	2.19497	262.517	3.38261	254.108	4.99595
-444	98.5	0.626783	94.75	1.41105	248.701	3.84367	251.001	6.75165	98.4286	0.521139	94.5714	2.30077	262.377	3.31762	254.138	4.88554
-443	98.5	0.626783	94.5	1.54689	249.348	4.03522	250.023	5.46012	98.2857	0.587681	94.5714	2.30077	263.355	3.13517	253.989	5.01826
-442	98.5	0.626783	94.75	1.55552	250.21	4.74743	249.845	4.91243	98.2857	0.587681	94.5714	2.30077	263.449	2.98674	253.749	4.72946
-441	98.5	0.626783	95	1.41421	249.859	4.82822	252.032	5.19107	98.4286	0.599581	94.5714	2.30077	262.262	2.92736	254.273	4.8224
-440	98.5	0.626783	95	1.41421	249.968	4.39967	252.964	4.9631	98.4286	0.599581	94.5714	2.30077	261.861	2.73566	254.636	4.97082
-439	98.5	0.626783	95	1.41421	250.834	4.10492	253.342	5.20043	98.4286	0.599581	94.4286	2.30793	261.132	2.87265	255.101	4.90968
-438	98.5	0.626783	95	1.41421	251.216	4.25032	252.764	5.36437	98.4286	0.599581	94.2857	2.30486	260.582	3.06137	254.888	4.83894
-437	98.5	0.626783	95.75	1.16113	250.751	5.00615	251.827	5.66342	98.5714	0.608676	94.2857	2.30486	259.272	3.16398	253.729	4.55383
-436	98.5	0.626783	95.75	1.16113	250.088	4.84446	252.473	6.65503	98.5714	0.608676	94.1429	2.41301	259.008	3.11283	254.241	4.54708
-435	98.5	0.626783	95.75	1.16113	250.626	5.49937	251.099	6.80232	98.5714	0.608676	94.1429	2.41301	259.173	2.95125	254.416	4.26614
-434	98.25	0.796196	95.75	1.16113	250.723	5.44323	251.964	6.73503	98.5333	0.660928	94.4	2.26106	258.549	3.26724	254.362	4.4219
-433	98.25	0.796196	95.5	1.2956	249.888	5.50312	252.831	6.68577	98.4	0.760952	94.2667	2.2498	258.205	3.20261	254.751	4.3014
-432	98.25	0.796196	95.5	1.2956	250.786	4.94568	254.826	8.15717	98.4	0.760952	94.2667	2.2498	257.956	3.31722	255.056	4.50435
-431	98.25	0.796196	95.5	1.2956	250.952	5.26622	254.764	7.62963	98.4	0.760952	94.2667	2.2498	259.166	3.63105	253.973	4.18894
-430	98.25	0.796196	95.25	1.30589	251.335	5.19116	254.379	7.59701	98.4	0.760952	94.2667	2.2498	258.284	3.64852	255.895	4.1293
-429	98.25	0.796196	95.25	1.30589	250.933	5.02947	253.844	7.7053	98.2667	0.869957	94.2667	2.2498	258.476	3.58012	257.985	4.07056
-428	98.25	0.796196	95.25	1.30589	251.538	4.9797	254.407	7.81112	98.2667	0.869957	94.2667	2.2498	258.959	3.61424	257.751	3.5972
-427	98.5	0.626783	95.25	1.30589	250.877	5.69322	255.893	8.10886	98.1333	0.861155	94.4	2.14875	259.473	3.55243	258.802	3.69823
-426	98.5	0.626783	95.25	1.30589	250.859	5.28279	255.597	8.41799	98.1333	0.861155	94.5333	2.14224	260.113	3.48592	259.396	3.8476
-425	98.5	0.626783	95.25	1.30589	250.946	5.36612	257.867	9.66271	98	0.9759	94.5333	2.14224	259.587	3.48288	260.008	3.69791
-424	98.5	0.626783	95.25	1.30589	251.07	5.57873	258.783	9.30891	98	0.9759	94.4	2.12199	259.281	3.52007	259.954	3.84407
-423	98.5	0.626783	95.25	1.30589	252.586	6.92992	258.077	9.50553	98	0.9759	94.2667	2.10094	258.848	3.4669	260.255	3.91091
-422	98.5	0.626783	95.25	1.30589	252.05	6.46063	258.261	9.64272	98	0.9759	94.1333	2.2036	258.741	3.44378	261.251	3.79075
-421	98.5	0.626783	95	1.36277	253.051	6.35473	258.168	9.90816	98	0.9759	94.1333	2.2036	258.673	3.46861	260.99	3.84701
-420	98.5	0.626783	95	1.36277	252.948	6.47008	257.276	10.5652	98	0.9759	94.2667	2.1369	258.435	3.4401	259.898	3.7488
-419	98.75	0.526104	95	1.36277	253.134	6.50563	256.202	10.3819	98	0.9759	94.1333	2.06067	259.127	3.43785	260.396	3.72914
-418	98.75	0.526104	95	1.36277	253.012	6.48393	255.67	10.51	98.1333	0.861155	94.1333	2.06067	259.163	3.35991	260.133	3.65581
-417	98.75	0.526104	95	1.36277	253.908	6.82482	257.374	10.5458	98.1333	0.767598	94.2667	2.00824	259.043	3.34893	261.832	4.0543
-416	98.75	0.526104	95	1.36277	254.852	6.61478	254.574	9.43854	98.1333	0.767598	94.2667	2.00824	258.994	3.33185	262.183	4.20583
-415	98.75	0.526104	95.25	1.30589	254.898	6.30322	254.507	9.05225	98.1333	0.767598	94.2667	2.00824	259.358	3.51413	262.574	4.37678
-414	98.75	0.526104	95.25	1.30589	254.657	6.3811	254.978	8.69065	98.1333	0.767598	94.2667	2.00824	259.112	3.54515	262.34	4.52174
-413	98.75	0.526104	95	1.30931	254.673	5.77057	255.79	8.92343	98	0.872872	94.2667	2.00824	259.096	3.47137	262.146	4.67429
-412	98.75	0.526104	95.25	1.19149	254.905	6.53922	255.13	7.90187	98	0.872872	94.2667	2.00824	258.683	3.53419	262.166	4.43998
-411	98.5	0.5	95.75	1.16113	255.92	6.37015	256.185	8.36684	98	0.872872	94.5333	1.89703	258.581	3.42033	262.898	4.47827
-410	98.5	0.5	95.5	1.23924	256.051	6.89217	257.432	8.74021	98	0.872872	94.5333	1.89703	259.484	3.48132	262.566	4.42757
-409	98.5	0.5	95.5	1.23924	255.543	6.52378	257.363	8.521	98.1333	0.838744	94.6667	1.7853	259.342	3.53008	261.908	4.3655
-408	98.5	0.5	95.5	1.23924	255.076	6.24864	256.334	8.12692	98	0.872872	94.6667	1.84821	258.848	3.54137	263.192	4.86582
-407	98.5	0.5	95.25	1.35949	254.311	6.12164	254.571	7.41461	98	0.872872	94.5333	1.84615	258.198	3.90557	264.143	4.60066
-406	98.5	0.5	95.25	1.35949	255.049	6.44459	254.627	7.53165	98	0.872872	94.6667	1.80651	257.66	3.71023	263.599	4.54281
-405	98.25	0.590097	95.25	1.35949	255.323	6.2946	254.157	7.17648	98	0.872872	94.5333	1.8044	258.225	3.88857	263.283	4.57273
-404	98.25	0.590097	95.5	1.2956	255.506	6.16879	253.659	7.5178	98	0.872872	94.6667	1.80651	258.824	3.72407	264.392	4.26796
-403	98.25	0.590097	95.5	1.2956	253.894	5.38568	253.962	7.52691	98	0.872872	94.6667	1.73113	259.311	3.81942	265.339	4.20416
-402	98.25	0.590097	95.5	1.2956	253.917	5.44177	252.938	7.13254	98	0.872872	94.9333	1.61972	259.254	3.72023	264.852	4.10364
-401	98.25	0.590097	95.5	1.2956	252.513	5.6527	251.385	6.33277	98	0.872872	94.6667	1.67522	259.21	3.92071	263.88	4.28265
-400	98.25	0.590097	95.25	1.19149	252.77	5.54677	251.577	5.95151	98	0.872872	94.8	1.57117	259.423	3.83297	264.856	4.27037
-399	98.25	0.590097	95.5	1.05221	252.435	5.48637	251.505	5.7367	98	0.872872	94.8	1.57117	259.058	3.91634	264.784	4.58474
-398	98.25	0.590097	95.5	1.05221	252.247	5.61749	251.933	5.28505	98	0.872872	94.8	1.57117	259.812	3.74307	265.31	4.45144
-397	98.25	0.590097	95.5	1.05221	252.053	5.31977	251.429	5.24532	98	0.872872	94.2667	1.74429	260.142	3.65858	265.056	4.44146
-396	98.25	0.590097	95.5	1.05221	251.314	5.59439	254.132	6.56392	97.8667	0.861155	94.2667	1.74429	260.733	3.9229	265.349	4.49636
-395	98.5	0.5	95.5	1.05221	251.504	5.33001	253.266	6.31197	97.8667	0.861155	94.2667	1.74429	260.325	3.90778	264.701	4.43909
-394	98.5	0.5	95.5	1.05221	252.144	5.47495	253.361	6.51816	97.8667	0.861155	94.2667	1.74429	260.421	3.84394	266.297	4.09307
-393	98.5	0.5	95.5	1.05221	252.394	5.66457	253.509	6.48921	97.8667	0.861155	94.2667	1.74429	261.088	3.66936	266.587	4.1949
-392	98.5	0.5	95.75	1.09789	251.329	5.32606	252.058	6.55485	97.8667	0.861155	94.4	1.64693	261.164	3.43799	265.732	4.17311
-391	98.75	0.526104	95.75	1.09789	250.592	5.41344	252.496	6.22538	97.8667	0.861155	94.4	1.64693	260.61	3.46861	265.063	4.26907
-390	98.75	0.526104	95.75	1.09789	249.411	5.4774	251.706	5.43111	97.8667	0.861155	94.2667	1.65462	259.99	3.30206	264.732	4.15755
-389	98.75	0.526104	95.5	1.23924	249.808	5.4687	253.484	5.27914	97.8667	0.861155	94.2667	1.65462	260.661	3.35595	264.925	4.05956
-388	98.75	0.526104	95.25	1.19149	249.106	5.67464	253.11	5.0686	97.8667	0.861155	94.2667	1.65462	260.791	3.33988	264.983	4.03003
-387	98.75	0.526104	95	1.25357	250.518	5.56325	252.896	5.12331	97.8667	0.861155	94.2667	1.65462	260.408	3.19896	263.268	4.31989
-386	98.75	0.526104	95	1.25357	251.018	6.23893	251.915	5.17661	98	0.872872	94.4	1.57601	260.146	3.20765	263.643	4.33919
-385	98.75	0.526104	95	1.25357	250.931	6.26613	251.45	5.67698	98	0.872872	94.4	1.57601	259.808	3.11057	264.056	4.37677
-384	98.75	0.526104	95	1.25357	250.562	6.33957	250.571	5.49294	97.8667	0.904311	94.4	1.57601	259.029	3.0971	263.277	4.79016
-383	98.75	0.526104	95	1.25357	249.728	5.77145	249.359	5.50115	97.8667	0.904311	94.5333	1.49241	259.461	3.21833	263.219	4.94459
-382	98.75	0.526104	95	1.25357	250.182	5.75426	249.046	5.46514	97.8667	0.904311	94.4	1.48901	260.082	3.30129	263.104	4.94917
-381	98.75	0.526104	95.25	1.35949	250.33	5.96243	249.366	5.6528	97.7333	0.973294	94.2667	1.47185	259.154	3.63918	263.718	4.88394
-380	98.75	0.526104	95.25	1.35949	249.744	6.00839	249.43	5.80503	97.6	1.0726	94.4	1.47616	259.814	3.86491	263.777	4.76556
-379	98.75	0.526104	95	1.25357	249.06	6.23812	250.046	5.51057	97.6	1.0726	94.5333	1.40023	259.616	3.89576	262.302	4.81073
-378	98.75	0.526104	95	1.25357	249.277	6.45327	249.537	5.46826	97.4667	1.17865	94.6667	1.33333	258.856	4.00787	262.356	4.90213
-377	98.75	0.526104	95.25	1.25	249.71	6.46638	250.62	5.53668	97.4667	1.17865	94.5333	1.34471	258.478	4.12682	262.82	5.1077
-376	98.75	0.526104	95.25	1.25	250.905	6.64233	249.523	4.95694	97.2	1.2	94.5333	1.34471	258.054	3.80614	262.443	5.14089
-375	98.75	0.526104	95	1.41421	250.843	6.59057	249.452	5.06326	97.3333	1.14919	94.2667	1.37829	258.25	3.91692	262.357	5.10498
-374	98.75	0.526104	95	1.41421	249.954	6.37719	248.55	5.35004	97.2	1.18402	94.4	1.38289	258.793	3.93697	261.512	5.18778
-373	98.75	0.526104	95	1.41421	250.409	6.72297	248.157	5.09173	97.0667	1.23237	94.4	1.38289	258.608	4.2475	261.336	5.23719
-372	98.75	0.526104	95	1.41421	249.897	6.67605	248.415	4.91563	97.0667	1.23237	94.2667	1.45885	258.883	4.51887	261.8	5.26438
-371	98.75	0.526104	95	1.41421	250.088	6.78495	249.167	5.09194	97.0667	1.23237	94.2667	1.45885	260.222	4.36954	263.654	5.07711
-370	98.75	0.526104	95	1.41421	250.326	6.48655	249.835	5.83261	97.0667	1.23237	94.2667	1.45885	261.231	4.41767	263.456	4.93761
-369	98.75	0.526104	95	1.41421	250.049	6.51491	248.064	5.99498	97.0667	1.23237	94.2667	1.45885	261.432	4.43301	262.714	4.94139
-368	98.75	0.526104	95	1.41421	250.129	6.43565	248.658	6.49271	97.0667	1.23237	94	1.53685	261.263	4.43545	261.5	4.7795
-367	98.75	0.526104	95	1.41421	249.042	6.34561	249.337	6.07778	97.0667	1.23237	94	1.53685	262.347	4.73205	262.624	5.05266
-366	98.75	0.526104	95	1.41421	247.83	5.30407	250.502	6.86369	97.0667	1.23237	94	1.53685	261.874	4.65348	262.157	5.02069
-365	99	0.377964	95	1.41421	247.405	5.74749	252.828	7.63994	97.0667	1.23237	94.1333	1.46667	262.439	4.47043	261.105	4.67371
-364	99	0.377964	94.75	1.5089	246.953	5.7806	254.185	8.1872	97.0667	1.23237	94.4	1.36905	263.336	4.38336	261.294	4.40985
-363	99	0.377964	94.75	1.5089	246.904	5.95136	254.286	7.38371	97.0667	1.23237	94.2667	1.3644	263.001	4.35224	261.089	4.26609
-362	99.25	0.365963	94.75	1.5089	246.369	6.04338	255.094	7.80041	97.0667	1.23237	94.2667	1.3644	262.695	4.2231	260.467	4.64974
-361	99.25	0.365963	94.75	1.5089	246.24	6.17753	256.176	7.93697	97.0667	1.23237	94.4	1.39659	263.247	4.25242	260.104	4.52075
-360	99.25	0.365963	94.75	1.5089	246.339	6.27	255.531	7.84057	96.9333	1.2779	94.5333	1.38656	262.521	4.02293	260.532	4.35436
-359	99.25	0.365963	94.75	1.5089	247.864	6.39106	254.931	8.04515	96.8	1.2619	94.5333	1.38656	263.417	4.24707	261.916	4.23379
-358	99.25	0.365963	94.75	1.5089	247.505	5.94138	255.58	8.04862	96.8	1.2619	94.5333	1.38656	264.686	4.17397	261.076	4.21565
-357	99.25	0.365963	95	1.46385	246.75	6.0438	253.508	7.75931	96.8	1.2619	94.5333	1.38656	264.98	3.95887	261.179	4.34127
-356	99.25	0.365963	94.75	1.5089	245.73	5.95199	255.704	8.78174	96.9333	1.16891	94.5333	1.38656	264.715	4.15116	261.049	4.56722
-355	99.25	0.365963	95	1.41421	245.181	6.15078	255.493	8.32566	96.8	1.18402	94.6667	1.3893	264.444	4.29262	261.604	4.60379
-354	99.25	0.365963	95	1.41421	245.889	6.74392	255.933	8.10163	96.8	1.18402	94.5333	1.46667	264.289	4.68248	261.097	4.5426
-353	99.25	0.365963	95	1.41421	245.748	6.61609	256.157	8.03839	96.8	1.18402	94.4	1.55165	263.722	4.32285	261.435	4.37014
-352	99.25	0.365963	94.75	1.5089	246.473	5.74536	256.825	7.95865	96.8	1.18402	94.4	1.50175	264.026	4.31836	262.189	4.41387
-351	99.25	0.365963	94.75	1.5089	246.111	5.82836	255.346	8.24932	96.8	1.18402	94.4	1.50175	264.747	4.37548	261.416	4.13411
-350	99.25	0.365963	94.75	1.5089	246.033	6.01989	253.791	7.52882	96.8	1.18402	94.4	1.50175	264.546	4.6417	261.942	4.44073
-349	99.25	0.365963	94.75	1.5089	245.98	5.99347	254.248	7.80465	96.8	1.18402	94.4	1.50175	263.954	4.68869	261.969	4.52389
-348	99.25	0.365963	94.75	1.5089	245.817	6.01411	255.553	7.73435	96.8	1.18402	94.2667	1.57198	264.329	4.5077	261.849	4.56935
-347	99.25	0.365963	95	1.36277	248.694	6.98764	255.008	7.71446	96.6667	1.16565	94.2667	1.57198	264.231	4.60973	261.876	4.75236
-346	99.25	0.365963	95	1.36277	248.69	7.23919	254.852	8.08817	96.5333	1.22617	94.1333	1.65001	264.511	4.61074	262.168	4.57534
-345	99.25	0.365963	94.75	1.4608	248.889	6.87478	253.15	7.41523	96.5333	1.22617	94.1333	1.65001	264.338	4.77832	262.89	4.66285
-344	99.25	0.365963	95	1.36277	248.917	7.18357	254.355	7.75354	96.5333	1.22617	94.2667	1.65462	264.476	5.17631	262.787	4.75581
-343	99.25	0.365963	95.25	1.25	248.967	7.13124	255.019	8.61224	96.5333	1.22617	94.1333	1.68429	264.494	4.88037	262.803	4.79531
-342	99.25	0.365963	95.5	1.18019	247.621	6.49815	256.61	8.71968	96.4	1.29762	94.1333	1.68429	264.297	4.96408	263.568	5.05379
-341	99.25	0.365963	95.75	1.03078	248.084	6.3397	256.245	8.66348	96.4	1.29762	94.2667	1.68881	264.355	4.8096	263.236	5.24585
-340	99.25	0.365963	95.75	1.03078	247.903	6.50134	257.242	9.31976	96.2667	1.37829	94.2667	1.68881	265.149	4.84067	263.581	5.4428
-339	99.25	0.365963	95.5	1.05221	245.932	6.07293	258.343	9.1405	96.2667	1.37829	94.5333	1.62676	265.59	4.3623	262.249	4.89088
-338	99.25	0.365963	95.5	1.05221	247.06	6.14951	257.924	9.47767	96.1333	1.37275	94.4	1.63532	263.54	4.21566	262.464	4.84842
-337	99.25	0.365963	95.5	1.05221	248.01	6.08616	258.215	9.11681	96.1333	1.37275	94.4	1.6699	263.327	4.20305	261.543	4.68373
-336	99.25	0.365963	95.5	1.05221	248.682	5.82688	257.353	8.58697	96.1333	1.37275	94.4	1.6699	263.862	4.04127	261.625	4.90473
-335	99.25	0.365963	95.5	1.05221	249.177	6.32289	256.909	8.60296	96	1.46059	94.4	1.6699	263.926	3.82872	262.057	4.9738
-334	99.25	0.365963	95.5	1.05221	249.145	5.94338	257.056	8.34768	96	1.46059	94.2667	1.74429	263.218	3.90765	260.98	4.94636
-333	99.25	0.365963	95.25	1.30589	248.196	6.30775	255.421	8.69342	96	1.46059	94.1333	1.82539	263.253	4.03474	260.817	4.93197
-332	99.25	0.365963	95.25	1.30589	248.337	6.48524	255.011	8.85774	96	1.46059	94	1.91237	263.097	3.97981	260.639	4.89978
-331	99.25	0.365963	95.25	1.30589	247.495	5.96753	254.723	8.94143	96.1333	1.37275	94	1.91237	262.86	4.17102	260.272	4.89654
-330	99.25	0.365963	95.25	1.30589	247.962	5.67207	255.997	9.41523	96.1333	1.37275	94	1.91237	262.578	4.07899	258.41	4.6061
-329	99.25	0.365963	95.25	1.30589	248.536	5.80472	255.67	9.38195	96.1333	1.37275	94	1.91237	262.127	4.06005	259.313	4.60534
-328	99.25	0.365963	95.25	1.30589	249.421	6.11833	254.856	9.17072	96.2667	1.30737	93.8667	1.91701	261.816	4.08531	260.38	4.31198
-327	99	0.377964	95.25	1.30589	247.337	5.67017	254.457	9.50029	96.2667	1.30737	93.8667	1.91701	261.579	3.98066	260.015	4.2278
-326	99	0.377964	95.25	1.30589	248.08	4.97753	254.507	8.60021	96.2667	1.30737	94	1.81002	261.281	3.98907	260.828	4.68434
-325	99	0.377964	95.25	1.30589	247.498	4.92978	253.805	8.19509	96.2667	1.30737	93.8667	1.79382	261.567	3.8152	260.857	4.69673
-324	99	0.377964	95	1.36277	248.281	5.00049	252.411	7.90363	96.4	1.25281	93.8667	1.8044	260.166	3.50248	261.386	4.53833
-323	98.75	0.365963	95	1.36277	247.988	4.73309	250.808	7.52978	96.2667	1.24773	93.8667	1.8044	260.117	3.65607	260.059	4.53516
-322	98.75	0.365963	94.75	1.5089	248.637	4.88073	250.718	7.5563	96.5333	1.17865	93.6	1.84339	260.022	3.37771	259.725	4.33711
-321	98.75	0.365963	94.75	1.5089	246.802	5.07641	250.488	7.73572	96.5333	1.17865	93.4667	1.91701	259.597	3.42001	259.861	4.14471
-320	98.75	0.365963	94.75	1.5089	247.549	4.8301	249.768	7.4063	96.4	1.23751	93.4667	1.91701	259.498	3.42291	260.034	4.45906
-319	98.75	0.365963	94.75	1.5089	248.884	4.85432	248.497	7.69061	96.4	1.23751	93.6	1.92428	258.831	3.43489	260.318	4.61274
-318	98.75	0.365963	95	1.46385	248.285	4.90798	249.203	7.10515	96.2667	1.29271	93.4667	1.97573	259.914	3.49283	259.844	4.83537
-317	98.75	0.365963	95	1.46385	247.254	5.03789	251.329	7.35196	96.2667	1.29271	93.4667	1.97573	260.601	3.64213	260.627	4.8337
-316	98.5	0.327327	95	1.46385	246.581	5.30698	251.095	7.47098	96.2667	1.29271	93.4667	1.98534	260.205	3.76196	260.82	4.55916
-315	98.5	0.327327	95	1.41421	246.579	4.78113	251.821	7.33215	96.4	1.23751	93.3333	1.98726	259.962	3.95414	261.41	4.35628
-314	98.5	0.327327	95.25	1.41105	245.651	4.5341	250.786	6.93358	96.2667	1.30737	93.3333	1.98726	258.879	3.7738	262.279	4.24157
-313	98.5	0.327327	95	1.55839	245.613	3.82702	251.068	6.89299	96.2667	1.30737	93.2	2.0452	258.105	3.81907	262.764	4.09949
-312	98.5	0.327327	94.75	1.4608	245.17	3.88944	252.471	7.30699	96.2667	1.30737	93.0667	2.03649	258.54	3.66878	262.377	4.20535
-311	98.5	0.327327	94.75	1.4608	245.777	4.23627	251.542	7.23315	96.5333	1.16237	93.0667	2.03649	258.553	3.76182	262.769	4.41526
-310	98.5	0.327327	94.5	1.40153	245.531	4.64918	251.745	7.21993	96.5333	1.16237	93.0667	2.03649	258.641	3.77748	264.329	4.72694
-309	98.5	0.327327	94.5	1.40153	244.915	4.4999	251.102	7.32532	96.5333	1.16237	93.0667	2.03649	259.665	3.57766	263.567	4.5172
-308	98.75	0.365963	94.5	1.40153	245.172	4.43685	250.798	7.57002	96.5333	1.16237	93.3333	1.98726	260.096	3.80585	263.057	4.76733
-307	98.75	0.365963	94.5	1.40153	244.303	4.36589	251.614	7.08506	96.5333	1.16237	93.3333	1.97765	260.631	4.22423	263.499	4.5051
-306	98.75	0.365963	94.5	1.40153	243.525	4.17514	252.607	6.87151	96.4	1.15799	93.2	1.96929	261.315	4.36298	263.861	4.58401
-305	99	0.377964	94	1.69031	243.088	4.17524	252.645	7.31556	96.4	1.15799	93.2	1.96929	260.657	4.50694	265.064	4.65784
-304	99	0.377964	94.25	1.79035	242.478	4.23939	252.438	7.11273	96.2667	1.23237	93.2	1.96929	260.843	4.24499	264.419	4.65433
-303	99	0.377964	93.75	1.9434	242.526	4.36502	253.974	7.33278	96.2667	1.23237	93.3333	1.98726	260.672	4.24768	264.872	4.8719
-302	99	0.377964	93.75	1.9434	242.936	4.54731	254.235	7.80937	96.2667	1.23237	93.3333	1.98726	263.945	3.52201	268.054	4.05578
-301	99	0.377964	93.75	1.9434	244.001	4.20582	255.441	7.73645	96.2667	1.23237	93.4667	2.00444	263.671	3.59199	268.996	4.20571
-300	99	0.377964	93.75	1.9434	243.543	4.29058	255.323	7.28107	96.2667	1.23237	93.3333	1.9583	261.634	4.02764	268.542	4.18086
-299	99	0.377964	93.75	1.9434	243.183	4.23495	255.189	7.30039	96.1333	1.24161	93.3333	1.9583	261.308	3.96575	268.186	3.69266
-298	99	0.377964	93.5	1.99105	242.824	4.02805	255.646	7.39327	96.1333	1.24161	93.2	1.94005	262.033	4.15139	268.108	3.75761
-297	99	0.377964	93.5	1.99105	242.865	4.00535	253.351	7.76937	96.1333	1.24161	93.2	1.94005	261.996	4.31987	267.729	3.7156
-296	99	0.377964	93.5	1.99105	242.144	3.79353	253.16	7.57331	96.1333	1.24161	93.2	1.94005	262.003	4.48185	267.295	3.74794
-295	98.75	0.365963	93.5	1.99105	241.186	3.98652	253.312	7.31078	96	1.26491	93.0667	1.91104	261.877	4.66755	267.238	3.80611
-294	98.75	0.365963	93.5	1.99105	241.902	3.68856	254.03	7.93832	96	1.26491	93.0667	1.91104	263.069	4.73466	267.33	3.6078
-293	98.75	0.365963	93.5	1.99105	242.336	3.79532	254.253	7.93453	96.1333	1.28681	92.9333	1.81912	265.168	4.59934	266.53	3.79914
-292	98.75	0.365963	93.25	1.99777	242.274	3.71022	252.829	7.74159	96.1333	1.28681	92.9333	1.78743	265.448	4.66372	266.494	3.61224
-291	98.75	0.365963	93.5	2.09591	242.099	3.46456	252.501	6.76955	96.1333	1.28681	93.0667	1.77675	264.8	4.43458	266.213	3.47687
-290	98.75	0.365963	93.5	2.09591	242.78	3.64311	252.114	6.89646	96.1333	1.28681	93.0667	1.77675	265.109	4.30943	265.498	3.08907
-289	98.75	0.365963	93.5	2.09591	243.321	3.83127	253.202	6.8812	96.1333	1.28681	93.2	1.6993	264.583	4.17862	265.223	3.04992
-288	98.75	0.365963	93.5	1.91796	243.449	4.22069	252.939	6.49573	96.1333	1.28681	93.2	1.6993	264.835	4.21002	265.191	3.19122
-287	98.75	0.365963	93.5	1.91796	244.109	4.0826	253.295	7.03641	96.1333	1.28681	93.2	1.6993	264.857	4.04346	264.623	3.34926
-286	98.75	0.365963	93.5	1.91796	244.395	4.39276	251.835	6.4118	96.1333	1.28681	93.0667	1.65462	264.818	4.32649	263.341	2.83382
-285	98.75	0.365963	93.25	1.96169	245.635	4.47457	252.275	6.08413	96.1333	1.28681	93.0667	1.74429	265.118	4.47176	263.465	2.9471
-284	98.75	0.365963	93.5	1.91796	246.494	4.34333	251.256	5.4915	96.1333	1.28681	93.2	1.66533	265.474	4.65656	263.421	2.93824
-283	98.75	0.365963	93.25	1.84923	246.412	4.53687	252.375	5.68256	96.1333	1.28681	93.2	1.66533	265.062	4.54866	263.483	2.72238
-282	98.75	0.365963	93	1.92725	246.998	4.03226	250.689	5.19117	96.1333	1.28681	93.0667	1.73333	264.517	4.44999	264.325	2.94186
-281	98.75	0.365963	93.25	1.88746	248.132	4.41878	250.222	5.31729	96	1.33809	93.2	1.67673	264.228	4.59903	264.098	2.787
-280	98.75	0.365963	93.25	1.88746	249.004	4.44944	250.455	5.42603	96	1.27988	93.0667	1.64307	265.438	4.52627	264.446	2.9316
-279	98.75	0.365963	93.25	1.88746	248.474	4.70352	251.226	5.20417	96	1.27988	92.9333	1.63144	264.289	4.30628	264.257	3.06184
-278	98.5	0.5	93.25	1.77029	250.099	5.16867	250.621	5.00287	96.1333	1.22617	92.4	1.76958	263.621	4.06988	263.687	2.82515
-277	98.5	0.5	93.25	1.77029	250.362	5.75723	252.171	4.9211	96	1.29468	92.5333	1.79382	263.691	4.04943	263.797	2.77539
-276	98.5	0.5	93.25	1.77029	251.536	5.50696	251.577	4.93131	96	1.29468	92.5333	1.79382	263.401	3.85025	263.176	2.72922
-275	98.5	0.5	93.25	1.77029	252.732	5.41228	250.716	5.24842	96	1.29468	92.4	1.79098	263.512	3.68559	263.278	2.79908
-274	98.5	0.5	93.25	1.77029	253.273	5.79191	250.217	5.00494	96	1.29468	92.2667	1.86053	264.369	3.52466	262.801	2.87012
-273	98.5	0.5	93.25	1.77029	253.689	6.10246	251.014	4.78742	96.1333	1.27192	92.2667	1.86053	262.611	3.48738	264.184	3.07954
-272	98.5	0.5	93.5	1.76271	254.404	6.04399	250.735	4.90005	96.2667	1.23237	92.2667	1.86053	261.495	3.39178	264.894	3.35379
-271	98.5	0.5	93.5	1.76271	253.861	5.73797	251.403	5.12529	96.2667	1.23237	92	1.9223	261.53	3.28984	265.052	3.03993
-270	98.5	0.5	93.5	1.76271	254.459	5.88838	251.391	5.12722	96.2667	1.23237	92	1.9223	261.701	3.56073	265.186	3.11197
-269	98.5	0.5	93.5	1.76271	254.498	5.85743	248.825	4.16082	96.2667	1.18509	92	1.99045	261.835	3.32113	265.652	3.29873
-268	98.5	0.5	93.75	1.62294	253.998	5.58746	246.915	4.56017	96.1333	1.21054	91.8667	2.0421	260.403	3.18399	265.419	3.37307
-267	98.5	0.5	93.75	1.62294	254.909	5.7383	246.146	4.26196	96.1333	1.21054	91.6	2.13095	259.945	2.96482	265.431	3.45683
-266	98.5	0.5	93.5	1.76271	254.715	5.72835	246.364	4.58818	96.1333	1.21054	91.4667	2.18625	258.967	2.88619	266.027	3.92287
-265	98.5	0.5	93.5	1.76271	255.25	5.88706	246.647	5.00235	96.1333	1.21054	91.3333	2.17927	259.021	2.69909	265.817	4.22858
-264	98.5	0.5	93	2.0354	255.014	5.70988	246.536	5.25523	96.2667	1.1525	91.0667	2.1369	258.87	2.92766	265.668	4.36322
-263	98.5	0.5	93	2.0354	256.142	5.5903	244.918	5.05683	96.2667	1.1525	90.9333	2.18973	259.536	3.06888	265.522	4.7953
-262	98.5	0.5	93	2.0354	255.644	6.21436	245.013	5.09478	96.2667	1.1525	90.9333	2.18973	260.97	3.11397	266.846	4.90622
-261	98.5	0.5	93	1.85164	255.014	6.17003	244.776	4.56984	96.2667	1.1525	90.9333	2.18973	261.661	2.85347	266.769	4.73439
-260	98.5	0.5	93.25	1.72947	254.036	5.86941	245.621	5.28535	96.2667	1.1525	90.8	2.17168	260.991	2.72934	267.093	4.4857
-259	98.5	0.5	93.25	1.72947	253.852	5.99783	244.07	5.55559	96.2667	1.1525	90.9333	2.10999	262.012	2.89399	268.049	4.44215
-258	98.5	0.5	93.25	1.72947	252.695	5.82619	244.064	6.08013	96	1.24976	90.8	2.10939	261.449	2.90133	267.501	4.37831
-257	98.5	0.5	93.25	1.72947	253.438	5.88959	243.693	6.12352	96	1.24976	90.6667	2.18799	261.583	2.87784	266.74	4.47658
-256	98.5	0.5	93.25	1.72947	252.631	5.8247	245.165	6.71759	95.8667	1.31608	90.5333	2.25487	261.395	3.09114	267.39	4.61053
-255	98.5	0.5	93	1.81265	251.625	5.74526	247.273	6.38014	96	1.29468	90.2667	2.40529	261.431	2.96757	266.981	4.59859
-254	98.5	0.5	93	1.81265	251.209	5.67063	247.388	6.07362	95.8667	1.37275	90.1333	2.48781	261.192	3.32209	266.856	4.43813
-253	98.5	0.5	93	1.81265	250.618	5.6465	246.84	6.17986	95.8667	1.37275	90.1333	2.48781	261.158	3.28423	266.216	4.53439
-252	98.5	0.5	93	1.81265	251.397	5.82655	247.418	5.85661	95.8667	1.37275	90	2.55976	263.089	3.32811	267.879	3.88566
-251	98.5	0.5	93.25	1.68767	251.857	5.83383	247.884	5.77115	96	1.33809	90	2.55976	263.767	3.09593	268.347	3.89419
-250	98.5	0.5	93.25	1.68767	250.906	5.25132	248.771	5.6979	96.1333	1.31608	89.6	2.71994	263.048	2.86875	267.876	3.93092
-249	98.5	0.5	93.25	1.68767	250.676	5.15184	250.134	6.26674	96.2667	1.30737	89.4667	2.70778	262.655	2.86928	267.73	4.14048
-248	98.5	0.5	93.25	1.68767	251.459	4.92548	252.584	6.1548	96.1333	1.37275	89.3333	2.70214	263.96	2.96952	266.892	4.16402
-247	98.5	0.5	93.25	1.68767	250.874	4.8456	252.988	6.12706	96.1333	1.37275	89.4667	2.62201	263.499	2.92153	267.216	4.24707
-246	98.5	0.5	93.5	1.72171	251.09	4.72973	253.167	6.03463	96.1333	1.37275	89.4667	2.62201	263.867	2.91073	267.075	4.06311
-245	98.5	0.5	93.5	1.72171	250.574	4.5043	253.398	5.63667	96	1.44749	89.4667	2.62201	263.871	2.90933	265.916	4.06701
-244	98.5	0.5	93.5	1.72171	250.607	4.60787	253.842	5.77927	96	1.53685	89.6	2.58346	263.782	2.70093	265.627	4.03238
-243	98.5	0.5	93.25	1.6448	250.187	4.6662	254.049	5.52539	96	1.53685	89.6	2.58346	264.413	2.57709	264.908	4.05076
-242	98.5	0.5	93.25	1.6448	250.181	4.63756	254.562	6.15728	96	1.53685	89.4667	2.66524	264.162	2.69768	263.451	4.15413
-241	98.5	0.5	93.25	1.6448	250.628	4.69613	254.913	6.66861	96.1333	1.51773	89.6	2.63457	264.986	2.78503	263.167	4.25801
-240	98.5	0.5	93.25	1.6448	251.002	4.99688	253.239	6.38911	96.1333	1.51773	89.6	2.63457	265.142	3.01252	261.558	4.64558
-239	98.5	0.5	93.25	1.6448	251.771	4.7533	253.037	6.33681	96.4	1.45012	89.6	2.63457	265.402	2.74526	260.822	4.28874
-238	98.5	0.5	93.75	1.62294	252.468	4.48152	253.11	6.26105	96.4	1.45012	89.6	2.66333	266.111	2.74026	260.566	4.25113
-237	98.5	0.5	93.75	1.62294	252.14	4.68787	252.237	6.55446	96.4	1.45012	89.4667	2.74272	265.598	2.66162	260.769	3.8661
-236	98.5	0.5	93.75	1.62294	253.644	4.7574	250.42	6.34803	96.5333	1.37275	89.2	2.70308	267.037	2.40129	260.474	3.89606
-235	98.5	0.5	93.75	1.62294	253.759	5.05464	250.649	6.8396	96.6667	1.36161	89.4667	2.60012	267.89	2.50862	261.381	3.95888
-234	98.5	0.5	93.75	1.62294	254.569	4.84675	250.327	6.89254	96.6667	1.36161	89.3333	2.62346	268.476	2.51268	261.255	3.60353
-233	98.5	0.5	93.75	1.62294	254.635	5.41762	250.928	7.39687	96.6667	1.36161	89.3333	2.62346	268.866	2.63508	261.013	3.79208
-232	98.5	0.5	93.75	1.62294	253.943	5.38808	249.953	7.484	96.6667	1.36161	89.3333	2.62346	269.057	2.62081	262.79	3.93212
-231	98.25	0.590097	93.5	1.76271	254.354	5.48945	250.162	7.34647	96.6667	1.36161	89.4667	2.65808	270.043	2.75653	262.6	3.8031
-230	98.25	0.590097	93.75	1.62294	254.081	5.58182	249.563	7.12904	96.6667	1.36161	89.4667	2.58543	270.621	3.05314	261.153	3.54583
-229	98.25	0.590097	93.75	1.62294	253.915	5.77494	247.719	6.93207	96.6667	1.36161	89.6	2.56125	270.493	2.8325	261.044	3.57338
-228	98.25	0.590097	93.75	1.82981	253.738	5.62141	247.612	7.04231	96.6667	1.36161	89.4667	2.65091	271.376	2.73175	263.172	3.69659
-227	98.25	0.590097	93.5	1.91796	253.093	5.51856	247.508	6.91969	96.6667	1.25988	89.3333	2.74411	271.704	2.75282	264.329	3.86122
-226	98.25	0.590097	93.5	1.91796	253.159	5.46358	247.417	6.77007	96.6667	1.25988	89.4667	2.67949	271.855	2.69763	263.778	3.8075
-225	98.25	0.590097	93.75	1.82981	254.051	5.42789	248.055	6.42442	96.4	1.23751	89.6	2.62007	271.848	2.87776	263.453	3.55922
-224	98	0.755929	93.75	1.82981	254.882	5.82826	247.96	6.3421	96.2667	1.24773	89.8667	2.59279	271.907	2.84903	264.472	3.66694
-223	98.5	0.731925	93.75	1.82981	253.337	5.48034	247.222	6.80152	96.2667	1.2629	89.8667	2.59279	271.609	2.88505	265.358	3.69539
-222	98.75	0.526104	93.75	1.82981	253.606	5.27602	246.94	6.43068	96.2667	1.2629	89.7333	2.55131	271.315	2.6484	266.066	3.89583
-221	98.75	0.526104	93.75	1.82981	253.92	4.99406	246.589	6.72942	96.2667	1.16891	89.6	2.65617	271.235	2.62135	266.715	3.93272
-220	98.75	0.526104	93.75	1.82981	254.243	4.94167	247.217	6.33811	96.2667	1.16891	89.3333	2.76486	270.147	2.67764	267.293	3.94848
-219	98.75	0.526104	94	1.73205	254.357	5.12902	247.31	6.14163	96.2667	1.16891	89.0667	2.88092	268.844	2.63271	266.879	4.45065
-218	98.75	0.526104	94.25	1.66637	254.705	5.66373	246.759	5.83349	96.2667	1.16891	88.9333	2.95919	268.83	2.40627	268.24	4.43819
-217	99	0.534522	94.25	1.66637	254.731	5.86254	248.595	5.34429	96.2667	1.16891	88.8	3.06625	268.897	2.63091	267.917	4.59732
-216	99	0.534522	94.25	1.66637	253.965	6.13643	249.337	4.90322	96.2667	1.16891	88.8	3.02246	268.077	2.42955	269.161	4.96621
-215	99	0.534522	94.25	1.66637	253.734	6.38683	249.214	4.77816	96.2667	1.16891	88.5333	2.98866	267.797	2.55417	269.87	4.77216
-214	99	0.534522	94.25	1.66637	253.95	6.03314	249.812	4.6914	96.1333	1.17865	88.2667	3.08524	266.597	2.61962	269.974	5.14501
-213	99	0.534522	94.25	1.66637	253.673	5.39725	248.992	4.3753	96.1333	1.17865	88.1333	3.22766	266.335	2.61451	270.005	5.25111
-212	99	0.534522	94.5	1.67971	253.486	5.35378	249.788	5.07334	96.1333	1.17865	88.1333	3.22766	266.559	2.59941	269.766	5.27733
-211	99	0.534522	94.75	1.72947	253.881	5.09252	250.541	5.59085	96.1333	1.17865	88.1333	3.3379	265.685	2.11398	270.068	5.29839
-210	98.75	0.526104	94.75	1.72947	253.816	5.07433	251.102	5.64207	96	1.18723	87.7333	3.50709	264.937	1.93132	269.319	5.11042
-209	98.75	0.526104	94.5	1.91796	254.646	5.3768	252.762	5.67361	96	1.18723	87.6	3.48165	264.438	1.86575	268.698	4.74147
-208	98.75	0.526104	95	1.81265	254.27	5.39417	254.376	5.10201	95.8667	1.25685	87.3333	3.58657	264.192	2.13133	267.98	4.4978
-207	98.75	0.526104	95	1.81265	255.531	5.26847	254.205	4.97249	95.6	1.25281	86.9333	3.68196	264.624	2.14027	267.834	4.74287
-206	98.75	0.526104	95	1.81265	254.946	4.74205	253.393	4.91143	95.6	1.25281	86.6667	3.66017	265.776	1.71944	267.73	4.72946
-205	98.75	0.526104	95.25	1.81019	255.181	4.76047	252.139	5.21437	95.8667	1.17865	86.6667	3.63929	265.42	1.52743	269.226	4.87884
-204	98.75	0.526104	95	1.88982	254.462	4.5389	253.001	5.43499	95.8667	1.17865	86.6667	3.63929	265.705	1.89979	269.924	5.01657
-203	98.75	0.526104	95.25	1.68767	255.081	4.56117	253.119	5.21726	95.8667	1.14587	86.6667	3.63929	265.823	2.06062	271.247	5.22901
-202	98.75	0.526104	95.25	1.68767	255.561	4.53731	254.105	5.66042	95.8667	1.14587	86.4	3.76551	265.699	2.11312	270.354	5.5031
-201	98.5	0.626783	95	1.64751	255.596	4.78161	255.816	5.62056	95.8667	1.16237	86.2667	3.75876	265.1	2.01292	270.379	5.25826
-200	98.5	0.626783	95	1.64751	254.064	4.61683	255.95	5.5708	95.8667	1.16237	86	3.7645	266.763	2.02458	269.697	5.18617
-199	98.5	0.626783	95	1.64751	252.918	4.37834	256.176	5.89748	95.8667	1.16237	86	3.74929	267.83	2.09523	270.502	5.04506
-198	98.5	0.626783	94.75	1.77029	251.872	3.71379	256.59	5.82973	96	1.1547	85.8667	3.72107	267.219	2.10048	271.083	5.03692
-197	98.5	0.626783	94.5	1.91796	251.673	3.20877	255.087	6.01422	95.7333	1.21681	85.8667	3.71082	267.196	2.09621	271.615	4.91132
-196	98.5	0.626783	94.5	1.91796	251.541	3.03074	256.05	6.30698	95.4667	1.22617	85.7333	3.82905	267.292	2.26325	271.372	4.71403
-195	98.25	0.796196	94.5	1.91796	251.606	2.56467	256.278	6.50081	95.4667	1.22617	85.4667	3.80709	267.022	2.14811	271.325	4.58859
-194	98.25	0.796196	94.5	1.91796	250.388	2.37727	256.652	6.54903	95.4667	1.22617	85.3333	3.91659	268.669	2.21457	270.908	4.37355
-193	98.5	0.823754	94.25	1.90629	249.816	2.37394	257.664	6.4261	95.4667	1.22617	85.0667	4.09351	269.548	2.38862	271.147	3.81412
-192	98.25	1.03078	94.5	1.76271	250.428	2.3816	257.353	5.92182	95.3333	1.22927	84.8	4.226	268.757	2.44923	270.095	3.54637
-191	98.25	1.03078	94.5	1.84197	251.651	2.62579	254.784	4.785	95.3333	1.22927	84.2667	4.3725	268.412	2.45542	269.743	3.48147
-190	98.25	1.03078	94.5	1.84197	251.258	2.40173	255.379	5.43932	95.3333	1.22927	84.1333	4.50805	269.017	1.98683	271.355	3.28501
-189	98.25	1.03078	94.5	1.84197	251.014	3.11951	256.094	5.39106	95.4667	1.22617	84.4	4.53641	270.376	1.924	270.081	3.1854
-188	98.25	1.03078	94.5	1.80278	252.273	3.93533	254.349	4.96166	95.4667	1.22617	84.1333	4.56265	269.786	1.91659	270.161	3.27206
-187	98.25	1.03078	94.75	1.72947	251.34	4.34321	256.233	5.56244	95.4667	1.22617	84.1333	4.56265	269.458	2.30427	269.198	3.05195
-186	98.25	1.03078	94.5	1.72171	252.261	4.91287	255.872	6.18117	95.4667	1.22617	84.2667	4.44594	268.332	2.43672	269.97	2.83464
-185	98	1	94.25	1.75	252.467	4.89088	257.376	6.25911	95.4667	1.22617	84.5333	4.46986	269.527	2.45374	270.31	2.80792
-184	97.75	1.22109	94.5	1.80278	253.392	5.29119	258.184	6.58169	95.4667	1.22617	84.6667	4.46219	270.473	2.43097	268.984	2.7152
-183	97.75	1.22109	94.5	1.80278	253.725	5.48734	258.466	6.57227	95.4667	1.22617	84.8	4.44565	270.982	2.30012	267.613	2.82291
-182	97.75	1.22109	94.5	1.80278	253.72	5.5891	257.789	6.71679	95.2	1.29173	84.6667	4.4236	270.204	2.1619	267.484	2.77602
-181	97.75	1.22109	94.75	1.60078	254.534	5.64988	257.018	6.60181	95.0667	1.35037	84.8	4.30636	270.14	2.16174	267.964	2.97775
-180	97.75	1.22109	95	1.55839	254.767	5.79842	257.15	6.84347	95.2	1.36347	84.8	4.13487	270.164	2.1681	268.404	3.04887
-179	97.75	1.22109	94.75	1.55552	255.431	6.02646	257.002	7.02273	95.0667	1.4325	84.8	4.17612	269.252	2.22182	267.958	3.28096
-178	97.75	1.22109	94.75	1.55552	255.6	6.19722	256.75	7.23479	95.0667	1.4325	84.6667	4.18007	269.68	2.09662	269.822	3.59989
-177	97.75	1.22109	94.5	1.76271	255.464	6.52311	256.253	6.82692	95.0667	1.4325	84.5333	4.05424	270.178	2.15788	268.906	3.34202
-176	97.75	1.22109	94.25	1.7087	255.797	6.64598	255.126	6.52136	95.0667	1.4325	84.2667	4.042	270.57	2.31484	268.33	3.38265
-175	98	1	93.75	1.66637	256.805	6.6579	255.402	6.81946	95.0667	1.4325	84.2667	3.95145	271.466	2.13579	267.936	3.46481
-174	98	1	93.75	1.66637	257.123	6.58529	254.323	6.90069	95.0667	1.4325	84.2667	4.05611	271.135	2.29364	268.446	3.18252
-173	98	1	93.75	1.66637	258.432	6.41626	253.854	6.14772	94.8	1.53437	84.6667	3.93115	270.631	1.95931	268.608	3.3648
-172	97.75	1.09789	93.5	1.67971	258.786	6.42917	255.183	5.73943	94.5333	1.60317	84.8	3.91237	270.371	1.84932	268.702	3.2378
-171	97.75	1.09789	93.5	1.67971	257.824	6.63343	256.701	6.07887	94.5333	1.70676	84.9333	3.8091	270.156	1.70359	268.133	2.99605
-170	97.5	1.23924	93.25	1.68767	258.718	6.64944	256.745	6.46922	94.6667	1.73113	85.0667	3.72823	270.084	2.0448	267.801	2.9835
-169	97.5	1.23924	92.75	1.72947	258.695	6.19864	255.492	6.75968	94.5333	1.71788	85.0667	3.72823	269.262	2.57636	270.709	2.60665
-168	97.5	1.23924	92.75	1.72947	257.738	5.82221	255.066	7.09667	94.6667	1.6978	84.9333	3.73333	270.248	2.57517	271.812	2.69246
-167	97.25	1.19149	92.5	1.76271	257.392	5.81888	253.454	6.26976	94.6667	1.6978	84.8	3.74318	270.299	2.3433	271.361	2.62426
-166	97.25	1.19149	92.75	1.81019	257.466	5.28982	254.38	5.78613	94.5333	1.67294	84.6667	3.73231	269.952	2.2077	271.991	2.8427
-165	97	1.36277	92.75	1.72947	257.109	5.386	253.737	5.77266	94.5333	1.67294	84.6667	3.73231	269.432	2.06644	270.242	2.83385
-164	97	1.36277	92.25	1.90629	256.44	5.20504	253.162	5.64366	94.5333	1.67294	84.6667	3.72721	268.786	2.17508	271.413	2.89769
-163	96.5	1.5	92.25	1.90629	257.149	5.21165	253.604	5.53598	94.5333	1.67294	84.4	3.75538	268.552	2.47373	272.147	2.755
-162	96.5	1.5	92.5	1.91796	256.913	5.16364	253.968	5.09315	94.6667	1.68655	84.2667	3.86371	269.24	2.66082	270.82	2.83046
-161	96.5	1.5	92.75	1.81019	255.472	5.14047	254.353	5.37343	94.6667	1.68655	84.2667	3.75876	268.969	2.27836	269.736	2.96424
-160	96.5	1.5	92.75	1.81019	255.751	5.16302	254.106	5.27383	94.6667	1.68655	84	3.64104	268.595	2.61366	270.487	3.03779
-159	96.5	1.5	92.75	1.81019	256	4.91633	255.26	4.7356	94.6667	1.68655	83.8667	3.53737	269.146	2.76874	270.247	2.75257
-158	96.5	1.5	92.75	1.81019	256.959	5.0976	254.834	4.825	94.6667	1.68655	83.8667	3.43908	269.485	2.54394	268.523	2.91943
-157	96.5	1.5	92.75	1.81019	256.92	5.35477	254.236	4.78278	94.6667	1.68655	83.6	3.42651	269.643	2.63634	268.653	2.7895
-156	96.5	1.5	92.75	1.81019	256.875	5.16212	255.412	4.54118	94.6667	1.68655	83.0667	3.5449	269.999	2.77043	268.759	3.02465
-155	96.5	1.5	92.75	1.81019	256.136	4.97179	254.726	4.732	94.5333	1.75083	82.6667	3.59188	270.584	2.80552	268.56	3.19385
-154	96.5	1.5	92.75	1.81019	257.384	4.88012	255.221	4.58753	94.6667	1.7421	82.5333	3.6067	270.763	2.82251	267.776	3.04443
-153	96.5	1.5	92.5	1.84197	255.722	4.98477	255.92	4.90979	94.5333	1.77245	82.6667	3.51143	270.451	2.91702	268.805	3.37839
-152	96.5	1.5	92.5	1.84197	256.925	5.22642	255.53	4.89875	94.5333	1.77245	82.8	3.43539	270.923	3.0268	269.168	3.34282
-151	96.5	1.5	92.5	1.84197	256.351	5.17596	254.51	4.7505	94.5333	1.77245	82.8	3.42984	271.349	2.87682	267.506	3.20071
-150	96.5	1.5	92.5	1.84197	255.836	5.31825	251.978	4.08736	94.5333	1.81493	82.6667	3.29887	271.47	2.78619	267.873	3.14273
-149	96.5	1.5	92.5	1.84197	255.713	5.15037	252.716	3.77994	94.5333	1.91701	82.5333	3.35498	271.461	2.86723	267.82	3.06985
-148	96.5	1.5	92.5	1.84197	255.231	5.33613	254.495	3.81304	94.5333	1.91701	82.2667	3.3855	271.494	2.83515	266.555	2.74446
-147	96.5	1.5	92.5	1.84197	256.619	6.48254	255.031	3.8077	94.4	1.89435	82.2667	3.3855	272.549	2.97264	267.268	2.53624
-146	96.5	1.5	92.25	1.9434	255.752	6.50922	254.59	3.92762	94.1333	2.03275	82.2667	3.3855	272.441	2.73855	266.961	2.68286
-145	96.5	1.5	92.25	1.9434	256.218	6.59967	255.313	3.79726	94.1333	2.03275	82	3.31806	272.693	2.88671	267.648	3.01434
-144	96.5	1.5	92.25	1.9434	256.344	6.56915	254.299	3.25505	94.1333	2.03275	81.4667	3.29193	272.685	2.80768	267.798	2.9448
-143	96.5	1.5	92.25	1.9434	255.93	6.77361	254.016	2.98676	94	2.09307	81.4667	3.3379	272.139	2.74784	267.821	3.08451
-142	96.5	1.5	92.25	1.90629	256.35	6.58991	253.829	2.89958	93.7333	2.05511	81.2	3.39636	272.541	3.25978	269.085	3.20929
-141	96.5	1.5	92	1.81265	256.742	6.96197	253.806	2.74928	93.7333	2.05511	80.9333	3.28846	273.712	3.24823	268.619	3.27501
-140	96.5	1.5	92	1.81265	256.819	6.57238	253.295	2.88046	93.7333	2.05511	80.8	3.25313	273.769	3.25557	267.335	3.24965
-139	96.5	1.5	92	1.81265	256.118	6.35458	252.979	2.88331	93.4667	2.02336	80.9333	3.1705	273.468	3.26065	267.537	3.3037
-138	96.5	1.5	92	1.81265	255.586	6.18005	252.423	3.16809	93.2	2.0076	80.8	3.12776	273.633	3.10942	267.393	2.89945
-137	96.5	1.5	91.75	1.9434	255.773	5.94925	253.976	3.43694	93.2	2.0076	80.5333	3.08895	273.45	3.15212	267.186	3.16177
-136	96.5	1.5	91.75	1.9434	255.871	6.12858	255.388	4.56492	93.2	2.0076	80.6667	3.11474	273.567	3.36908	268.145	3.30525
-135	96.75	1.35949	92	1.81265	255.876	6.40766	255.823	4.56823	93.0667	1.99873	80.4	3.15444	273.517	3.32341	269.511	2.85434
-134	96.75	1.35949	92	1.81265	253.948	5.99411	256.155	4.29459	92.9333	1.99873	79.7333	3.23591	272.876	3.21555	269.498	2.95204
-133	96.75	1.35949	91.75	1.9434	253.848	5.8246	255.833	4.61965	92.8	2.0076	79.2	3.22962	273.424	3.32867	268.606	2.70318
-132	96.75	1.35949	91.5	2.02661	252.756	5.23689	256.65	4.80988	92.6667	2.00634	79.2	3.14597	273.245	3.18864	268.754	2.3203
-131	96.75	1.35949	91.5	2.02661	252.709	5.21346	256.981	4.61867	92.6667	2.00634	78.8	3.2414	272.781	3.18973	271.608	2.32065
-130	96.75	1.35949	91.5	2.02661	252.218	5.32554	258.367	5.1821	92.5333	2.09731	78.6667	3.23473	273.119	2.96344	270.48	2.34338
-129	96.75	1.35949	91.25	2.136	251.93	5.28433	259.124	5.46292	92.5333	2.09731	78.4	3.16649	273.524	3.17794	270.01	2.57918
-128	96.75	1.35949	91.25	2.136	251.649	5.31476	259.309	5.72292	92.4	2.07663	78.2667	3.2004	271.72	3.37122	268.735	2.31609
-127	96.75	1.35949	91.25	2.136	251.18	4.80324	259.273	5.97401	92.4	2.07663	78	3.23669	270.465	3.5816	268.706	2.56991
-126	96.75	1.35949	91.25	2.136	250.311	4.45842	259.685	5.94958	92.5333	1.98534	77.8667	3.23944	271.023	3.60908	268.098	2.72908
-125	96.75	1.35949	91.5	2.22807	249.385	4.71503	260.227	6.00997	92.6667	1.89904	77.7333	3.2004	270.965	3.73179	267.907	2.59845
-124	97	1.19523	91.5	2.22807	248.867	4.59907	261.343	6.09771	92.5333	1.79382	77.8667	3.1801	271.247	3.76983	267.635	2.47491
-123	97	1.19523	91.5	2.22807	248.49	4.46198	262.049	6.54595	92.5333	1.79382	77.8667	3.15001	272.39	3.67416	270.785	2.05832
-122	97	1.19523	91.25	2.32801	248.052	4.41897	262.991	6.48399	92.5333	1.79382	77.8667	3.04548	272.749	3.73462	270.279	2.33199
-121	97	1.19523	90.75	2.26582	250.08	4.0807	262.85	6.336	92.2667	1.8809	77.6	2.96776	271.143	3.85533	270.819	2.36794
-120	97	1.19523	90.5	2.22807	250.66	4.23923	263.744	6.31768	92.1333	1.89703	77.7333	2.93333	270.644	3.87857	270.811	2.44836
-119	97	1.19523	90.5	2.22807	250.977	4.15232	264.543	6.43631	92.1333	1.89703	77.8667	2.86501	271.081	4.15662	270.878	2.27502
-118	97	1.19523	90.5	2.22807	250.968	4.26864	264.21	6.08686	92	1.9223	77.7333	2.84097	271.958	4.56047	271.219	1.68932
-117	97	1.19523	90.75	2.136	251.321	4.23825	263.008	5.98334	91.7333	1.99873	77.6	2.76853	272.129	4.87044	271.465	1.80469
-116	97	1.19523	90.5	2.12972	251.202	4.31386	260.786	5.09851	91.4667	2.12439	77.4667	2.81808	270.914	4.78616	271.38	1.97569
-115	97	1.19523	90.25	2.15266	252.047	4.39447	260.062	5.47857	91.6	2.08578	77.3333	2.79909	270.784	4.71198	270.602	2.17714
-114	97	1.19523	90	2.20389	252.338	4.77416	260.071	5.67706	91.4667	2.17752	77.7333	2.77311	271.032	4.65902	271.551	2.18717
-113	97	1.19523	90	2.20389	253.27	5.04225	260.497	5.93433	91.2	2.31599	77.6	2.82303	270.511	4.67274	271.456	1.99622
-112	96.75	1.35949	90	2.20389	252.802	4.87371	260.035	6.10938	91.2	2.31599	77.4667	2.82483	270.508	5.10826	271.852	1.94531
-111	96.25	1.57831	90	2.20389	254.705	4.44922	260.515	6.79888	91.2	2.31599	77.3333	2.81943	269.816	4.97506	270.252	2.52204
-110	96.25	1.57831	89.75	2.31262	255.08	4.29512	260.638	6.68354	90.9333	2.35729	77.4667	2.82483	269.085	5.15343	270.725	2.52796
-109	96.25	1.57831	89.75	2.31262	255.431	4.50098	260.759	6.97666	90.9333	2.42893	77.6	2.79592	270.189	5.01476	272.557	2.69289
-108	96.25	1.57831	89.5	2.38298	256.032	4.15647	260.574	6.55863	90.9333	2.3734	77.7333	2.72461	271.524	5.4996	275.753	3.06062
-107	96.25	1.57831	89.25	2.47668	254.979	4.30827	260.4	6.45954	90.9333	2.40529	77.8667	2.67237	272.446	5.3627	273.809	2.73285
-106	96.25	1.57831	89.25	2.5337	256.181	4.5979	260.558	6.27358	90.6667	2.47399	78	2.62588	273.837	5.26549	273.97	2.88386
-105	96.5	1.40153	89	2.67261	256.13	4.47024	259.6	6.66352	90.6667	2.37981	77.7333	2.60305	272.953	5.19702	274.148	3.02658
-104	96.5	1.40153	89	2.67261	255.939	4.21215	260.407	7.23708	90.8	2.36482	77.8667	2.57065	273.971	5.36168	273.434	3.05856
-103	96.25	1.48504	89.25	2.7239	256.68	4.04622	258.944	6.7812	90.5333	2.35406	78	2.51472	273.198	5.13118	269.366	3.30197
-102	96.25	1.48504	89	2.87849	258.123	4.29812	257.972	6.87934	90.4	2.31928	78.4	2.45493	272.472	5.02946	269.869	3.67463
-101	96.25	1.48504	89	2.9032	256.878	4.97665	258.793	6.70583	90.1333	2.31325	78.1333	2.53333	271.584	4.76383	271.743	3.87556
-100	96.25	1.48504	89.25	2.90166	255.459	4.41792	259.377	6.453	89.8667	2.32147	77.6	2.53133	268.987	4.82657	271.783	3.97423
-99	96.25	1.48504	89.25	2.90166	255.06	4.50069	258.547	6.52595	89.6	2.26947	77.2	2.57312	268.41	4.57177	271.255	3.81678
-98	96.25	1.48504	89.5	2.92159	254.837	4.20575	260.055	6.27576	89.3333	2.31489	77.0667	2.58101	267.59	4.14902	273.117	3.7423
-97	96.5	1.54689	89.5	2.92159	255.669	4.59465	261.407	6.87292	89.3333	2.39576	76.8	2.66047	265.827	4.25775	272.496	3.8326
-96	96.5	1.54689	89.5	2.92159	256.058	4.92203	260.647	6.4698	89.0667	2.3492	76.6667	2.68091	266.41	4.07804	273.233	4.01059
-95	96.5	1.54689	89	2.77746	255.623	4.98865	260.942	5.59543	88.9333	2.33293	76.1333	2.64371	266.669	3.70603	272.949	3.86977
-94	96.5	1.54689	89	2.77746	256.644	4.91213	260.935	5.53457	88.8	2.35675	76.1333	2.7148	266.987	4.15537	273.66	3.85202
-93	96.25	1.7087	89.25	2.61691	255.952	4.56953	260.933	5.36811	88.8	2.35675	75.8667	2.77036	267.9	3.79491	274.584	3.65113
-92	96.25	1.7087	89.25	2.61691	255.996	4.54627	261.849	5.31696	88.5333	2.41792	75.8667	2.7148	267.346	3.72697	271.865	3.68035
-91	96.5	1.63663	89.25	2.61691	255.506	4.82685	260.848	4.7735	88.2667	2.49087	75.8667	2.7148	267.478	3.92326	273.494	3.58648
-90	96.5	1.63663	89.5	2.66592	255.553	5.35388	260.743	4.56053	88.2667	2.49087	75.6	2.71994	267.33	3.97273	273.634	3.44187
-89	96.5	1.63663	89.5	2.66592	255.511	5.41857	258.987	4.18666	87.8667	2.55579	75.4667	2.79091	266.692	3.78859	273.234	3.44061
-88	96.5	1.63663	89.75	2.81419	254.988	5.55162	258.012	4.12347	87.8667	2.55579	75.7333	2.73159	264.926	3.57848	271.385	4.13997
-87	96.25	1.62294	89.75	2.81419	256.657	5.68124	259.901	4.35484	87.6	2.53884	75.7333	2.78682	264.929	3.83701	272.171	4.1797
-86	96.25	1.62294	89.5	2.89704	256.101	6.17479	260.293	4.22546	87.4667	2.62201	75.6	2.90287	263.451	3.64196	271.09	3.88897
-85	96.25	1.62294	89.25	2.77585	258.421	6.79583	262.228	4.35274	87.4667	2.60744	75.2	2.88048	263.301	3.84707	270.653	3.79714
-84	96.5	1.59239	89.25	2.77585	259.834	7.07996	261.945	4.54104	87.4667	2.60744	74.9333	2.92032	264.906	4.06295	270.257	4.03379
-83	96.5	1.59239	89	2.952	260.295	6.8896	262.222	4.51099	87.6	2.54633	74.8	2.9844	264.488	4.43568	271.73	4.30787
-82	96.5	1.59239	89.25	2.97459	259.13	7.08655	262.626	4.59561	87.6	2.54633	74.9333	2.9912	264.412	4.43033	271.321	3.83636
-81	96.75	1.60078	89.25	2.97459	259.19	7.0806	263.083	4.98484	87.3333	2.5046	74.9333	2.9912	264.881	4.24623	271.794	3.97752
-80	96.5	1.80278	89	2.952	259.987	7.53164	261.055	4.49496	87.2	2.45958	74.6667	2.99629	267.123	3.65364	272.555	3.79326
-79	96.5	1.80278	89.5	2.71898	259.53	7.18566	262.102	4.16439	87.2	2.42055	74.6667	2.99629	267.419	3.54133	271.459	3.86636
-78	96.5	1.80278	90	2.59119	259.932	7.2055	262.426	4.35999	86.9333	2.46782	74.6667	3.16328	267.063	3.32092	269.068	3.69029
-77	96.5	1.80278	90.25	2.68428	258.674	6.95082	261.175	4.16522	86.9333	2.46782	73.8667	3.30349	266.389	3.32209	270.371	3.76027
-76	97	1.60357	90.5	2.66592	258.245	6.73964	261.908	4.44793	86.8	2.4284	73.4667	3.35498	265.531	3.45387	268.181	3.44738
-75	97.25	1.41105	90.5	2.66592	258.595	6.86983	262.111	5.14312	86.5333	2.41792	72.6667	3.39561	265.288	3.65863	267.466	4.12206
-74	97.25	1.41105	90.5	2.66592	258.375	7.0124	262.326	5.41123	86.6667	2.41161	72.2667	3.36292	265.636	3.27499	267.409	3.87487
-73	97.25	1.41105	90.75	2.47668	259.099	7.31052	262.07	5.17681	86.8	2.37286	72.5333	3.25703	268.956	2.97128	267.498	3.99949
-72	97.25	1.41105	91	2.39046	258.549	7.82153	261.109	5.19695	86.9333	2.34108	72.1333	3.29193	269.051	2.98247	268.194	4.52124
-71	97.5	1.23924	91	2.39046	257.558	7.31216	261.144	5.66726	87.0667	2.2498	72	3.3238	268.455	3.0426	267.477	3.67239
-70	97.5	1.23924	91.5	2.32225	259.112	7.55332	261.428	5.61041	87.0667	2.18101	71.7333	3.32876	268.084	2.95835	266.322	3.50904
-69	97.5	1.23924	91.5	2.32225	259.508	7.63593	262.847	6.07726	87.0667	2.18101	71.3333	3.37874	268.08	3.25969	266.586	3.58063
-68	97.5	1.23924	91.5	2.32225	259.693	7.78566	263.06	6.16116	86.8	2.17168	71.3333	3.37874	268.204	3.03846	267.343	3.53207
-67	97.5	1.23924	91.5	2.52841	258.691	7.66738	262.027	5.73662	86.6667	2.14402	71.2	3.50129	267.696	3.20439	267.064	3.47047
-66	97.5	1.23924	91.5	2.52841	258.826	7.65907	261.36	6.264	86.4	2.113	70.9333	3.47983	267.188	3.18043	268.827	3.87043
-65	97.5	1.23924	91.5	2.52841	257.032	7.45246	260.885	6.42138	86.4	2.113	70.6667	3.49512	266.813	3.01126	268.031	3.57052
-64	97.5	1.23924	91.25	2.5337	257.583	7.97073	260.738	7.02093	86.1333	2.14224	70.6667	3.45125	265.367	2.89353	268.809	3.42543
-63	97.5	1.23924	91.25	2.5337	256.745	7.84604	260.342	6.83293	86.1333	2.14224	70.2667	3.46886	264.572	3.04027	267.808	3.39072
-62	97.25	1.25	90.75	2.56174	257.343	7.7787	260.602	6.61201	85.7333	2.18101	70.1333	3.51035	264.543	3.05368	266.155	4.15334
-61	97.25	1.25	91	2.36039	258.539	7.69722	260.055	7.52752	85.6	2.18392	70.1333	3.52659	266.445	2.98361	264.496	3.95388
-60	97.25	1.25	91	2.36039	258.13	7.22655	260.443	7.46082	85.2	2.24923	69.7333	3.50165	265.829	2.94735	264.646	3.89174
-59	97	1.19523	90.75	2.56174	258.75	7.15486	259.996	7.74832	85.0667	2.3083	69.0667	3.46886	265.871	2.88738	265.843	3.93943
-58	97	1.19523	90.75	2.56174	259.212	7.56359	260.787	7.54233	85.0667	2.3083	68.6667	3.5706	266.741	2.82748	267.081	4.00488
-57	97	1.19523	90.75	2.56174	258.924	7.46256	262	7.54712	85.2	2.28286	68.2667	3.61935	268.139	2.2227	265.78	3.87043
-56	97.25	1.06486	90.5	2.61179	259.551	7.28285	261.835	7.56668	85.2	2.28286	67.8667	3.71595	268.358	2.47379	265.57	4.06031
-55	97.25	1.06486	90.25	2.68428	258.351	6.80944	260.491	7.71142	85.0667	2.27505	67.4667	3.79707	268.311	2.62014	266.026	3.51698
-54	97	1.06904	89.75	2.91394	257.972	6.74857	259.376	8.07079	84.9333	2.41319	67.6	3.82573	267.81	2.7274	265.478	3.92635
-53	97.25	0.995526	89.75	2.91394	257.306	6.27689	260.158	8.38768	84.9333	2.41319	67.6	3.91918	267.528	2.66711	265.701	3.87474
-52	97	1.06904	89.75	2.91394	257.913	6.4131	261.186	8.30026	84.9333	2.43676	67.6	4.01995	266.993	3.19148	264.855	3.77845
-51	97.25	1.12995	89.75	2.91394	258.378	6.65218	263.612	8.50418	84.9333	2.43676	67.8667	4.06831	267.849	3.00571	265.218	3.92201
-50	97.25	1.12995	89.75	2.91394	258.507	5.84032	263.259	8.51467	84.8	2.498	67.4667	4.10559	267.232	2.92272	265.624	3.74506
-49	96.75	1.25	89.25	2.90166	259.534	6.04961	263.109	9.16326	84.5333	2.62926	67.3333	4.17551	267.325	2.61537	265.279	3.83449
-48	96.5	1.3496	89.5	2.89704	260.28	6.03653	263.668	9.42519	84.2667	2.66809	66.6667	4.27469	267.759	2.68465	263.926	3.65223
-47	96.25	1.48504	89.5	2.89704	260.248	5.4645	263.305	9.26792	84	2.67617	66.2667	4.36378	267.644	2.91435	263.222	3.7511
-46	96	1.64751	89.75	2.98658	260.279	5.48214	263.162	9.88121	83.6	2.69885	66.2667	4.28449	268.208	3.0202	263.489	3.90541
-45	96	1.64751	89.75	2.98658	259.935	5.36475	263.389	9.86599	83.6	2.76164	66.2667	4.27559	268.762	3.18476	263.945	3.81869
-44	96	1.64751	89.5	2.89704	258.59	4.46321	264.5	9.4756	83.2	2.71714	66	4.20883	269.85	3.50944	264.067	3.85309
-43	96	1.64751	89.5	2.89704	258.011	4.29941	264.442	9.30595	83.0667	2.82753	65.4667	4.2335	270.166	3.34719	264.663	4.03144
-42	95.75	1.82981	89.5	2.89704	257.613	4.79115	263.7	9.35567	82.9333	2.7455	65.6	4.18705	270.595	3.28845	265.552	3.83466
-41	95.75	1.82981	89.25	2.97459	256.975	5.12658	263.303	9.58484	82.5333	2.72181	65.7333	4.1673	269.621	3.15724	265.335	3.7549
-40	95.75	1.82981	89.5	2.94594	256.299	5.23183	263.163	9.66116	82.5333	2.72181	65.6	4.09506	269.758	3.21142	264.954	3.63029
-39	95.5	2.02661	89.75	2.93835	256.028	5.03058	262.976	9.51883	82.4	2.76853	65.7333	4.07018	270.002	3.21566	264.645	3.71937
-38	95.25	2.23407	89.75	2.93835	255.326	5.09643	260.835	9.08684	82.2667	2.79364	65.2	4.02279	270.5	3.48773	262.767	3.49715
-37	95.25	2.23407	89.75	2.93835	256.127	5.41094	260.966	8.97762	81.8667	2.70778	65.0667	3.9418	270.674	3.61694	263.935	3.40888
-36	95.25	2.23407	89.5	3.13392	255.723	5.43278	262.106	8.91515	81.6	2.71293	64.9333	3.99937	270.747	3.51583	262.603	3.09819
-35	95	2.44949	89.5	3.13392	256.542	5.38417	262.507	8.97657	81.3333	2.70918	64.6667	3.98887	270.297	3.2375	262.581	3.06958
-34	95	2.44949	89.75	3.05748	255.77	5.34873	262.469	8.90349	81.0667	2.73159	64.2667	3.98983	271.929	3.18338	262.267	2.64466
-33	95	2.44949	89.5	3.06478	256.284	5.59664	262.065	8.76946	80.9333	2.72461	64	4.02374	272.089	3.2249	262.006	2.88233
-32	95	2.44949	89.25	3.2719	255.561	5.49134	261.709	8.99566	80.9333	2.72461	63.8667	4.00698	272.448	2.94483	262.411	2.91433
-31	95	2.44949	89	3.18479	254.35	5.26165	260.328	8.73734	80.8	2.66762	64	4.00951	271.767	3.01736	261.795	3.062
-30	95	2.44949	88.5	3.31124	254.173	5.46061	259.966	8.63406	80.8	2.71714	63.6	3.89481	272.917	3.19398	261.068	3.06347
-29	95	2.44949	88.5	3.31124	253.215	4.82202	259.434	8.34206	80.6667	2.76486	63.7333	3.91756	272.733	3.51555	260.65	3.19273
-28	95	2.44949	88.5	3.31124	252.083	4.7622	259.301	8.60791	80.2667	2.77311	63.7333	3.91756	272.293	3.6685	261.714	3.44465
-27	95	2.44949	88.5	3.31124	252.688	5.04503	259.386	8.58077	80	2.82168	63.4667	3.85186	273.111	3.65502	262.271	3.51306
-26	94.75	2.38859	88.25	3.53427	252.616	4.87958	259.551	8.02443	80	2.86855	63.2	3.77864	272.826	3.93382	261.818	3.41781
-25	94.75	2.38859	88.5	3.69846	252.012	4.68066	259.033	7.44835	79.6	2.81628	62.8	3.76854	272.555	3.91165	261.338	3.37916
-24	94.75	2.38859	88	3.92792	251.94	5.17495	258.841	7.69884	79.3333	2.82618	62.5333	3.81209	270.248	4.0158	260.258	3.32526
-23	94.75	2.38859	88	3.92792	252.065	5.2061	260.56	6.86098	78.9333	2.84767	62.5333	3.72618	270.2	4.53175	259.667	3.19628
-22	94.75	2.38859	88	3.74166	251.742	4.84113	259.074	6.35065	78.9333	2.77311	62.4	3.77561	270.938	4.68616	259.098	3.33476
-21	94.75	2.38859	88.25	3.7879	250.912	4.56791	259.938	6.18938	78.8	2.69603	62.2667	3.74861	269.904	4.69861	258.941	3.23922
-20	94.75	2.38859	88.5	3.5807	251.205	4.87399	259.805	5.97677	78.6667	2.68801	61.8667	3.76686	269.36	4.82747	259.361	3.27847
-19	94.5	2.61179	88.5	3.5807	250.063	4.94904	259.621	5.78246	78.5333	2.68659	61.8667	3.7618	269.676	4.83651	259.351	2.86865
-18	94.25	2.83945	88.25	3.514	249.861	4.85309	259.499	6.02024	78.2667	2.72461	61.6	3.81576	268.431	4.27199	260.442	2.99548
-17	94.25	2.83945	88.25	3.38985	249.452	4.70474	258.641	5.8211	77.8667	2.77723	61.3333	3.85779	268.825	4.36764	260.695	3.02644
-16	94.25	2.83945	88	3.48466	249.316	4.65646	257.077	5.84223	77.7333	2.83426	61.0667	3.91756	268.649	4.46529	262.182	3.51844
-15	94.25	3.05748	88	3.48466	248.146	5.37126	256.307	5.47788	77.4667	2.91771	60.8	3.87323	269.043	4.65312	262.02	3.12461
-14	94.25	3.30449	88	3.48466	248.774	5.51695	256.039	5.49418	77.2	3.00983	60.4	3.88011	267.923	4.2711	262.331	3.36241
-13	93.75	3.30449	88	3.48466	247.085	5.67684	255.548	5.21681	76.9333	2.97204	60.4	3.74522	266.402	4.56613	262.841	3.4435
-12	93.75	3.30449	87.5	3.54058	246.742	5.85112	254.528	4.89152	76.9333	2.97204	60.1333	3.71082	267.113	4.88594	265.118	4.28424
-11	93.75	3.30449	87.5	3.54058	247.337	6.05795	254.546	4.80411	76.9333	3.01025	60	3.6671	267.608	4.82019	265.42	4.06538
-10	93.5	3.54058	87.25	3.66328	246.575	6.58488	254.077	4.80482	76.8	2.99714	60	3.70328	268.055	5.06605	265.987	4.21964
-9	93.5	3.54058	87	3.7985	246.536	6.4307	254.932	5.15393	76.8	2.94586	59.8667	3.67989	267.287	4.85873	265.547	4.27806
-8	93.5	3.54058	87	3.7985	246.969	6.51314	254.915	4.67534	76.5333	2.98228	59.4667	3.75166	274.92	3.0702	271.559	3.25611
-7	93.5	3.54058	86.75	3.94493	246.747	6.73364	253.938	4.52037	76.5333	2.98228	59.6	3.80576	273.932	3.26188	270.219	3.57101
-6	93.5	3.54058	86.5	4.03113	246.012	6.6192	253.688	4.59661	76.5333	2.92423	59.4667	3.78703	273.585	3.13242	271.833	3.36206
-5	93.5	3.54058	86	4.34248	245.932	6.80008	253.341	4.74904	76.4	2.97417	59.3333	3.64452	273.124	2.84066	272.738	3.7041
-4	93.5	3.54058	86	4.55129	245.324	6.52934	251.898	4.89949	76.4	2.94845	58.9333	3.55027	274.879	2.7668	272.669	3.67372
-3	93.75	3.30449	86	4.55129	244.725	6.59457	250.516	4.78744	76.4	2.94845	58.2667	3.51252	273.925	2.94259	270.783	3.7611
-2	93.75	3.30449	85.75	4.5109	245.828	6.44671	252.14	4.65824	76.4	2.98057	57.7333	3.34018	274.213	3.09027	271.582	3.40124
-1	93.75	3.30449	85.5	4.65603	246.353	6.3235	250.807	4.9418	76.2667	2.99757	57.3333	3.43465	274.645	2.92871	269.919	3.40468
0	93.75	3.30449	85.5	4.65603	246.225	6.32554	251.461	4.77932	76.2667	2.99757	56.4	3.42651	276.064	2.9401	269.7	3.19062
Monkey S
	Complete sessions								Incomplete sessions
	Success rate				Saccade latency				Success rate				Saccade latency
Trial #	Large		Small		Large		Small		Large		Small		Large		Small
from session end	Mean	SEM	Mean	SEM	Mean	SEM	Mean	SEM	Mean	SEM	Mean	SEM	Mean	SEM	Mean	SEM
-600	92.8571	1.73793	94.5714	1.73009	270.901	5.23277	277.325	4.41039	92.8571	1.32124	90	1.779	288.516	3.93743	295.512	6.0487
-599	92.8571	1.73793	94.2857	1.71429	270.444	5.52349	277.909	4.42886	92.8571	1.32124	90.1429	1.797	289.554	3.85428	295.344	5.65511
-598	93.1429	1.79189	94.2857	1.71429	270.938	5.35914	278.222	4.71926	92.8571	1.28754	90.1429	1.84527	290.211	3.55013	295.556	5.6689
-597	93.1429	1.79189	94.2857	1.71429	269.108	6.13505	278.992	4.45013	93.1429	1.18069	90.2857	1.76482	291.884	3.62748	296.266	6.00243
-596	93.1429	1.79189	94.2857	1.71429	269.129	6.34396	279.32	4.26006	93.2857	1.10159	90.1429	1.73477	291.718	3.44707	296.781	5.81356
-595	93.1429	1.79189	94.2857	1.71429	268.935	6.18532	279.432	4.08623	93.2857	1.1787	90.2857	1.73974	292.489	3.64528	296.37	5.91264
-594	93.4286	1.61624	94.5714	1.73009	269.271	6.10487	280.337	4.15299	93.2857	1.1599	90.1429	1.72205	292.354	3.84909	296.352	6.01792
-593	93.4286	1.61624	94.5714	1.73009	267.258	7.42783	279.814	3.99857	93.2857	1.1599	90.2857	1.66221	292.105	4.01999	295.101	6.38894
-592	93.1429	1.73793	94.8571	1.79189	267.002	7.32887	279.634	4.56833	93.4286	1.19391	90	1.70326	291.812	4.10602	295.31	5.95658
-591	92.8571	1.73793	94.8571	1.79189	267.441	7.41717	279.123	4.49313	93.4286	1.33307	90	1.70326	291.744	4.52056	294.689	5.89295
-590	92.8571	1.73793	94.8571	1.79189	267.802	7.30625	278.263	3.72619	93.4286	1.33307	89.8571	1.78473	291.342	4.45902	294.089	6.16944
-589	93.4286	1.5562	94.8571	1.79189	269.761	6.96644	278.314	4.1387	93.4286	1.33307	89.7143	1.86179	291.549	4.56504	296.253	5.78979
-588	93.4286	1.5562	94.8571	1.79189	268.52	6.99089	280.252	4.52587	93.5714	1.29545	90	1.85164	292.034	4.43179	296.021	5.96314
-587	93.4286	1.5562	94.8571	1.79189	268.474	7.17458	280.799	4.2744	93.5714	1.29545	90.2857	1.81395	291.847	4.63101	296.326	6.10171
-586	93.1429	1.73793	94.8571	1.79189	267.899	6.45188	279.627	4.25318	93.7143	1.20178	90.2857	1.81395	291.569	4.90612	296.718	5.81875
-585	93.1429	1.73793	94.8571	1.79189	267.41	5.97737	279.001	4.13188	93.7143	1.20178	90.4286	1.76882	292.224	5.07335	296.527	5.90716
-584	93.1429	1.73793	94.8571	1.79189	267.74	6.18325	281.13	4.27841	94	1.1547	91.2	1.79735	291.799	5.13869	296.774	5.78016
-583	93.4286	1.5562	94.8571	1.79189	266.053	5.51909	279.646	4.44107	94.1333	1.09487	90.5333	1.66152	290.84	5.12446	298.671	4.64168
-582	93.7143	1.4094	94.8571	1.79189	267.648	5.68074	280.445	4.61339	94.2667	1.1018	90.6667	1.64075	292.405	4.88271	298.26	4.73098
-581	94	1.30931	94.8571	1.79189	267.473	5.20674	280.203	4.87652	94.2667	1.1018	90.8	1.6423	291.923	4.75735	298.223	4.73335
-580	94.2857	1.18952	94.8571	1.79189	266.07	5.27689	280.944	4.57574	94.2667	1.1018	90.9333	1.60792	291.644	4.83407	298.294	4.19305
-579	94.2857	1.18952	94.8571	1.79189	268.517	4.35497	279.877	4.17386	94.2667	1.1018	91.0667	1.58405	290.08	5.05682	298.91	3.96119
-578	94.2857	1.18952	95.1429	1.56492	268.52	4.38816	279.838	3.61341	94.2667	1.1018	90.6667	1.56955	289.685	5.05501	299.071	4.00729
-577	94.2857	1.18952	94.8571	1.50283	269.506	4.07607	279.517	3.53333	94.5333	1.0595	90.6667	1.56955	288.913	5.18096	298.967	3.78523
-576	94.2857	1.18952	94.8571	1.50283	269.948	4.41435	279.965	3.43693	94.6667	1.02663	90.6667	1.66381	289.415	5.16488	299.811	3.79649
-575	94.5714	1.28836	95.1429	1.43806	268.478	4.62261	279.612	3.62574	94.9333	1.01168	90.5333	1.73991	288.813	4.97663	299.735	3.81234
-574	94.5714	1.28836	95.1429	1.43806	267.396	5.23724	279.621	3.21262	95.0667	0.912697	90.5333	1.73991	288.659	4.94077	299.385	3.97434
-573	94.8571	1.22336	95.1429	1.43806	269.705	5.0084	280.03	3.56888	94.9333	1.01168	90.6667	1.66381	289.451	4.76183	299.28	4.01847
-572	94.8571	1.22336	95.1429	1.43806	269.586	4.97262	280.241	3.54353	94.9333	1.01168	90.8	1.66533	289.251	4.66023	300.044	4.17799
-571	94.8571	1.22336	95.1429	1.43806	266.043	5.83921	279.952	3.62187	94.8	1.11782	90.9333	1.61972	288.796	4.61652	300.37	4.00664
-570	94.8571	1.22336	95.4286	1.21218	266.548	6.45964	280.465	3.42292	94.6667	1.09834	90.6667	1.59364	289.257	4.66435	301.117	3.92499
-569	94.8571	1.22336	95.7143	1.26706	265.335	6.84411	280.292	4.30116	94.8	1.08321	90.5333	1.62676	289.138	4.72633	300.006	3.74587
-568	94.8571	1.22336	95.7143	1.26706	267.532	6.01753	279.618	4.20056	95.0667	1.1018	90.6667	1.61737	288.98	4.66445	299.737	3.86084
-567	94.8571	1.22336	95.4286	1.36027	266.92	6.19569	277.937	3.96696	94.9333	1.21681	90.8	1.58325	288.342	4.48428	299.303	3.87182
-566	94.8571	1.22336	95.4286	1.36027	267.217	6.21654	277.359	3.85693	95.0667	1.23237	90.9333	1.59603	287.96	4.27446	299.578	4.15715
-565	94.5714	1.21218	96	1.06904	268.811	5.92529	278.599	4.15798	95.2	1.11782	90.9333	1.59603	287.734	4.30795	298.614	4.02197
-564	94.2857	1.26706	96.2857	1.01686	268.486	5.97817	277.478	4.00964	95.2	1.11782	90.6667	1.67522	287.438	4.11642	298.852	3.74917
-563	94.2857	1.26706	96.2857	1.01686	268.476	5.94514	279.72	5.01089	95.4667	1.14587	90.6667	1.79594	289.023	3.94527	297.766	3.6606
-562	94.2857	1.26706	96	1.23443	267.804	5.20533	279.369	5.0539	95.4667	1.11213	90.5333	1.89703	289.304	4.06155	297.572	3.70944
-561	94.2857	1.26706	96	1.23443	268.34	5.07332	279.759	5.08589	95.3333	1.09834	90.5333	1.88696	290.141	4.22146	297.352	3.43665
-560	94.2857	1.26706	96	1.23443	269.072	4.63512	279.963	4.7844	95.2	1.10065	90.5333	1.89703	289.699	4.4997	297.57	3.83271
-559	94.5714	1.21218	96	1.23443	267.969	4.36386	280.178	4.48508	95.2	1.10065	90.4	1.99237	289.3	4.81056	298.183	4.00664
-558	94.8571	1.22336	96.5714	0.947607	268.217	4.21134	280.263	4.89982	95.2	1.10065	90.2667	1.96024	289.351	4.60921	297.493	3.89122
-557	94.5714	1.36027	96.2857	1.01686	268.663	3.40547	280.412	5.38621	94.9333	1.23237	90.1333	1.97573	288.149	4.38259	297.537	4.11711
-556	94.2857	1.34012	96.2857	1.18952	269.137	3.21204	280.237	5.42766	94.9333	1.20106	90.4	1.93415	288.944	4.62979	297.513	3.9344
-555	94.5714	1.28836	96.2857	1.18952	269.71	3.13704	279.661	5.66426	95.2	1.21577	90.1333	1.94659	289.248	4.79796	297.61	4.08052
-554	94.5714	1.28836	96.2857	1.18952	271.274	2.71966	279.158	5.75093	95.0667	1.20106	90.1333	1.92692	288.982	5.01677	297.801	4.07547
-553	94.2857	1.34012	96.2857	1.18952	270.65	2.88747	282.197	4.92585	95.0667	1.20106	90.1333	1.88696	288.861	5.18595	296.874	4.02292
-552	94.2857	1.34012	96.2857	1.18952	270.747	2.66331	281.916	4.81735	94.9333	1.23237	90.2667	1.82956	288.867	5.38264	296.036	4.06819
-551	94.2857	1.34012	96.2857	1.18952	274.284	2.56169	282.142	4.5274	94.9333	1.29271	90.2667	1.82956	289.165	5.33548	295.171	4.22267
-550	94.2857	1.34012	96.2857	1.18952	273.763	2.09355	282.755	4.40053	94.8	1.34943	90.2667	1.82956	288.332	5.348	294.957	4.22709
-549	94.2857	1.34012	96.2857	1.18952	273.798	2.03711	283.974	3.5582	94.8	1.34943	90.4	1.87413	289.124	5.45708	294.732	4.28982
-548	94.5714	1.36027	96.2857	1.18952	273.782	2.06831	284.254	3.4894	94.8	1.36347	90.4	1.87413	289.033	5.36126	294.104	4.0576
-547	94.2857	1.26706	96.2857	1.18952	273.424	1.51045	284.871	3.56797	94.9333	1.37829	90.6667	1.7746	289.836	5.43883	294.206	4.11294
-546	94.2857	1.26706	96.2857	1.18952	274.196	2.05163	288.289	2.9645	94.8	1.48388	90.8	1.75445	290.321	5.12979	294.273	3.87978
-545	94	1.38013	96	1.30931	273.554	2.19807	287.968	3.22581	94.8	1.48388	90.6667	1.80651	289.396	5.23613	295.146	4.4685
-544	94.2857	1.34012	96	1.30931	273.225	2.40926	288.503	3.31779	94.8	1.48388	90.4	1.84339	289.213	5.4424	294.403	4.71698
-543	94.5714	1.21218	96	1.30931	273.901	2.14592	287.892	3.06995	94.8	1.60713	90.2667	1.80862	287.647	5.66352	295.92	4.75941
-542	94.8571	1.05624	96	1.30931	274.956	2.46485	289.107	3.25644	94.6667	1.6291	90.1333	1.8044	286.566	5.90524	296.504	4.56902
-541	94.8571	1.05624	96	1.30931	275.266	3.14193	288.725	3.51546	94.6667	1.6291	90.1333	1.8044	285.942	6.02677	296.738	4.68869
-540	95.1429	1.14286	96	1.30931	274.553	3.03083	288.924	3.69667	94.5333	1.73991	90	1.83095	284.971	5.86438	296.991	4.86887
-539	94.8571	1.05624	96	1.30931	274.926	2.84206	289.442	3.57737	94.2667	1.83994	89.8667	1.89703	286.093	5.73587	297.165	4.89785
-538	94	1.23443	95.7143	1.18952	274.622	2.88032	290.231	3.11159	94.4	1.72599	89.8667	1.89703	285.971	6.04183	297.211	4.94995
-537	94	1.23443	95.7143	1.18952	274.367	2.96124	289.691	2.96563	94.4	1.72599	90	1.8721	286.766	6.0834	296.308	4.84661
-536	94	1.23443	95.7143	1.18952	275.502	2.94984	287.514	3.57586	94.2667	1.73333	90	1.82052	286.747	5.80351	295.412	4.97934
-535	94.2857	1.10657	95.1429	1.43806	273.403	4.01356	288.612	3.90619	94.1333	1.59125	90	1.82052	287.421	5.86083	296.107	5.21809
-534	94.5714	1.13089	95.1429	1.43806	273.367	4.25222	288.795	3.89113	94.2667	1.61972	89.8667	1.89703	286.343	5.89828	295.709	5.06653
-533	94.5714	1.13089	95.1429	1.43806	273.523	4.12938	287.648	3.87354	94.4	1.64693	89.7333	1.891	286.361	5.91054	296.385	5.02403
-532	94.5714	1.13089	95.1429	1.43806	273.068	4.31906	289.021	3.89836	94.4	1.64693	89.7333	1.891	287.888	5.64402	297.608	4.72433
-531	94.5714	1.13089	95.1429	1.43806	272.926	4.35274	290.96	3.94674	94.4	1.64693	89.7333	1.891	287.288	5.90103	298.15	4.773
-530	94.2857	1.10657	95.1429	1.43806	272.391	4.45142	291.469	3.97607	94.2667	1.64307	89.8667	1.92692	287.51	5.73552	298.526	4.81622
-529	94.2857	1.10657	94.8571	1.56492	272.631	3.98336	291.925	4.19827	94.2667	1.64307	90	1.94202	286.559	5.55159	299.229	4.90385
-528	94.2857	1.10657	94.8571	1.56492	271.188	4.03965	292.128	4.3626	94.2667	1.64307	90.2667	1.87074	287.445	5.43093	299.544	4.83832
-527	94.2857	1.10657	94.5714	1.67413	271.19	4.07665	291.143	4.99591	94.2667	1.64307	90.4	1.80159	286.277	5.59117	298.013	4.92307
-526	94	1.23443	94.5714	1.67413	271.247	3.92851	292.007	5.07217	94.2667	1.64307	90.5333	1.72893	286.61	5.90987	298.523	4.94362
-525	94	1.23443	94.5714	1.67413	271.272	4.22013	292.056	4.86234	94.2667	1.64307	90.5333	1.75083	287.75	5.86628	298.337	4.72251
-524	94	1.23443	94.5714	1.67413	271.673	4.1481	291.565	5.02497	94.2667	1.64307	90.2667	1.81912	287.525	5.72104	298.91	4.696
-523	94.2857	1.18952	94.2857	1.6578	272.556	3.94182	291.859	5.20404	94.1333	1.61501	90.2667	1.78743	288.168	5.57158	297.814	4.61307
-522	94.2857	1.18952	94.2857	1.6578	272.159	3.877	291.381	5.33948	94.2667	1.51018	90.2667	1.78743	289.614	5.46413	296.598	4.57924
-521	94	1.23443	94.2857	1.6578	271.18	3.49568	291.545	5.62069	94.2667	1.51018	90.1333	1.82539	289.717	5.32192	296.274	4.59959
-520	94	1.23443	94.5714	1.67413	272.87	3.40856	290.567	6.11631	94.2667	1.51018	90	1.88225	289.352	5.49064	296.935	4.50252
-519	94	1.23443	94.5714	1.67413	273.053	3.27952	289.7	6.42881	94.8	1.53437	90	1.88225	288.533	5.60118	296.322	4.62553
-518	94	1.23443	94.5714	1.67413	272.842	3.51721	289.026	6.91775	94.8	1.53437	89.8667	1.88696	288.09	5.66311	297.15	4.57031
-517	94	1.23443	94	1.74574	271.832	3.79173	289.132	7.15107	94.8	1.53437	89.8667	1.81493	288.719	5.98603	297.398	4.57346
-516	94	1.23443	93.7143	1.71429	270.876	3.80131	291.386	5.70605	94.8	1.53437	90	1.85164	288.484	6.28918	297.419	4.63945
-515	94.2857	1.10657	94	1.63299	271.805	2.90894	291.894	5.81857	94.8	1.53437	90.1333	1.82539	288.205	6.09985	297.324	4.66083
-514	94.5714	1.21218	93.7143	1.82201	270.819	2.71473	292.356	5.59287	94.9333	1.52274	90.1333	1.82539	288.591	6.19516	297.996	4.56641
-513	94.5714	1.21218	94	1.79947	269.067	2.25663	291.786	5.53545	94.8	1.50934	89.8667	1.89703	289.273	6.02208	297.826	4.69706
-512	94.2857	1.26706	94	1.79947	268.984	1.68139	290.313	6.11284	94.8	1.50934	89.6	1.93415	288.907	6.29124	297.733	5.0736
-511	94	1.38013	94	1.79947	269.428	2.07725	289.039	5.79154	94.6667	1.50765	89.6	1.93415	288.451	7.05683	297.576	5.10472
-510	94	1.38013	94	1.79947	269.946	2.35744	288.333	6.23596	94.6667	1.50765	89.7333	1.8809	289.071	7.14283	297.141	5.07613
-509	93.7143	1.47542	93.7143	2.02031	270.231	2.58777	288.39	6.17887	94.5333	1.4796	89.7333	1.92098	288.552	7.20474	297.109	4.87773
-508	93.7143	1.47542	93.7143	2.02031	271.545	2.57633	286.973	5.61261	94.5333	1.4796	89.7333	1.92098	288.357	7.34512	297.492	4.76272
-507	93.4286	1.5562	94	2.04707	272.004	2.59171	288.143	6.31144	94.4	1.50175	89.7333	1.92098	291.864	5.97468	298.371	5.00327
-506	93.4286	1.5562	94	2.04707	272.053	2.4426	284.609	6.5784	94.4	1.50175	90	1.8721	293.249	5.75082	298.031	5.30965
-505	93.1429	1.56492	94	2.04707	273.027	2.40419	284.944	6.79448	94.2667	1.51018	90.1333	1.8358	293.562	5.64115	298.695	5.05195
-504	93.1429	1.56492	94	2.04707	273.838	1.983	284.093	6.86104	94	1.66762	90.2667	1.86053	294.172	5.60021	299.798	5.19087
-503	93.1429	1.56492	94	2.04707	273.633	2.29911	284.206	7.08166	93.7333	1.6661	90.2667	1.86053	295.555	5.45651	300.356	5.45754
-502	93.1429	1.56492	94	2.04707	273.426	2.24203	285.568	5.51517	93.6	1.64693	90.2667	1.86053	295.145	5.45423	301.857	4.98891
-501	92.8571	1.68224	94	2.04707	273.934	2.25143	284.704	5.42924	93.6	1.64693	90.2667	1.86053	295.151	5.88398	302.024	5.07179
-500	92.2857	1.87355	94	2.04707	273.324	1.9879	283.458	5.35766	93.6	1.65846	90.4	1.76958	296.466	5.61182	302.224	5.33992
-499	92.2857	1.87355	94	2.04707	271.913	2.09899	283.445	4.94781	93.6	1.65846	90.6667	1.65232	296.424	5.41786	300.925	5.20327
-498	92.2857	1.87355	93.7143	2.06691	271.971	2.24976	285.668	4.33708	93.6	1.65846	90.6667	1.7201	296.787	5.53847	301.426	5.658
-497	92.5714	1.83689	93.4286	2.29759	273.509	2.8883	285.293	4.52088	93.7333	1.55981	90.6667	1.7201	296.081	5.49658	301.008	5.71375
-496	92.2857	1.71429	93.4286	2.29759	273.177	2.49809	285.386	4.47006	93.8667	1.56712	90.5333	1.72893	296.69	5.3571	301.338	6.01763
-495	92.2857	1.71429	93.4286	2.29759	273.894	2.60045	286.209	4.97881	93.6	1.62363	90.5333	1.72893	296.891	5.14259	299.368	6.63644
-494	92.2857	1.71429	93.4286	2.29759	275.299	2.25645	285.507	5.10671	93.3333	1.67522	90.6667	1.7421	296.689	4.9455	299.534	6.69991
-493	92.2857	1.71429	93.7143	2.06691	277.071	2.3964	284.087	6.34196	93.0667	1.6661	90.8	1.66533	296.549	4.98434	299.596	7.20996
-492	92.2857	1.71429	93.7143	2.06691	277.64	2.44125	285.692	5.99619	92.9333	1.6661	90.9333	1.65462	296.495	4.92727	301.044	7.14496
-491	92.2857	1.71429	93.7143	2.06691	277.342	2.07046	287.471	6.07546	92.9333	1.6661	90.9333	1.65462	295.553	4.716	303.566	6.62929
-490	92.2857	1.71429	93.7143	2.06691	276.811	2.73478	287.407	5.55788	92.8	1.75445	90.9333	1.65462	295.512	4.63706	301.917	6.80512
-489	92.2857	1.59932	93.7143	2.06691	276.125	2.76992	288.596	5.22016	92.9333	1.77675	90.9333	1.65462	296.312	4.58963	300.966	6.84192
-488	92.2857	1.59932	93.7143	2.06691	274.75	2.41701	290.319	5.40507	92.9333	1.77675	90.8	1.60713	296.851	4.64261	302.102	6.22826
-487	92.2857	1.59932	93.7143	2.1571	274.328	2.56192	289.833	4.91501	92.8	1.87006	91.0667	1.54755	295.689	4.73581	302.051	6.31989
-486	92.5714	1.61624	93.7143	2.1571	273.515	2.90106	290.592	4.18286	92.6667	1.89904	91.2	1.5219	295.901	4.55223	302.203	6.2454
-485	92.5714	1.61624	93.7143	2.1571	272.195	3.2034	289.951	3.99796	92.8	1.90038	91.0667	1.54755	296.127	4.53443	302.707	6.25577
-484	92.5714	1.61624	93.7143	2.1571	271.11	3.03728	290.299	3.86941	92.8	1.90038	91.2	1.54673	295.263	4.42031	302.371	6.36982
-483	92.5714	1.61624	93.7143	2.1571	270.328	3.2799	289.846	3.89144	92.6667	1.88898	91.2	1.54673	295.359	4.56182	302.387	6.25822
-482	92.5714	1.61624	94	2.22539	269.346	3.34656	289.12	4.39644	92.6667	1.88898	91.0667	1.55981	294.914	4.52496	302.161	6.23828
-481	92.2857	1.6578	94	2.22539	269.308	3.03312	287.161	4.41292	92.5333	1.87684	90.9333	1.59603	294.118	4.54458	302.173	6.26758
-480	92.2857	1.6578	94	2.22539	269.299	3.53459	283.181	4.97179	92.4	1.87413	90.9333	1.59603	292.106	4.3801	300.557	6.70695
-479	92.2857	1.6578	94	2.22539	270	3.31166	283.494	5.18949	92.2667	1.87074	90.9333	1.59603	292.372	4.35471	301.633	6.66679
-478	91.7143	1.53862	94	2.22539	272.206	3.09299	282.959	5.55468	92.2667	1.87074	91.0667	1.58405	292.373	4.28028	300.336	6.54834
-477	92	1.57359	93.7143	2.44671	272.762	3.50125	284.202	5.3616	92.625	1.70018	91.75	1.50416	292.914	4.61144	301.178	6.33972
-476	92	1.57359	93.7143	2.44671	272.895	3.736	283.867	5.19791	92.625	1.70018	91.5	1.43178	292.262	4.36916	301.658	6.39106
-475	92	1.57359	93.7143	2.44671	272.48	4.14705	282.698	5.41827	92.5	1.68819	91.375	1.48008	292.412	4.29559	300.995	6.10202
-474	92	1.57359	93.4286	2.45781	271.568	4.07109	283.622	5.172	92.375	1.66552	91.375	1.43433	291.845	4.17991	301.445	6.36673
-473	91.4286	1.67413	93.4286	2.45781	270.752	4.40874	285.755	4.91957	92.5	1.61761	91.125	1.52718	289.849	5.24483	301.093	6.53968
-472	91.1429	1.68224	93.4286	2.45781	270.62	4.59447	285.953	5.11662	92.5	1.53297	91.25	1.56924	290.167	5.1675	300.647	6.70432
-471	91.1429	1.68224	93.1429	2.68531	271.001	4.06666	284.51	5.18042	92.5	1.53297	91.375	1.5887	290.237	5.20727	299.94	6.24826
-470	91.1429	1.68224	92.8571	2.72054	270.99	3.6775	284.415	5.39779	92.5	1.61761	91.375	1.5887	290.695	5.37063	299.938	6.39261
-469	91.1429	1.37024	92.8571	2.72054	271.703	3.81009	284.781	4.46688	92.5	1.61761	91.25	1.56924	291.466	5.15319	300.131	6.78684
-468	91.1429	1.22336	92.8571	2.72054	272.591	3.11247	284.185	4.68713	92.375	1.625	91.375	1.59915	291.484	5.01007	300.45	6.96647
-467	91.1429	1.22336	92.5714	2.68024	272.744	3.17953	284.442	4.6084	92.375	1.625	91.5	1.52206	292.385	5.05209	300.573	6.78504
-466	91.1429	1.22336	92.5714	2.68024	273.85	3.86472	285.22	4.07566	92.25	1.5152	91.25	1.62147	292.849	5.01548	299.93	6.90559
-465	91.4286	1.04328	92.5714	2.68024	274.465	3.40355	283.816	4.65989	92.375	1.47443	91.375	1.56758	293.081	5.02323	299.407	6.92654
-464	91.4286	1.04328	92.5714	2.68024	274.542	3.17533	283.653	4.77093	92.25	1.55858	91.25	1.59034	294.148	5.12141	300.52	6.85467
-463	91.1429	1.22336	92.2857	2.74048	275.391	3.69488	284.53	4.45224	92.25	1.55858	91.25	1.59034	291.958	5.53554	301.176	6.7854
-462	91.1429	1.22336	92.2857	2.74048	276.2	2.72793	284.528	4.45303	92.5	1.53297	91.125	1.57023	289.373	7.46128	301.936	6.56575
-461	91.1429	1.22336	92.2857	2.74048	276.974	2.7697	286.801	4.38996	92.5	1.53297	91	1.60208	289.945	7.28753	301.881	6.18341
-460	91.4286	1.13089	92	2.96005	276.239	2.45883	290.64	3.3418	92.625	1.51348	91.25	1.62147	292.042	7.48709	303.357	5.80455
-459	91.4286	1.13089	92	2.96005	277.664	2.8713	290.012	3.63908	92.5	1.51107	91.25	1.69189	294.076	6.11586	303.861	5.84617
-458	91.4286	1.13089	92	2.96005	276.648	2.98736	290.716	3.3588	92.75	1.41274	91	1.74165	294.548	6.22012	304.729	6.1748
-457	91.1429	1.37024	92	2.96005	275.324	3.0215	291.146	2.45725	92.5	1.46629	91	1.74165	295.982	6.32226	304.312	6.22146
-456	90.8571	1.62464	92	2.96005	276.742	2.33759	291.615	2.33104	92.625	1.45738	91.25	1.63172	296.219	6.11542	303.735	6.29759
-455	90.8571	1.62464	92	2.96005	277.715	1.84095	290.717	2.06768	92.625	1.45738	91.375	1.55691	296.508	6.21272	304.794	6.44838
-454	91.1429	1.62464	92	2.96005	278.188	1.47075	291.817	1.71586	92.75	1.48183	91.375	1.55691	296.632	6.15485	303.047	6.40749
-453	91.1429	1.62464	92	2.96005	278.452	2.19417	290.704	1.90786	92.625	1.50243	91.25	1.59034	297.577	5.48603	303.444	6.08869
-452	91.1429	1.62464	92	2.96005	278.37	2.49027	290.859	1.91036	92.5	1.47761	91.25	1.56924	297.066	5.5313	302.694	6.17264
-451	91.4286	1.67413	91.7143	3.03718	277.092	2.36708	290.161	2.19162	92.5	1.47761	91	1.63299	297.908	5.6986	302.149	6.37064
-450	91.7143	1.4094	92	3.08607	277.156	2.56069	289.719	2.22168	92.625	1.45738	91	1.63299	297.005	5.66414	302.458	6.48436
-449	91.7143	1.4094	92	3.08607	276.591	2.6004	288.668	1.9905	92.375	1.45165	90.875	1.71239	297.605	5.73509	303.854	6.3316
-448	91.7143	1.4094	92	3.08607	277.041	2.05779	288.116	1.52351	92.25	1.50416	91	1.68325	296.934	5.77234	304.602	6.34405
-447	91.4286	1.36027	92.2857	3.03718	277.975	2.63354	288.345	1.71511	92.25	1.50416	90.75	1.74045	295.851	5.89267	303.911	6.34603
-446	91.4286	1.36027	92.5714	3.0147	278.04	2.4675	288.671	2.03047	92.125	1.51073	90.875	1.63267	295.59	6.04997	304.236	6.2353
-445	91.4286	1.36027	92.5714	3.0147	278.08	2.42692	289.49	3.12015	92.5	1.44338	91	1.57056	295.017	6.11455	305.282	6.31049
-444	91.4286	1.36027	92.5714	3.0147	278.702	2.79217	290.663	3.46635	92.375	1.41679	90.75	1.54785	295.615	6.17563	305.377	6.01319
-443	91.4286	1.36027	92.2857	3.24928	277.58	3.04646	290.324	3.13226	92.5	1.33542	90.625	1.57817	296.586	6.15632	306.086	6.10177
-442	91.7143	1.4094	92.5714	3.3442	277.093	3.40755	290.54	3.3293	92.625	1.2612	90.625	1.57817	297.029	6.38254	306.584	5.77292
-441	92	1.51186	92.2857	3.58379	275.828	3.207	290.133	3.55461	92.625	1.2612	90.375	1.61471	299.051	5.87178	305.129	5.77087
-440	91.7143	1.47542	92.2857	3.58379	275.75	2.99977	290.487	3.73299	92.5	1.29743	90.5	1.63809	299.063	5.82267	305.126	5.85502
-439	91.7143	1.47542	92.5714	3.59137	274.678	3.14996	289.406	4.5443	92.5	1.29743	90.5	1.63809	298.004	5.6075	305.846	5.4093
-438	91.4286	1.49375	92.2857	3.50316	274.264	3.20045	288.955	4.44875	92.625	1.30024	90.625	1.5887	298.263	5.65046	305.135	5.17275
-437	91.7143	1.59932	92	3.59894	273.309	3.13109	288.753	5.05503	92.75	1.30224	90.75	1.60078	297.674	5.47792	307.519	5.29056
-436	91.7143	1.59932	92	3.59894	273.538	3.10411	288.492	5.15273	92.75	1.37689	90.5	1.69804	300.621	5.11384	309.151	4.88746
-435	91.7143	1.59932	92	3.59894	273.599	3.06947	289.294	5.45619	92.75	1.37689	90.375	1.74374	300.856	5.04646	309.716	4.35159
-434	91.7143	1.59932	92	3.59894	274.067	3.23822	286.494	5.77259	92.75	1.37689	90.375	1.74374	300.434	4.98084	310.631	4.49528
-433	91.4286	1.61624	92	3.59894	273.616	2.06508	284.616	6.13777	92.625	1.42266	90.25	1.79699	300.808	4.87297	310.84	4.52162
-432	91.4286	1.61624	92.2857	3.36448	273.252	2.33355	284.356	6.16635	92.75	1.37689	90.5	1.71756	301.143	4.71208	312.475	4.06736
-431	91.4286	1.61624	92	3.59894	273.156	2.31069	286.849	5.27755	92.75	1.37689	90.25	1.77834	300.87	4.58205	313.685	4.1347
-430	91.1429	1.50283	92	3.59894	273.649	2.37041	286.713	5.15988	92.5	1.44338	90.375	1.78156	302.08	4.51437	313.721	4.2208
-429	91.1429	1.50283	92	3.59894	274.022	2.67222	286.536	5.19737	92.375	1.52991	90.25	1.79699	301	4.67005	312.669	4.38602
-428	91.4286	1.49375	92	3.59894	273.948	3.51832	287.4	5.6019	92.375	1.52991	90.375	1.8186	300.497	4.62894	310.888	4.57041
-427	90.8571	1.14286	92.2857	3.63655	274.771	3.22116	287.205	5.52391	92.25	1.5152	90.375	1.8186	298.766	4.40283	311.073	4.78788
-426	90.5714	1.28836	92.8571	3.29089	273.594	3.98386	286.658	5.10232	92.25	1.5152	90.5	1.77482	298.856	4.37512	311.276	5.09135
-425	90.5714	1.28836	92.8571	3.29089	274.329	4.02224	286.148	5.04149	92.125	1.60695	90.625	1.70996	300.176	4.09874	311.035	5.05459
-424	90.5714	1.28836	93.1429	3.20289	272.895	3.88445	285.17	4.85091	91.875	1.69773	90.75	1.68201	299.631	4.14737	308.315	5.34063
-423	90	1.1547	93.1429	3.20289	272.978	3.66897	284.912	4.65946	92	1.60208	90.625	1.70996	299.907	4.13918	308.3	5.22213
-422	89.7143	1.34012	93.1429	3.20289	273.095	4.2336	283.525	3.88212	91.75	1.60078	90.375	1.72452	298.519	4.21452	307.158	5.56409
-421	89.4286	1.36027	93.4286	3.25764	273.271	4.00092	283.102	3.75229	91.5	1.66833	90.375	1.72452	296.938	4.55301	308.795	5.65762
-420	89.4286	1.36027	93.4286	3.25764	274.07	3.93553	282.999	3.79087	91.375	1.68046	90.375	1.68542	296.638	4.64256	309.341	5.56877
-419	89.4286	1.36027	93.4286	3.25764	274.074	3.7543	283.485	3.88542	91.25	1.70171	90.375	1.6755	297.465	4.54398	308.617	5.75131
-418	90	1.38013	93.4286	3.25764	273.802	3.74571	284.755	4.00468	91.25	1.70171	90.125	1.71725	295.759	4.85503	308.407	5.68196
-417	89.7143	1.34012	93.7143	3.00566	273.282	4.01213	284.78	3.9874	91.125	1.75089	90.125	1.71725	296.334	5.06007	307.366	5.29271
-416	89.7143	1.34012	93.1429	3.08166	273.357	4.07452	284.76	4.11607	91	1.80739	90.375	1.69528	295.78	5.16508	307.837	5.5052
-415	89.4286	1.28836	92.8571	3.01921	272.759	4.40554	287.16	4.65307	91	1.80739	90.375	1.69528	295.117	5.46834	307.175	5.79209
-414	89.7143	1.34012	92.8571	2.78968	269.984	5.09314	288.606	4.31711	90.625	1.93837	90.25	1.73085	294.819	5.70202	307.779	5.77985
-413	89.7143	1.34012	93.1429	2.57671	271.287	5.96417	290.284	3.9217	90.625	1.93837	90.375	1.72452	295.39	5.36996	308.039	5.60812
-412	89.7143	1.34012	93.1429	2.57671	272.696	5.79429	290.019	4.06085	90.5	2.02073	90.625	1.76747	295.15	5.59628	308.08	5.62886
-411	90	1.1547	93.1429	2.57671	273.04	5.33349	289.599	4.0735	90.5	2.02073	90.625	1.76747	295.043	5.89536	309.503	5.32774
-410	90	1.1547	93.1429	2.57671	272.29	5.10372	290.457	4.0766	90.625	1.97247	90.375	1.8186	294.362	6.03454	308.511	5.35064
-409	90	1.1547	93.1429	2.57671	272.381	4.69838	290.471	4.50842	90.375	1.9851	90.375	1.8186	295.75	5.67199	309.125	5.13448
-408	90	1.1547	93.1429	2.57671	274.358	3.79627	290.159	4.71954	90.375	1.9851	90.125	1.84814	296.724	5.45842	311.034	4.67056
-407	90.2857	1.01686	93.4286	2.45781	273.493	3.63832	289.963	5.01273	90.25	1.96532	90.125	1.84814	298.709	5.52775	310.95	4.82668
-406	90.5714	0.84112	93.4286	2.45781	274.133	3.08281	289.872	4.65317	90.25	1.89627	90.125	1.84814	298.603	5.73688	310.553	4.91619
-405	90.5714	0.84112	93.4286	2.16967	273.11	3.21978	290.658	4.85471	90.125	1.9872	90.125	1.84814	297.613	5.77013	310.326	5.48236
-404	90.2857	0.918443	93.4286	2.16967	274.484	3.75797	290.748	5.15656	90.125	1.9872	90.25	1.84278	297.732	5.81935	311.737	5.2958
-403	90.2857	0.918443	93.4286	2.16967	274.488	3.64925	292.101	4.93477	90.25	2.00728	90.25	1.84278	297.038	6.28721	312.576	5.32399
-402	90.2857	0.918443	93.4286	2.16967	276.239	3.38629	292.185	5.5222	90.25	2.00728	90.125	1.88387	297.905	5.86244	312.717	5.56224
-401	90.2857	0.918443	93.1429	2.04041	276.185	3.38492	291.78	5.04339	90.25	2.00728	90	1.87083	297.877	6.01664	312.347	5.94933
-400	90.2857	0.918443	93.4286	1.83689	275.918	3.31244	290.941	5.12448	90.375	2.02665	90.25	1.83371	297.652	6.24014	311.803	5.93634
-399	90.5714	0.84112	93.4286	1.83689	275.572	3.21404	290.416	5.11515	90.25	2.12034	90	1.82574	296.967	6.20142	314.419	6.04968
-398	90.5714	0.84112	93.4286	1.83689	275.175	3.22062	288.919	4.56516	90.125	2.15614	89.875	1.8391	297.777	6.18014	314.331	5.91278
-397	90.5714	0.84112	93.4286	1.83689	276.263	3.12208	288.252	4.62042	90.375	2.04303	90	1.85293	297.161	6.16654	314.46	6.05416
-396	90.5714	0.84112	93.4286	1.83689	275.314	3.79989	287.59	4.71175	90.375	2.04303	90	1.85293	296.985	6.08245	313.315	6.07294
-395	90.5714	0.84112	93.4286	1.83689	276.415	3.76907	285.771	3.82778	90.375	2.03485	90	1.85293	297.019	5.97139	313.336	6.32503
-394	90.5714	0.84112	93.4286	1.83689	279.584	3.1255	285.321	4.03532	90.625	1.9809	90	1.85293	298.512	6.18197	312.68	6.4358
-393	91.1429	1.05624	93.4286	1.83689	279.344	3.20675	284.755	5.5341	90.875	1.90586	90	1.85293	298.101	6.33026	311.963	6.62901
-392	91.1429	1.05624	93.4286	1.83689	279.907	3.77852	284.539	5.27231	90.75	1.88746	90.125	1.82089	297.816	6.1179	310.461	6.66287
-391	91.1429	1.05624	93.4286	1.83689	280.438	3.98011	284.554	5.31152	91	1.92354	90	1.82574	297.954	5.58007	310.471	6.89905
-390	91.7143	1.01686	93.1429	1.73793	280.788	4.30423	285.819	5.12389	91.125	1.83456	90.125	1.8391	298.09	5.51449	311.292	6.71367
-389	91.7143	1.01686	93.1429	1.73793	279.692	3.76542	285.888	5.16504	91.25	1.79699	90	1.82574	298.595	5.4428	311.693	6.80163
-388	91.4286	0.947607	93.1429	1.73793	276.601	4.31769	286.066	5.50531	91.25	1.86078	90	1.76068	298.923	5.71225	312.368	6.75333
-387	91.4286	1.21218	93.1429	1.73793	276.662	4.6114	286.158	5.43173	91.25	1.93972	90	1.76068	299.463	5.54063	313.427	6.63026
-386	91.4286	1.21218	93.1429	1.73793	276.962	4.73575	285.983	5.27423	91.5	1.8303	90.125	1.66802	300.171	5.38806	313.754	6.84937
-385	91.4286	1.21218	93.1429	1.50283	277.207	4.86121	287.265	5.1723	91.5	1.86637	90.125	1.66802	300.756	5.53856	314.532	6.7173
-384	91.4286	1.21218	93.4286	1.42857	277.931	4.0798	287.312	4.99892	91.5	1.86637	90	1.66333	302.345	5.06463	314.985	6.76366
-383	91.7143	1.26706	93.7143	1.18952	279.39	3.35438	286.131	4.89964	91.625	1.84589	90	1.63299	302.675	5.21581	315.448	7.04188
-382	92	1.23443	93.7143	1.18952	277.973	3.1347	286.673	5.03713	91.25	1.84278	90.125	1.59655	303.35	5.39182	315.093	6.86264
-381	92	1.23443	93.7143	1.18952	276.86	4.12559	286.091	4.95866	91.375	1.87722	90	1.66333	304.313	5.46833	315.219	6.89803
-380	92	1.23443	93.7143	1.18952	277.833	4.10354	288.082	5.00683	91.375	1.84136	90	1.69312	305.406	4.90471	315.166	6.82578
-379	92	1.23443	94	1.1547	278.344	4.5364	287.979	4.88588	91.375	1.84136	89.75	1.71148	306.717	4.70363	314.119	6.67904
-378	92.2857	1.34012	93.7143	1.26706	278.619	5.34259	288.281	4.68211	91.375	1.84136	89.625	1.74374	307.427	4.38766	313.561	6.84927
-377	92	1.38013	94.2857	0.918443	278.741	5.43864	289.164	4.45059	91.375	1.84136	89.625	1.74374	307.632	4.26159	313.418	6.75342
-376	92	1.38013	94.2857	0.918443	279.781	5.1976	289.906	4.53075	91.375	1.9211	89.5	1.84842	308.607	3.98742	313.645	6.34323
-375	91.7143	1.47542	94	1.1547	278.299	5.52516	289.911	4.11879	91.375	1.9211	89.5	1.83938	309.657	3.69286	314.117	6.37064
-374	91.7143	1.47542	94	1.1547	277.204	5.35243	290.901	4.58832	91.375	1.93837	89.5	1.76541	310.008	3.77757	312.803	6.53024
-373	91.4286	1.5562	94	1.1547	278.744	4.91467	288.081	4.06335	91.125	1.96612	89.375	1.72934	310.133	3.73629	313.903	6.54443
-372	91.4286	1.5562	94	1.1547	277.742	5.46449	288.799	3.79168	91.375	1.93837	89.625	1.77218	310.16	3.9505	314.289	6.35661
-371	91.4286	1.5562	94	1.1547	275.837	5.34803	288.741	3.95409	91.5	1.92787	89.875	1.69773	310.705	4.28562	314.191	5.92407
-370	91.4286	1.5562	94	1.1547	274.805	5.23193	287.202	5.47587	91.5	1.92787	90	1.65328	311.474	4.21465	314.438	5.98225
-369	91.1429	1.43806	94	1.1547	274.63	5.31748	287.294	5.66289	91.5	1.92787	90	1.65328	310.655	4.32466	315.026	6.05711
-368	91.1429	1.43806	94	1.1547	276.363	4.8779	287.346	5.43716	91.5	1.90175	90.125	1.68789	309.975	4.1176	313.549	6.29089
-367	91.4286	1.36027	94	1.1547	275.523	5.11794	284.938	6.60403	91.875	1.85714	90.125	1.76511	309.698	4.4046	312.445	6.10735
-366	91.1429	1.29887	94	1.38013	275.344	4.90239	285.769	6.62684	91.875	1.85714	90.125	1.76511	309.539	4.35754	312.524	6.11874
-365	91.1429	1.29887	94	1.38013	274.611	4.55996	285.311	6.36781	91.875	1.85714	90.125	1.76511	310.208	4.59636	312.963	6.11644
-364	91.1429	1.29887	94	1.38013	273.93	4.59115	284.899	6.35969	91.875	1.85714	90.375	1.74374	308.541	5.37694	313.193	6.28021
-363	91.1429	1.29887	94	1.38013	274.095	4.71298	285.023	6.95793	92	1.77951	90.25	1.70171	308.764	5.37197	312.94	6.02271
-362	91.7143	1.26706	94	1.38013	273.797	4.56778	283.884	6.32675	92	1.77951	90.375	1.66552	308.461	5.28446	313.527	6.13901
-361	91.4286	1.28836	94.2857	1.26706	277.306	4.06691	282.482	6.49735	92	1.77951	90.25	1.70171	308.537	5.33774	313.034	6.13893
-360	91.7143	1.34012	94.2857	1.26706	277.129	3.75881	281.267	7.7783	91.875	1.75565	90.375	1.71483	308.63	5.49645	313.439	6.15705
-359	91.4286	1.42857	94.2857	1.26706	277.644	4.54879	281.261	9.27166	91.75	1.74045	90.375	1.71483	307.827	5.93625	314.344	6.07666
-358	91.4286	1.42857	94.2857	1.26706	278.233	4.92121	282.708	8.71755	91.75	1.74045	90.5	1.69804	307.619	6.37362	314.813	5.69839
-357	91.7143	1.34012	94	1.23443	277.431	5.60291	281.773	8.2707	91.375	1.71968	90.625	1.63012	308.34	6.38733	315.724	6.19078
-356	92	1.30931	94	1.23443	277.659	5.41521	281.302	8.22811	91.5	1.71756	90.75	1.63172	308.803	6.39847	315.314	6.23785
-355	92	1.30931	94	1.23443	278.344	5.27036	281.455	8.38957	91.5	1.71756	90.75	1.63172	308.64	6.44915	314.38	6.17626
-354	92	1.30931	94.2857	1.26706	277.961	5.55498	278.181	8.18943	91.625	1.72452	90.625	1.65044	308.108	6.83369	315.441	5.99347
-353	92	1.30931	94.2857	1.26706	277.116	4.58343	282.164	6.20471	91.75	1.74045	90.5	1.70783	307.942	7.04904	316.013	5.89345
-352	92	1.30931	94.5714	1.04328	277.232	4.46966	282.625	5.6185	91.625	1.79089	90.5	1.70783	308.388	6.82628	316.882	6.01205
-351	92	1.30931	94.5714	1.04328	279.833	3.852	281.643	5.45652	91.625	1.79089	90.625	1.72934	308.203	7.0044	315.802	6.36947
-350	91.7143	1.47542	94.5714	1.04328	281.846	3.21529	282.417	5.3423	91.5	1.73686	90.5	1.70783	308.672	6.81261	315.781	6.13193
-349	91.7143	1.47542	94.2857	1.01686	281.789	3.32536	282.819	5.33854	91.5	1.70783	90.625	1.65044	308.598	6.65604	316.267	6.09535
-348	91.7143	1.47542	94.5714	0.947607	281.337	3.66808	283.074	4.76396	91.625	1.6755	90.625	1.65044	308.696	6.6919	317.703	5.90658
-347	91.4286	1.49375	94.5714	0.947607	283.5	3.1797	283.569	4.56846	91.625	1.6755	90.5	1.64823	308.032	6.71693	317.811	5.84442
-346	91.7143	1.53862	94.5714	0.947607	282.819	3.46313	284.607	4.50128	91.75	1.68201	90.625	1.64031	307.444	6.70221	318.955	5.5631
-345	91.7143	1.53862	94.5714	0.947607	282.896	4.14732	284.583	3.93466	91.75	1.68201	90.5	1.69804	307.215	6.72173	319.351	5.34081
-344	92	1.44749	94.8571	0.737711	283.25	4.06574	285.462	3.99443	91.625	1.75327	90.625	1.60954	306.714	6.85505	319.555	5.35527
-343	92	1.44749	94.8571	0.737711	282.269	3.94854	286.846	3.18183	91.375	1.74851	90.625	1.66051	307.363	6.59211	320.163	5.10055
-342	92	1.44749	94.5714	0.719032	281.759	3.88985	288.56	3.49513	91.25	1.80624	90.75	1.65202	308.212	6.65634	319.995	4.88203
-341	92	1.44749	94	0.9759	280.298	3.47493	290.914	2.39148	91.375	1.82317	90.75	1.63172	308.752	7.00626	320.138	4.88461
-340	92.5714	1.21218	94	0.9759	280.054	3.33436	289.846	2.56504	91.5	1.75594	90.75	1.63172	309.53	6.56996	320.52	4.6062
-339	92.2857	1.26706	94	0.9759	278.468	3.3216	291.257	3.53587	91.5	1.75594	90.625	1.64031	310.52	6.30525	319.81	4.7102
-338	92.5714	1.13089	93.7143	1.01686	277.887	3.31864	290.964	3.56179	91.625	1.69528	90.625	1.64031	310.596	6.47819	320.665	4.90483
-337	92	1.23443	93.7143	1.01686	278.096	3.24397	291.28	3.50455	91.625	1.69528	90.375	1.68542	310.556	6.50945	320.312	4.87682
-336	92	1.23443	94	1.1547	277.856	3.00076	292.527	3.86812	91.5	1.70783	90.5	1.63809	310.195	6.65958	321.494	4.97056
-335	92	1.23443	93.7143	1.01686	277.219	3.72227	293.983	2.96823	91.375	1.77688	90.5	1.63809	310.044	6.64701	322.253	4.86609
-334	92	1.23443	93.4286	1.04328	277.887	3.61899	295.932	3.20971	91.375	1.77688	90.5	1.63809	309.942	6.62211	322.758	5.15812
-333	92	1.23443	93.7143	0.918443	278.255	3.01003	295.248	3.17618	91.5	1.70783	90.375	1.71483	310.511	6.32195	321.283	5.57934
-332	91.7143	1.01686	93.7143	0.918443	278.263	2.88902	293.774	3.62751	91.75	1.75	90.5	1.71756	310.015	6.40852	321.472	5.75509
-331	92	1.1547	93.7143	0.918443	278.683	3.35881	294.487	3.70569	91.625	1.73415	90.5	1.71756	310.07	6.17836	322.534	5.57166
-330	92	1.1547	93.7143	0.918443	278.132	4.10879	294.466	4.0039	91.625	1.73415	90.625	1.70996	309.531	6.19203	322.841	5.86441
-329	92.2857	1.10657	93.7143	0.918443	277.849	3.69626	295.091	4.19375	91.375	1.77688	90.5	1.79351	309.538	6.28289	322.306	5.84966
-328	92.5714	1.13089	94	0.872872	276.784	3.17004	293.047	4.6761	91.25	1.78769	90.5	1.79351	311.46	6.17316	322.255	5.95306
-327	92.2857	1.34012	94	0.872872	277.335	3.71807	293.181	4.73381	91.25	1.81544	90.5	1.77482	312.335	6.0492	323.571	5.93627
-326	92.5714	1.73009	93.7143	0.808122	276.166	3.35307	293.54	4.78539	91.375	1.76747	90.5	1.812	312.908	5.99452	322.531	6.21534
-325	92.5714	1.73009	93.7143	0.808122	276.078	3.75537	294.081	4.71093	91.5	1.69804	90.375	1.84589	312.576	5.94125	322.367	6.40462
-324	92.8571	1.79189	93.7143	0.808122	276.453	3.47928	293.606	4.83928	91.375	1.5887	90.5	1.76541	314.358	5.73172	323.182	6.05933
-323	92.8571	1.79189	93.7143	0.808122	275.466	3.59837	295.444	4.37068	91.5	1.65831	90.5	1.72723	313.886	6.06759	323.404	6.03914
-322	93.1429	1.73793	93.4286	0.84112	275.038	3.68706	294.841	4.17972	91.5	1.59687	90.5	1.72723	313.578	5.93911	323.085	6.17899
-321	93.1429	1.73793	93.4286	0.84112	276.554	3.69418	295.476	3.79462	91.5	1.62788	90.5	1.72723	313.131	5.65369	322.853	6.29756
-320	93.1429	1.73793	93.4286	0.84112	276.559	3.46011	294.064	3.71894	91.5	1.62788	90.25	1.70171	312.23	5.92381	323.851	6.51249
-319	92.8571	1.79189	93.4286	0.84112	280.406	3.74022	293.68	3.90978	91.5	1.62788	90.375	1.625	311.623	6.00557	324.327	6.46227
-318	92.2857	2.02031	93.1429	0.961858	281.495	3.87074	293.449	3.41737	91.5	1.62788	90	1.58114	312.244	5.70813	323.357	6.35076
-317	92.2857	2.02031	92.8571	1.05624	282.608	3.23072	294.177	2.90548	91.5	1.62788	90.125	1.51073	311.813	5.77133	325.393	6.20651
-316	92.5714	2.12533	92.8571	1.29887	284.404	2.52465	294.015	3.23501	91.75	1.55858	90.125	1.51073	311.687	5.81118	324.873	6.37007
-315	92.5714	2.12533	93.1429	1.37024	285.121	2.84076	294.479	3.48783	91.875	1.52172	90.375	1.55154	311.518	5.77434	325.315	6.44587
-314	93.1429	1.84428	92.8571	1.56492	284.515	2.82926	295.112	3.89326	92.125	1.4885	90.375	1.55154	312.033	5.78814	325.529	6.4551
-313	93.1429	1.84428	92.8571	1.56492	284.553	2.49303	294.007	3.75721	92.375	1.45165	90.75	1.49304	312.256	5.96047	326.239	6.41154
-312	93.4286	1.83689	92.8571	1.56492	285.656	2.93443	295.479	3.70059	92.25	1.4477	90.625	1.51348	311.163	5.66643	323.259	6.25698
-311	93.4286	1.83689	92.8571	1.56492	284.592	2.81754	295.089	4.18978	92.625	1.38707	90.5	1.48885	310.947	5.51409	322.826	6.33191
-310	93.4286	1.83689	92.8571	1.56492	283.999	2.80905	294.269	4.15959	92.625	1.38707	90.625	1.4459	312.073	5.65752	323.033	6.21407
-309	93.7143	1.87355	93.1429	1.68224	284.93	3.38598	294.526	3.88552	92.625	1.38707	90.5	1.52206	312.411	5.67115	323.271	6.20371
-308	93.7143	1.87355	93.4286	1.61624	286.271	3.25132	295.22	1.75423	92.5	1.36015	90.5	1.5438	310.83	5.54406	323.029	6.37209
-307	93.7143	1.87355	93.7143	1.59932	284.907	2.86236	294.228	2.12485	92.625	1.36282	90.75	1.48183	309.676	5.56167	322.071	6.51266
-306	93.7143	1.87355	94	1.57359	286.416	2.50506	293.182	2.41927	92.75	1.40089	90.625	1.48008	310.338	5.63908	322.388	6.55517
-305	93.4286	1.93781	94	1.57359	285.679	3.01919	293.297	3.07739	92.875	1.41385	90.625	1.4109	310.615	5.51371	322.419	6.45397
-304	93.4286	1.93781	94	1.57359	286.088	3.09928	292.267	2.75143	92.375	1.34436	90.5	1.42009	310.342	5.47598	321.865	6.76241
-303	93.4286	1.93781	93.7143	1.6578	286.984	2.86335	290.781	3.4498	92.5	1.27148	90.75	1.41274	310.919	5.0719	322.296	6.65368
-302	93.4286	1.93781	93.4286	1.61624	287.581	3.00016	290.534	3.88413	92.625	1.20718	90.625	1.39903	310.815	5.16684	323.658	6.458
-301	93.1429	1.89521	93.4286	1.61624	287.598	2.76647	290.006	4.04401	92.625	1.20718	90.625	1.35054	309.863	5.39264	324.979	6.63376
-300	93.1429	1.89521	93.1429	1.62464	288.435	3.07996	292.217	3.84434	92.75	1.28938	90.625	1.35054	310.704	5.42219	324.02	6.34365
-299	93.1429	1.89521	93.1429	1.62464	285.336	2.90642	292.348	4.35679	92.875	1.25125	90.75	1.35247	310.816	5.7017	324.396	6.54745
-298	93.1429	1.89521	92.8571	1.73793	283.222	2.2791	293.888	4.78402	92.875	1.25125	90.75	1.35247	310.952	5.94283	324.556	6.40171
-297	93.1429	1.89521	92.8571	1.73793	281.054	2.23383	294.048	4.73886	92.875	1.25125	90.875	1.34125	310.712	6.42358	323.403	6.86611
-296	92.8571	1.79189	92.8571	1.73793	278.671	4.38133	293.556	4.56994	92.875	1.25125	91	1.34164	311.834	6.53868	324.162	6.80318
-295	92.8571	1.79189	93.1429	1.73793	278.692	4.36114	294.119	5.85965	93	1.27802	91.125	1.37803	311.995	6.76117	324.452	6.85718
-294	92.8571	1.79189	92.8571	1.73793	278.746	5.01574	293.608	5.944	93	1.26491	91	1.35401	311.675	6.79829	325.381	6.77054
-293	92.8571	1.79189	92.8571	1.73793	277.529	4.6358	292.333	6.69793	93	1.26491	91.125	1.35362	310.438	6.96464	324.819	6.97593
-292	92.8571	1.79189	92.8571	1.73793	275.705	4.19601	291.159	6.79429	92.625	1.36282	91.125	1.35362	310.404	6.96724	326.171	7.19677
-291	92.8571	1.79189	92.8571	1.73793	275.035	3.54051	291.46	6.41132	92.375	1.45165	91	1.35401	309.954	7.1149	326.642	7.42815
-290	92.8571	1.79189	92.8571	1.73793	273.745	4.0272	292.104	6.34375	92.375	1.47443	90.625	1.33814	310.169	7.16454	326.989	7.25662
-289	92.8571	1.79189	92.8571	1.73793	273.319	3.51498	290.259	6.78077	92.25	1.56924	90.625	1.33814	310.458	7.23539	327.408	7.42511
-288	92.8571	1.79189	92.5714	1.93781	273.023	4.44955	291.443	8.09089	92.25	1.56924	90.5	1.37235	310.45	7.26766	327.662	7.64775
-287	92.8571	1.79189	92.5714	1.93781	273.444	4.53493	293.07	8.11347	92.25	1.56924	90.25	1.4477	311.011	7.24358	327.987	7.75022
-286	93.1429	1.73793	92.5714	1.93781	273.948	4.65165	293.695	8.40919	92.125	1.55423	90.5	1.44338	310.128	7.18554	328.356	7.53113
-285	93.4286	1.83689	92.5714	1.93781	274.852	4.65649	292.988	7.68167	92.25	1.53704	90.625	1.43433	310.163	7.62653	328.923	7.56242
-284	93.7143	1.87355	92.2857	2.06691	274.582	4.43459	296.041	8.8485	92.125	1.46593	90.875	1.39007	310.638	7.34299	328.259	7.24965
-283	93.7143	1.87355	92	1.9518	274.072	4.41993	295.359	9.10988	92.375	1.47443	90.875	1.42558	310.275	7.73513	327.302	7.32145
-282	93.7143	1.87355	92	1.9518	273.806	4.42753	295.38	8.39323	92.5	1.51107	90.75	1.4477	310.348	7.63194	326.922	7.44059
-281	93.7143	1.87355	92	1.9518	273.371	4.63418	294.92	8.28203	92.5	1.51107	90.75	1.45917	311.35	7.40705	327.279	7.4788
-280	94	1.85164	92	1.9518	273.09	4.34735	295.451	7.68121	92.125	1.49965	90.75	1.45917	310.463	7.86528	327.989	7.51106
-279	94	1.85164	92	1.9518	271.8	4.56532	295.03	6.83015	92	1.58114	91	1.3784	310.391	7.74452	327.832	7.29899
-278	94	1.85164	92.2857	1.76897	273.941	5.05668	294.239	6.40611	92	1.58114	91	1.3784	309.885	7.98547	327.514	7.68284
-277	94	1.85164	92.2857	1.92372	275.905	4.68393	295.146	7.1334	92	1.58114	91	1.36626	311.613	7.42016	327.912	7.57542
-276	94	1.85164	92	1.9518	276.69	4.22411	295.847	7.39169	92	1.58114	91	1.35401	311.142	7.56694	328.055	7.5754
-275	94	1.51186	91.7143	1.76897	276.408	4.16234	296.421	6.09293	92	1.58114	91	1.27802	310.398	7.5068	328.012	7.92869
-274	93.4286	1.73009	91.7143	1.76897	277.355	3.6882	296.8	5.9034	92	1.57056	90.875	1.29059	310.596	7.56893	326.859	8.28692
-273	93.4286	1.73009	91.7143	1.76897	279.099	4.16788	299.196	5.92191	92.125	1.57553	91	1.26491	312.087	7.47201	327.872	8.04573
-272	93.4286	1.73009	92	1.63299	278.714	4.25725	303.245	5.80167	92.375	1.52991	91	1.26491	312.422	7.56001	328.223	8.01644
-271	93.4286	1.73009	91.7143	1.6578	281.048	4.36527	302.19	5.66272	92.375	1.52991	91	1.26491	313.252	7.56575	327.167	7.66723
-270	93.4286	1.73009	91.7143	1.6578	283.003	4.56658	301.765	5.74604	92.25	1.5152	91	1.26491	313.302	7.48309	327.414	7.89714
-269	92.8571	1.94482	91.7143	1.6578	283.096	4.94846	304.14	5.24027	92.125	1.57553	91	1.26491	312.606	7.49229	327.477	7.88551
-268	92.5714	2.21313	91.7143	1.6578	284.688	5.40485	304.295	5.27132	92	1.5384	91.125	1.18278	311.207	7.6162	328.494	7.73115
-267	92.5714	2.21313	91.7143	1.6578	285.338	5.42462	304.778	5.66675	91.875	1.57553	91.125	1.18278	311.202	7.6606	328.184	7.70156
-266	92.5714	2.21313	92	1.51186	283.419	6.16203	304.62	5.5139	91.75	1.56924	91.125	1.22432	310.845	7.77308	328.681	7.84985
-265	92.5714	2.21313	92	1.51186	284.156	5.61573	305.329	5.47756	91.75	1.5152	91.125	1.22432	311.557	7.26029	327.835	7.35466
-264	92.5714	2.21313	92	1.51186	284.686	5.1774	303.69	5.07962	91.625	1.56225	91.125	1.22432	311.728	7.51383	329.11	7.32843
-263	92.5714	2.21313	92	1.51186	285.102	4.62518	303.342	3.98541	91.625	1.55154	91.25	1.13835	311.592	7.7389	328.587	7.08415
-262	92.5714	2.21313	92.2857	1.4094	284.901	4.77067	303.27	4.50517	91.625	1.55154	91.5	1.13284	311.76	7.67618	329.73	7.35518
-261	92.5714	2.21313	92	1.51186	286.078	3.6945	303.011	5.07345	91.5	1.53297	91.625	1.11383	312.179	7.74933	329.112	7.08221
-260	92.8571	1.94482	92	1.69031	285.069	3.96797	300.653	5.41033	91.375	1.50243	91.625	1.11383	313.147	7.49255	328.868	6.89107
-259	92.8571	1.94482	92	1.69031	287.154	2.99426	302.131	4.93962	91	1.5384	91.75	1.09354	313.443	7.50008	329.117	6.53106
-258	92.8571	1.68224	92	1.69031	288.726	3.0441	301.891	5.27179	90.875	1.57023	91.875	1.00778	314.047	7.40467	330.227	6.26778
-257	93.1429	1.68224	92	1.69031	289.609	3.72	299.446	5.94371	91	1.47196	91.875	1.00778	314.11	7.68818	331.158	6.2348
-256	93.4286	1.73009	92	1.69031	290.095	4.05178	298.806	5.44778	90.875	1.43723	91.875	1.00778	314.001	7.36539	331.318	6.16484
-255	93.4286	1.73009	92	1.69031	289.658	4.29219	296.837	5.2199	91	1.40238	91.75	0.997914	314.951	7.22386	330.633	5.75171
-254	93.4286	1.73009	92	1.69031	288.397	5.25106	297.063	5.35134	91	1.40238	92	1.01653	315.803	7.2869	331.405	5.33279
-253	93.7143	1.82201	92	1.69031	289.033	5.08409	296.239	5.495	90.75	1.30224	91.875	1.02419	315.397	7.37442	331.66	5.1685
-252	93.7143	1.82201	92	1.69031	289.184	5.08381	294.952	6.19423	90.75	1.30224	92	1.01653	315.398	7.39961	331.929	5.42443
-251	93.1429	1.79189	92	1.69031	287.424	5.42152	294.061	6.72607	90.75	1.30224	92	1.01653	316.093	7.24934	333.152	5.33568
-250	93.4286	1.78429	92.2857	1.82201	287.103	5.70875	292.531	6.84915	90.875	1.25125	92.125	0.939304	315.851	7.16567	333.22	5.3305
-249	93.4286	1.78429	92.2857	1.82201	285.997	5.13291	294.312	7.12199	90.875	1.25125	92.125	0.921389	316.24	7.05144	333.281	5.07588
-248	93.1429	1.68224	92	1.9518	286.033	4.17949	295.249	6.84214	90.875	1.25125	91.875	0.991106	317.796	6.8971	335	4.76062
-247	93.1429	1.68224	92	1.9518	286.526	4.22182	293.688	7.24003	91.25	1.22304	91.875	0.991106	318.967	6.92975	335.48	4.26695
-246	93.1429	1.68224	92	1.9518	288.847	3.96126	294.129	6.78536	91.125	1.25125	92	0.948683	319.55	6.97646	335.328	3.9463
-245	93.1429	1.68224	92	1.9518	288.623	4.2952	293.604	7.31918	91	1.22474	92.125	0.956883	319.056	7.23547	335.729	4.01548
-244	92.8571	1.56492	92.5714	1.78429	288.786	4.36525	292.786	7.67029	91.125	1.15425	92.25	0.892095	318.197	7.18145	336.179	4.06174
-243	92.8571	1.56492	92.8571	1.68224	289.098	4.77081	292.946	7.83644	91	1.1547	92.25	0.892095	319.56	6.80332	336.907	4.65257
-242	92.8571	1.56492	92.8571	1.68224	289.124	4.58727	294.501	7.66477	91	1.04881	92.125	0.884473	319.137	6.87982	335.63	4.68645
-241	92.5714	1.61624	92.8571	1.68224	288.354	5.3907	294.879	7.38099	91.25	0.946485	92	0.894427	318.955	6.74649	336.27	4.87556
-240	92.5714	1.61624	93.1429	1.79189	289.852	5.15688	296.566	7.45593	91.375	0.907722	92	0.930949	318.753	7.09758	336.798	4.84804
-239	92.5714	1.61624	93.1429	1.79189	288.723	5.93211	296.703	7.48531	91.5	0.885061	92	0.930949	318.081	6.85115	336.891	4.90869
-238	92.5714	1.61624	92.8571	1.89521	286.478	5.36607	297.733	7.0165	91.375	0.907722	91.625	1.00364	314.358	5.80966	334.368	4.1704
-237	92.5714	1.61624	92.8571	1.89521	284.429	4.84372	298.07	6.90879	91.25	0.946485	91.5	1.0247	314.307	5.61574	334.332	4.32615
-236	92.5714	1.61624	92.5714	1.78429	283.504	5.26855	298.197	7.23913	91.375	0.961228	91.375	1.06017	314.383	5.78021	334.057	4.40346
-235	92.8571	1.37024	92.5714	1.78429	282.999	4.39255	298.83	7.17348	91.375	0.995301	91.5	1.05672	314.922	5.6183	334.66	4.59433
-234	92.2857	1.59932	92.2857	1.6578	283.993	4.45663	298.565	7.36132	91.25	0.963933	91.5	1.07238	315.951	5.76297	333.875	4.55032
-233	92.2857	1.59932	92	1.79947	283.575	4.27742	299.641	7.19413	91.25	0.963933	91.5	1.07238	315.393	5.32561	333.997	4.71765
-232	92.5714	1.67413	91.7143	1.92372	283.794	4.69003	298.591	6.04706	91.375	0.9259	91.625	1.02011	316.371	5.15066	333.186	4.32115
-231	92.5714	1.67413	91.7143	1.92372	284.008	3.42085	299.911	5.78389	91.375	0.9259	91.875	1.00778	315.112	5.37576	332.373	4.56167
-230	92.5714	1.67413	92	1.79947	282.982	2.69349	301.059	5.54891	91.375	0.9259	91.75	1.04682	315.034	5.33033	331.253	4.56
-229	92.8571	1.73793	92	1.79947	285.715	3.6729	297.565	5.72754	91.375	0.9259	91.875	1.02419	315.401	5.2438	331.932	4.55129
-228	92.5714	1.83689	92	1.79947	285.004	4.67702	297.248	4.94987	91.5	0.921954	92	1	314.299	5.40851	330.712	4.65331
-227	92.5714	1.83689	92	1.79947	285.214	5.17858	297.535	4.54564	91.625	0.898494	92	1	314.473	5.16383	331.098	4.86501
-226	92.5714	1.83689	92.2857	1.71429	284.675	5.19484	297.111	4.5648	91.625	0.952519	92	1	314.728	5.21438	332.077	5.05885
-225	93.1429	1.62464	92.2857	1.47542	285.61	5.11458	297.166	4.13883	91.25	0.981071	92	1.0328	314.432	5.12776	333.327	5.24797
-224	93.1429	1.62464	92	1.51186	285.536	5.47611	298.788	3.05634	91.25	0.910586	91.875	1.04033	315.792	5.17957	332.304	5.42135
-223	93.1429	1.62464	91.7143	1.71429	285.156	5.22809	300.922	2.9735	91.5	0.846562	92	0.983192	315.126	5.3488	331.943	4.9889
-222	93.4286	1.42857	91.7143	1.71429	286.255	5.23966	297.075	2.76075	91.5	0.846562	92.125	0.974145	316.281	5.35474	331.804	4.90169
-221	93.1429	1.62464	91.7143	1.71429	286.565	4.7976	297.28	2.93548	91.625	0.841006	92	1.0328	315.945	5.46265	331.632	5.03753
-220	93.4286	1.73009	91.7143	1.71429	285.27	4.85426	297.332	4.23222	91.75	0.892095	92	1.0328	316.063	5.18568	330.452	5.17107
-219	93.4286	1.73009	92	1.69031	285.115	5.42408	298.01	4.82196	91.75	0.892095	92.125	1.05623	316.692	5.20303	330.556	4.88453
-218	93.4286	1.49375	92	1.69031	285.218	5.40469	298.407	4.08791	91.625	0.916856	92.125	1.05623	316.653	5.122	330.466	5.05358
-217	93.4286	1.49375	92.5714	1.49375	286.094	5.60881	299.586	4.41941	91.625	0.916856	92.125	1.02419	317.106	5.10315	331.849	4.92634
-216	93.4286	1.49375	92.5714	1.49375	288.241	5.33005	300.614	4.35146	91.75	0.928709	92.125	1.02419	317.316	5.57658	331.201	5.34814
-215	93.4286	1.49375	92.2857	1.4094	289.494	5.31476	299.586	4.97153	91.5	0.921954	92	1	316.452	5.96748	330.591	5.66307
-214	93.4286	1.49375	92.2857	1.4094	289.755	5.37345	301.788	4.91458	91.5	0.921954	92.25	0.997914	315.41	6.1036	331.767	6.0169
-213	93.4286	1.49375	92.2857	1.4094	290.06	5.66009	301.107	5.24453	91.625	0.986893	92.375	0.969858	317.168	6.35766	333.054	6.12712
-212	93.4286	1.49375	92.5714	1.36027	289.69	5.13093	301.625	6.53128	91.5	1.04083	92.375	0.986893	316.373	6.40522	333.394	6.32171
-211	93.7143	1.53862	92.5714	1.36027	290.049	5.9341	301.842	6.93987	91.75	1.04682	92.625	0.943729	317.567	6.59419	333.686	6.23996
-210	93.4286	1.49375	92.5714	1.36027	288.501	5.80458	302.687	6.98215	91.75	1.04682	92.75	0.873212	316.085	6.05547	332.352	6.33495
-209	93.1429	1.37024	92.5714	1.36027	287.574	5.78514	304.012	6.96332	91.625	1.05228	92.625	0.907722	315.385	6.19635	332.388	6.83222
-208	92.8571	1.29887	92.2857	1.4094	287.52	5.63225	303.812	7.12313	91.5	1.08781	92.625	0.943729	317.236	6.16979	332.258	7.12802
-207	92.8571	1.14286	92.2857	1.4094	287.63	4.44728	304.629	7.08224	91.5	1.08781	92.625	0.943729	316.508	6.25838	331.516	7.11877
-206	92.8571	1.14286	92.2857	1.4094	288.077	3.76747	304.981	7.66911	91.5	1.08781	92.625	0.943729	313.679	6.37155	324.639	6.08906
-205	92.8571	1.14286	92.2857	1.4094	286.92	3.50919	304.24	7.33144	91.625	1.11383	92.5	0.957427	315.349	6.20323	323.219	6.57223
-204	92.8571	1.14286	92.2857	1.4094	286.558	3.49533	303.614	8.3257	91.5	1.17615	92.375	0.934857	314.837	6.15044	322.777	6.11062
-203	92.8571	1.14286	92.2857	1.4094	287.856	4.09192	302.304	8.39152	91.375	1.20718	92.375	0.934857	316.544	6.17271	322.918	6.59308
-202	92.8571	1.14286	92	1.51186	286.674	4.50372	305.334	8.8696	91.25	1.18145	92.375	0.934857	317.011	6.20864	324.364	6.7932
-201	92.5714	1.04328	92.2857	1.4094	286.472	4.70116	305.721	8.81937	91.25	1.13835	92.375	0.934857	318.355	6.24841	323.1	6.10514
-200	92.5714	1.04328	92.2857	1.4094	288.125	4.75979	305.764	8.29566	91.25	1.13835	92.125	0.921389	318.78	6.12372	321.156	6.11012
-199	92.8571	1.14286	92	1.38013	290.568	4.47628	304.977	7.82324	91.375	1.16503	91.875	0.921389	319.4	6.17327	320.314	6.15236
-198	92.8571	1.14286	91.7143	1.26706	290.813	4.1907	304.921	7.93695	91.375	1.16503	91.875	0.921389	318.974	6.233	320.132	6.30764
-197	93.1429	1.22336	91.4286	1.13089	291.265	3.66005	304.579	8.2223	91.25	1.20934	91.75	0.892095	319.781	6.35755	319.407	6.44056
-196	93.1429	1.22336	91.4286	1.13089	290.911	3.8853	305.123	7.95925	91.375	1.20718	91.625	0.898494	320.787	5.98404	320.95	6.48419
-195	93.1429	1.22336	91.4286	1.13089	291.6	3.50805	307.525	7.24469	91.5	1.24499	91.625	0.898494	321.473	5.91841	322.423	6.20649
-194	93.1429	1.22336	91.4286	1.13089	292.2	2.91018	306.039	7.365	91.625	1.25457	91.625	0.898494	324.328	5.77087	322.488	6.24471
-193	92.8571	1.14286	91.4286	1.13089	293.532	3.16545	305.292	7.2964	91.5	1.21792	91.5	0.903696	324.374	5.64249	321.481	6.13886
-192	92.5714	1.21218	91.7143	1.10657	293.264	3.30885	305.519	6.11589	91.5	1.21792	91.5	0.903696	322.326	5.52775	322.177	5.90236
-191	92	1.44749	92	0.872872	294.044	2.98369	305.417	5.87232	91.625	1.24122	91.625	0.898494	321.958	6.1046	322.94	6.01046
-190	92	1.44749	92	0.872872	296.8	3.66285	307.486	5.60033	91.875	1.28412	91.5	0.903696	321.59	5.78863	322.574	5.92385
-189	91.4286	1.5562	92.2857	0.808122	296.597	3.40697	307.341	5.97665	91.75	1.28938	91.625	0.879749	321.973	5.63445	321.617	5.73078
-188	91.7143	1.6578	92	0.755929	296.465	3.48678	307.98	5.84892	91.75	1.28938	92	0.816497	322.014	5.46889	323.22	6.04215
-187	91.7143	1.6578	92	0.755929	296.737	3.389	307.908	6.39878	91.625	1.24122	92.125	0.826009	322.341	5.39672	322.972	5.72979
-186	91.4286	1.67413	92	0.755929	297.464	3.8172	308.431	6.73531	91.625	1.18629	92.125	0.826009	322.687	5.4562	322.911	5.89371
-185	91.4286	1.67413	92	0.755929	298.274	5.16098	309.651	6.12257	91.75	1.22304	92.25	0.771902	321.862	5.44707	324.309	5.78111
-184	91.4286	1.67413	92.2857	0.918443	299.26	4.37477	308.147	6.08251	91.75	1.22304	92.375	0.735272	322.438	5.45284	324.945	6.02224
-183	91.4286	1.67413	92.2857	0.918443	297.264	5.24535	308.032	6.68137	91.75	1.32759	92.625	0.700446	321.444	5.4071	325.987	5.89998
-182	91.4286	1.67413	92.2857	0.918443	297.343	5.44481	307.61	6.23222	91.75	1.32759	92.625	0.651121	321.105	5.54828	325.605	5.78864
-181	91.4286	1.67413	92.2857	0.521641	297.681	5.52341	307.31	6.98013	91.75	1.27639	92.75	0.60208	320.907	5.26595	326.601	6.14246
-180	91.4286	1.67413	92.2857	0.521641	297.3	4.89178	305.468	6.32911	91.875	1.24457	92.75	0.60208	320.551	5.2785	327.874	6.42038
-179	91.1429	1.84428	92	0.755929	295.608	5.09314	304.839	6.7209	91.875	1.25789	92.875	0.604669	321.131	5.08022	328.129	6.37572
-178	90.8571	1.73793	92.2857	0.808122	295.624	5.29139	305.778	6.62477	91.75	1.28938	92.75	0.57373	322.279	5.4455	327.899	6.37863
-177	90.8571	1.73793	92.2857	0.808122	294.959	5.42407	305.54	6.48237	91.875	1.30982	92.75	0.57373	320.721	5.20029	327.37	6.49274
-176	90.8571	1.56492	92.2857	0.808122	296.097	4.98843	304.729	6.38368	92	1.29099	92.75	0.57373	320.209	5.17493	326.526	6.1955
-175	91.1429	1.50283	92.2857	0.808122	295.433	4.74781	304.067	6.24449	91.875	1.30982	92.75	0.57373	318.931	5.08144	326.242	6.44813
-174	91.1429	1.50283	92	0.755929	295.217	4.94946	304.186	6.94069	91.75	1.30224	92.625	0.569173	319.205	5.17801	325.302	6.01832
-173	90.8571	1.73793	92	0.755929	293.472	4.94135	304.555	7.01288	91.75	1.30224	92.625	0.569173	318.912	5.02419	325.638	6.18468
-172	91.4286	1.49375	92	0.755929	294.335	4.36975	303.893	7.06272	91.625	1.34436	92.75	0.655108	320.799	5.09133	325.591	6.39219
-171	91.7143	1.26706	92.2857	0.521641	294.129	4.2809	302.191	6.64226	91.75	1.35247	92.75	0.655108	320.368	4.94542	324.914	6.85
-170	92	1.06904	92.2857	0.521641	295.382	4.14754	299.954	7.15784	91.75	1.35247	92.625	0.569173	319.247	5.3552	326.105	7.01857
-169	92	1.06904	92.2857	0.680136	296.18	4.19221	302.163	7.07691	92.125	1.32248	92.75	0.60208	319.08	5.32559	328.038	6.95543
-168	91.7143	1.01686	92.5714	0.719032	295.479	3.88047	300.785	8.10293	92.125	1.32248	92.875	0.576447	318.661	5.21265	327.797	6.83621
-167	91.7143	1.01686	92.5714	0.719032	295.514	3.66821	301.299	7.8325	92.25	1.30224	92.75	0.629153	318.258	5.19277	329.676	6.46124
-166	91.7143	1.01686	92.5714	0.719032	295.585	3.24436	298.978	8.68824	92.375	1.25457	92.75	0.629153	316.837	4.9301	331.17	6.4351
-165	91.4286	0.947607	92.5714	0.719032	294.246	1.65112	298.493	8.9788	92.625	1.20718	92.5	0.619139	317.923	5.3933	331.508	6.68688
-164	91.4286	0.947607	92.2857	0.680136	293.205	2.47227	300.018	7.8086	92.625	1.20718	92.375	0.583631	316.938	5.84283	332.334	6.82687
-163	91.4286	0.947607	91.7143	0.808122	294.592	2.5624	300.043	7.48934	92.625	1.20718	92.25	0.543906	316.795	6.14094	333.173	6.81884
-162	91.1429	0.961858	91.4286	0.84112	294.761	2.83544	299.102	7.14311	92.375	1.22772	92.375	0.554339	316.478	6.22218	330.652	6.79982
-161	91.1429	0.961858	91.1429	0.737711	295.076	2.63904	301.177	6.83397	92.625	1.17925	92.5	0.562731	314.458	6.15049	330.635	6.59943
-160	90.8571	0.961858	90.8571	0.594762	295.011	2.65604	303.723	7.32503	92.625	1.17925	92.375	0.583631	316.029	6.36246	334.904	6.98697
-159	90.8571	0.961858	90.8571	0.594762	294.456	3.11746	304.662	7.76701	92.625	1.17925	92.5	0.591608	314.921	7.25191	337.005	7.2235
-158	90.8571	0.961858	90.5714	0.719032	294.035	2.92458	303.237	8.07396	92.75	1.13835	92.5	0.591608	314.904	7.29151	336.804	7.83047
-157	90.8571	0.961858	90.2857	0.680136	294.673	2.96347	302.651	8.40227	92.75	1.13835	92.5	0.591608	311.71	6.82663	335.028	7.87143
-156	90.8571	0.961858	90	0.755929	293.533	3.22072	303.352	7.97219	92.875	1.07964	92.375	0.611521	310.597	6.71132	335.554	8.00191
-155	90.8571	0.961858	90	0.755929	293.357	3.33243	303.832	7.7025	92.75	1.03078	92.375	0.611521	311.209	6.82013	335.221	7.08949
-154	90.8571	0.961858	90	0.755929	293.622	3.17564	304.661	7.47258	92.625	1.07577	92.25	0.60208	310.834	6.83392	335.486	7.21229
-153	91.1429	0.961858	90	0.755929	294.552	3.68992	305.087	7.16022	92.75	1.07819	92.25	0.60208	311.363	7.18227	335.595	7.21481
-152	91.1429	0.961858	90.2857	0.680136	294.832	4.02592	303.442	6.62989	92.75	1.07819	92.375	0.583631	312.348	7.88671	337.232	6.51047
-151	91.1429	0.961858	90.5714	0.571429	293.362	3.79947	305.669	6.89187	92.75	1.07819	92.25	0.57373	314.019	7.78114	338.062	5.69957
-150	91.1429	0.961858	90.5714	0.571429	293.17	3.8731	305.843	6.00346	92.875	1.09497	92	0.658281	314.985	7.49635	338.792	5.49816
-149	91.1429	0.961858	90.2857	0.680136	292.781	4.05709	303.692	7.14042	92.75	1.07819	91.875	0.694472	315.232	7.88536	338.06	5.77874
-148	91.1429	0.961858	90.2857	0.680136	290.875	4.4499	305.185	6.85306	92.75	1.06262	91.875	0.694472	316.244	7.9554	338.608	5.42312
-147	91.1429	0.961858	90.5714	0.84112	289.681	4.39786	303.234	6.67706	92.875	1.01602	91.875	0.694472	317.032	7.60539	338.065	5.78022
-146	90.8571	1.14286	90.5714	0.84112	290.311	4.56605	307.618	6.48417	93	0.983192	92	0.658281	317.751	7.83144	337.015	6.04169
-145	90.8571	1.43806	90.5714	0.84112	289.737	4.2078	307.618	7.04427	93.125	1.03229	92	0.658281	315.907	7.72865	335.903	5.76345
-144	91.1429	1.50283	90.5714	0.84112	289.166	4.87201	306.834	7.66729	93.125	1.03229	92.125	0.670044	317.936	7.6454	337.124	5.84656
-143	91.1429	1.50283	90.8571	0.737711	287.92	5.1471	307.102	7.93899	93.125	1.06409	92.125	0.670044	318.345	7.616	335.622	5.56134
-142	91.4286	1.42857	90.5714	0.84112	289.066	5.01894	307.78	8.80368	93.125	1.06409	92.25	0.655108	318.867	7.00024	338.835	5.75457
-141	91.7143	1.4094	90.5714	0.84112	290.276	4.84468	306.024	8.77509	93.125	1.06409	92.375	0.688446	322.705	8.26732	340.541	5.58649
-140	91.4286	1.42857	91.1429	0.737711	290.196	4.51332	304.897	7.92715	93.125	1.06409	92.5	0.695222	323.484	7.98424	339.195	5.79398
-139	91.1429	1.50283	91.1429	1.05624	289.637	5.02071	304.928	7.80244	93.375	1.06017	92.625	0.810735	318.721	6.28364	334.682	5.57908
-138	91.1429	1.62464	91.1429	1.05624	289.871	5.11176	306.187	7.78181	93.25	1.01448	92.625	0.850857	318.128	6.24089	335.628	5.22189
-137	91.1429	1.62464	91.1429	1.05624	289.597	4.95534	306.508	7.50099	93.25	1.01448	92.625	0.850857	317.55	6.36661	336.095	5.04114
-136	91.4286	1.73009	91.4286	1.13089	291.215	4.77046	307.129	7.89576	93.25	1.01448	92.75	0.853913	318.219	6.23626	336.568	4.71752
-135	91.4286	1.73009	91.1429	1.05624	292.387	5.02034	306.959	8.44931	93.5	1.0247	93	0.912871	319.717	6.5617	336.799	5.15943
-134	91.1429	1.79189	91.1429	1.05624	292.533	4.88372	307.145	8.48886	93.375	1.07577	93	0.912871	320.163	6.56205	337.12	4.78549
-133	90.8571	1.94482	91.1429	1.05624	293.364	4.67821	307.096	9.14949	93.25	1.06262	92.625	0.907722	320.641	6.37444	336.043	5.35462
-132	90.8571	1.94482	91.1429	1.05624	292.534	4.36909	310.14	9.39445	93.25	1.03078	92.625	0.907722	322.251	6.64298	336.61	5.17696
-131	90.8571	1.94482	91.1429	1.05624	293.431	4.50885	311.388	8.96538	93.125	1.03229	92.625	0.907722	320.676	7.49396	337.586	5.13689
-130	90.5714	1.93781	91.1429	1.05624	293.826	4.49574	313.175	8.99765	93.125	1.03229	92.5	0.921954	320.713	7.49788	335.701	4.94213
-129	90.2857	2.06691	90.8571	1.29887	293.239	4.6679	315.247	8.34522	93	1.04881	92.375	0.879749	321.656	6.78044	336.743	4.81144
-128	90.2857	2.06691	91.1429	1.43806	296.423	3.95183	313.088	9.21382	92.75	1.04682	92.5	0.939858	321.233	6.45726	335.98	4.53671
-127	90	2.09307	91.1429	1.37024	298.765	4.84173	315.567	9.11783	93	0.983192	92.625	0.943729	321.171	6.59346	333.653	4.88714
-126	90	2.09307	91.1429	1.37024	299.318	4.94857	314.826	9.20154	93	0.983192	92.75	0.873212	322.164	6.73196	333.988	4.43658
-125	90	2.09307	91.1429	1.37024	301.338	5.00126	312.304	9.45245	93	0.983192	92.625	0.870225	321.678	6.15796	334.602	4.45596
-124	90	2.09307	91.1429	1.37024	302.55	4.71729	311.822	9.43171	93	0.983192	92.625	0.870225	321.435	5.95112	334.815	4.53215
-123	90	2.09307	91.4286	1.42857	302.938	5.14341	313.064	10.1387	92.875	1.01602	92.625	0.870225	320.848	6.13662	336.169	4.84992
-122	90	2.09307	91.1429	1.43806	303.811	5.45019	314.753	8.95386	92.75	1.07819	92.625	0.870225	320.504	6.5948	336.196	4.81976
-121	90	2.09307	91.1429	1.43806	302.249	5.39281	317.082	8.56137	92.75	1.07819	92.5	0.903696	321.423	6.63616	335.972	4.63312
-120	90	2.09307	90.8571	1.50283	302.611	5.39724	319.363	8.3048	93	1.01653	92.25	0.946485	320.892	6.94144	337.084	4.70628
-119	89.7143	1.9726	90.8571	1.50283	303.632	5.5142	319.193	8.08906	93	1.01653	92	0.966092	320.448	6.78562	338.186	4.86787
-118	89.7143	1.9726	90.8571	1.50283	301.736	5.22331	317.957	7.9971	92.875	1.04831	92	0.983192	320.53	6.77192	338.759	4.86933
-117	89.7143	2.11248	90.5714	1.5562	301.492	5.32764	317.783	8.14831	92.75	1.10868	92.125	0.991106	320.372	6.47735	338.16	5.09509
-116	89.7143	2.11248	90.8571	1.62464	300.741	5.07302	317.498	7.86136	92.625	1.17925	92.25	0.928709	323.108	6.40371	338.795	5.18385
-115	90	2	90.8571	1.62464	300.731	4.73001	317.599	7.79724	92.5	1.17615	92.125	1.00778	322.256	5.84085	340.767	4.54969
-114	90	2	90.8571	1.62464	300.104	4.67794	318.862	7.88846	92.625	1.10633	92	1	320.952	5.533	341.045	4.72782
-113	90	2	90.8571	1.62464	298.81	4.77221	318.665	8.24898	92.5	1.17615	92.125	1.00778	320.878	5.56731	339.832	4.31949
-112	89.7143	1.92372	90.8571	1.62464	299.615	5.47135	318.447	8.14323	92.25	1.15289	92	1.01653	319.247	5.6737	340.223	4.32801
-111	89.4286	2.03373	90.5714	1.83689	299.134	5.4519	317.937	8.02985	92	1.22474	92	1.06458	319.47	5.01176	339.991	4.31669
-110	89.4286	2.03373	90.8571	1.94482	298.681	5.46134	316.799	8.49042	91.875	1.24457	92	1.06458	319.599	5.24303	341.415	4.35979
-109	89.4286	2.12533	90.8571	2.21927	300.519	5.20286	316.095	8.74001	91.875	1.24457	92	1.06458	319.542	5.58747	340.368	4.1907
-108	89.4286	2.12533	90.8571	2.21927	300.54	5.20883	320.283	8.14703	92	1.23828	92.125	1.10255	319.484	6.03562	341.544	4.5923
-107	89.4286	2.12533	90.8571	2.21927	300.195	4.90542	318.602	8.17773	92	1.25167	92.125	1.07189	318.213	6.10424	343.628	3.43651
-106	89.4286	2.12533	90.8571	2.21927	299.867	4.87848	319.058	8.05233	92.125	1.27107	92.125	1.07189	318.592	5.41499	344.291	3.42807
-105	89.1429	2.04041	91.1429	2.3035	300.082	4.85434	321.583	7.50589	92.125	1.27107	92	1.09545	317.795	5.59918	343.969	3.52227
-104	89.4286	1.93781	91.1429	2.3035	299.405	4.59724	320.534	8.6722	92.125	1.29703	91.875	1.07189	315.48	6.3146	344.481	2.95909
-103	89.4286	2.12533	91.1429	2.3035	300.073	3.62874	320.657	7.90411	92.25	1.27639	91.875	1.07189	315.714	6.49527	345.089	2.64054
-102	89.4286	2.12533	91.1429	2.04041	299.844	3.51486	321.25	7.57044	92.125	1.35976	91.625	1.14337	317.203	6.68524	345.521	2.57802
-101	89.4286	2.12533	91.1429	2.04041	299.753	2.74257	320.819	8.38178	92.125	1.47726	91.625	1.14337	315.851	6.86312	346.731	2.73862
-100	89.7143	2.02031	90.8571	1.94482	300.044	2.71943	320.848	8.74747	91.875	1.43142	91.625	1.14337	315.741	6.91622	345.17	3.12428
-99	89.7143	2.02031	91.4286	1.83689	301.013	2.55528	322.775	8.02666	91.875	1.43142	91.75	1.18145	317.039	6.94939	344.261	2.75395
-98	89.7143	2.02031	91.4286	1.83689	302.129	2.46813	323.524	7.58279	92	1.41421	91.625	1.1287	317.21	6.21152	343.943	3.04585
-97	89.7143	2.02031	91.4286	1.83689	304.159	2.83831	323.562	6.89824	92	1.40238	91.75	1.09354	317.811	5.92615	343.299	3.13082
-96	89.7143	2.02031	91.4286	1.73009	304.984	3.02089	322.82	7.53736	92	1.40238	91.75	1.12361	317.555	6.36868	343.002	2.8787
-95	89.4286	1.78429	91.4286	1.73009	304.333	3.52563	323.207	7.64761	92.125	1.40794	91.625	1.11383	316.255	6.7955	341.123	2.62605
-94	89.4286	1.93781	91.4286	1.73009	306.545	3.40056	321.818	7.33088	92	1.50555	91.625	1.11383	316.545	6.62769	340.965	2.85386
-93	89.4286	1.93781	91.4286	1.73009	308.826	3.2781	321.446	6.91787	92	1.67332	91.375	1.16503	317.374	6.58708	342.319	2.76871
-92	89.7143	1.82201	91.4286	1.73009	307.649	3.17324	322.031	6.75309	92	1.67332	91.375	1.16503	318.417	6.61887	340.105	3.15704
-91	90	1.74574	91.4286	1.73009	308.349	3.22823	321.806	7.6151	92.125	1.68789	91.375	1.1933	321.603	6.4125	343.843	3.03344
-90	89.7143	1.87355	91.7143	1.82201	310.452	3.21618	322.33	7.34756	92.125	1.69773	91.375	1.1933	320.772	6.28732	344.133	3.09694
-89	89.4286	1.88802	91.7143	1.76897	310.523	4.24307	323.348	6.62657	92	1.75119	91.5	1.17615	320.48	5.95345	343.851	2.82364
-88	89.4286	1.88802	91.7143	1.76897	309.729	3.94903	320.157	6.57895	92	1.75119	91.5	1.19024	321.378	6.0164	343.652	3.08811
-87	90	1.85164	91.7143	1.76897	311.802	4.30557	321.956	7.56835	92	1.70294	91.25	1.09354	322.787	6.16611	344.959	3.02161
-86	90.2857	1.92372	91.7143	1.76897	312.01	3.83024	320.021	7.58547	92	1.70294	91.375	1.12129	321.85	6.37491	344.327	2.76636
-85	90.5714	2.03373	91.7143	1.76897	312.061	3.93195	319.133	8.01482	92.125	1.72693	91.5	1.13284	324.251	6.81017	345.677	2.10876
-84	90.5714	2.03373	91.7143	1.76897	311.817	3.76056	319.73	7.5348	92.25	1.73085	91.5	1.13284	323.905	6.48952	345.629	1.82906
-83	90.5714	2.03373	92	1.74574	311.94	3.72328	318.883	8.20343	92.25	1.73085	91.625	1.09877	324.433	6.46122	344.942	2.10484
-82	90.5714	2.03373	92	1.74574	312.064	3.9681	318.899	9.11584	92.375	1.71483	91.375	1.12129	323.583	6.4038	346.055	2.06913
-81	90.8571	1.99319	92	1.74574	313.255	4.5594	318.814	9.07836	92.375	1.71483	91.25	1.16726	323.498	6.16743	347.856	2.19309
-80	91.1429	1.84428	92	1.74574	312.992	4.60849	317.014	9.42932	92.5	1.70783	91.125	1.21063	322.532	6.09282	347.791	2.83838
-79	91.4286	1.73009	92	1.74574	312.583	4.77702	315.286	11.07	92.5	1.63809	91.125	1.23786	322.934	5.74903	348.187	2.90825
-78	91.4286	1.73009	92	1.74574	312.878	5.17122	315.492	11.1693	92.625	1.64031	91	1.26491	323.905	5.91018	348.594	2.82727
-77	91.4286	1.73009	92	1.74574	311.863	5.2362	315.464	11.1642	92.625	1.64031	90.875	1.23786	324.253	5.94179	348.582	3.08753
-76	91.4286	1.73009	92	1.74574	311.08	5.79649	315.744	10.6063	92.5	1.75594	90.875	1.22432	323.852	6.11753	346.616	3.31602
-75	91.4286	1.73009	92	2.13809	310.294	5.20771	314.825	11.638	92.375	1.73415	90.625	1.30024	324.981	5.75864	347.301	3.02886
-74	91.7143	1.6578	91.7143	2.1571	307.955	5.58716	313.88	11.8137	92.375	1.73415	90.5	1.29743	326.865	5.79408	347.706	3.26766
-73	91.7143	1.6578	91.7143	2.1571	305.948	5.01828	311.555	11.9473	92.25	1.73085	90.625	1.2612	326.997	5.50039	345.843	3.0974
-72	91.7143	1.6578	92	2.18218	306.064	6.26708	310.859	11.9387	92.125	1.76511	90.375	1.24122	326.353	5.2996	346.613	2.91892
-71	91.4286	1.73009	92	2.18218	306.043	6.27976	311.162	11.3717	92.25	1.75	90.5	1.20416	327.959	7.05018	350.192	2.30575
-70	91.4286	1.61624	91.7143	2.24366	304.482	6.22436	310.043	10.974	92.5	1.61761	90.375	1.21407	329.101	6.47332	349.531	2.18242
-69	91.7143	1.47542	92	2.3094	302.423	6.13917	310.067	10.4982	92.625	1.5887	90.25	1.22304	329.714	6.71567	348.949	2.47349
-68	91.7143	1.47542	92.2857	2.24366	302.703	6.44702	309.747	10.431	92.625	1.5887	90.25	1.22304	330.28	6.74261	349.82	2.6805
-67	92	1.38013	92	2.50713	301.938	6.49807	308.257	10.9292	92.25	1.63172	90.375	1.22772	330.159	6.58041	349.929	2.16761
-66	92	1.38013	92	2.18218	301.704	6.60237	309.19	10.9598	92.375	1.64538	90.125	1.20373	329.63	7.50306	349.929	2.16761
-65	92	1.38013	92	2.18218	300.884	6.70044	310.711	10.9302	92	1.7127	90.5	1.10303	327.557	7.62448	347.773	2.34628
-64	92	1.38013	92	2.18218	300.99	6.75608	311.704	10.6428	92	1.7127	90.625	1.09116	329.225	7.70866	347.81	2.15025
-63	92	1.38013	92	2.18218	301.293	6.52568	311.349	9.97356	91.75	1.79699	90.625	1.09116	328.722	7.60824	345.582	2.42087
-62	92	1.51186	92.2857	1.92372	299.973	6.91448	311.206	9.91077	91.75	1.72119	90.625	1.09116	329.489	7.87473	343.708	2.3745
-61	91.7143	1.59932	92.2857	1.92372	299.517	6.46109	310.684	9.5127	91.75	1.70171	90.75	1.12361	330.512	7.64314	340.338	1.88197
-60	91.7143	1.59932	92.5714	1.98635	299.497	6.63035	311.458	9.70877	91.875	1.67798	90.875	1.09497	331.42	7.78333	340.706	1.93882
-59	91.7143	1.59932	92.5714	1.98635	298.753	6.48952	309.898	9.7725	91.625	1.78156	91	1.11056	331.038	7.53637	340.259	1.86633
-58	91.4286	1.73009	92.5714	1.98635	298.817	6.73486	309.226	9.49952	91.5	1.88414	90.875	1.07964	331.151	7.66957	337.111	2.62891
-57	91.4286	1.73009	92.5714	2.12533	297.891	7.05266	308.659	9.8645	91.5	1.88414	90.625	1.06017	329.659	8.22255	338.361	2.69596
-56	91.7143	1.6578	92.5714	2.12533	298.946	6.81472	308.172	10.2609	91.375	1.87722	90.75	1.03078	331.57	7.78133	339.27	2.65233
-55	91.7143	1.6578	92.2857	2.06691	299.882	7.96037	308.363	9.37609	91.375	1.87722	90.875	1.11009	330.888	7.53977	337.158	3.43248
-54	91.1429	1.79189	92.5714	2.12533	300.292	7.60651	309.013	9.01504	91.125	1.92327	91	1.12546	329.902	7.28189	336.833	3.09846
-53	90.8571	1.94482	92.5714	2.12533	300.516	7.79034	312.416	8.45926	91	1.89737	91.125	1.09497	329.519	7.15756	340.251	3.83559
-52	91.1429	1.89521	92.2857	2.11248	299.446	6.70788	313.069	8.63739	91	1.94079	91.25	1.09354	328.82	7.36788	340.167	3.87436
-51	91.1429	1.89521	92.2857	2.11248	298.817	6.89509	312.674	8.06948	90.875	1.96612	91.25	1.09354	328.885	7.26464	339.285	4.21661
-50	91.1429	1.89521	92.2857	2.11248	298.25	6.73355	313.895	8.4108	90.875	1.97458	91.25	1.09354	328.488	7.29112	338.93	4.24098
-49	90.8571	1.99319	92.2857	2.11248	299.077	6.26549	313.732	9.45244	90.75	1.9906	91.125	1.09497	328.748	7.37306	341.403	4.10491
-48	91.1429	1.94482	92	2.22539	298.036	6.53594	312.272	8.54451	90.625	2.01427	91.125	1.09497	329.259	7.33208	340.356	4.08752
-47	91.1429	1.99319	92	2.22539	296.132	6.46707	313.108	7.45732	90.625	2.01427	91.125	1.06409	329.697	7.54202	339.234	4.40367
-46	90.8571	2.08656	92.2857	2.02031	294.613	7.02539	312.272	7.16853	90.625	2.01427	91	1.1547	330.703	6.92539	339.999	4.28256
-45	90.8571	2.08656	92	2.22539	296.463	6.47902	310.123	7.66196	90.75	2.00728	91	1.1547	332.687	6.54017	340.735	4.84113
-44	90.8571	2.08656	92	2.22539	296.517	6.19595	308.725	7.34634	90.625	2.10332	91	1.1547	333.384	6.37631	340.869	4.9332
-43	90.8571	2.08656	91.7143	2.2008	297.339	5.84401	309.675	7.56985	90.875	2.00806	91	1.1547	332.668	6.42645	341.951	4.65873
-42	90.8571	2.08656	92	2.3094	295.763	4.7915	310.257	7.81278	90.625	2.07138	91	1.1547	331.752	6.65237	342.797	5.1414
-41	91.4286	1.83689	92	2.3094	295.055	5.26704	310.532	7.91834	90.625	2.07138	90.875	1.25125	333.953	6.41765	345.044	5.32281
-40	91.7143	1.71429	92	2.3094	295.753	5.29726	310.627	7.52782	90.5	2.10159	90.875	1.25125	334.864	6.33002	344.959	5.17055
-39	92.2857	1.6578	92	2.3094	298.837	5.92344	311.071	7.49563	91	2.11345	90.875	1.25125	334.555	6.3971	344.029	5.3914
-38	92.2857	1.6578	92	2	299.287	5.64479	310.164	7.06243	91	2.11345	90.75	1.22304	334.504	6.24854	347.084	5.26977
-37	92.5714	1.73009	92	2	299.358	4.19534	311.646	6.79712	90.875	2.1132	90.75	1.22304	336.52	5.58586	346.697	5.62812
-36	92.5714	1.73009	92	2	298.175	4.16628	311.733	6.78763	91.125	2.18303	90.875	1.22432	336.622	5.21686	346.786	5.65274
-35	92.5714	1.73009	92	2	298.343	4.39605	311.446	6.99319	91.125	2.2728	90.75	1.26326	338.388	5.01975	347.769	5.44233
-34	92.8571	1.68224	92	2	297.949	3.97282	309.481	6.70505	91	2.25093	90.75	1.26326	338.688	4.70044	347.887	6.16775
-33	92.8571	1.68224	92	2	300.643	4.80231	309.697	6.55042	91.125	2.23584	90.75	1.26326	339.846	4.78156	345.643	6.61961
-32	92.8571	1.68224	92	2	300.887	3.96056	309.017	6.18346	91.125	2.23584	90.75	1.26326	341.079	4.73568	345.643	6.61961
-31	92.5714	1.83689	91.7143	2.02031	300.528	4.29993	310.807	5.27403	91.125	2.14452	90.875	1.27761	341.424	4.71511	345.922	7.1363
-30	92.2857	2.02031	91.7143	2.02031	299.223	4.74238	311.923	4.16072	91	2.22111	90.875	1.32877	342.856	4.87377	346.568	7.38833
-29	92.2857	2.02031	92	1.85164	298.265	4.95846	312.769	3.00232	90.875	2.20582	90.625	1.33814	343.129	4.67818	343.627	7.74172
-28	92.2857	2.02031	92	1.85164	299.685	4.55269	314.168	2.92197	90.875	2.1132	90.375	1.3567	342.2	4.62432	343.399	7.6613
-27	92.5714	2.12533	91.7143	1.92372	300.701	4.4465	314.171	3.71313	90.625	2.15034	90.625	1.36282	341.826	4.5439	342.053	7.86328
-26	92.8571	2.21927	92	1.79947	303.797	3.70825	314.417	3.94053	90.625	2.15034	90.625	1.36282	348.438	3.98213	355.29	3.73159
-25	93.1429	2.34448	92.2857	1.92372	303.296	3.53357	316.797	4.0228	90.375	2.12304	90.625	1.32563	348.201	4.2981	356.033	3.36945
-24	93.1429	2.26178	92.2857	2.11248	302.735	3.818	316.191	4.37015	90.375	2.18494	90.625	1.28736	348.446	4.88793	356.843	3.82246
-23	93.1429	2.26178	92.2857	2.11248	303.292	3.3622	316.564	4.48006	90.125	2.21712	90.375	1.28087	348.713	4.97967	358.603	3.61761
-22	92.8571	2.13172	92.2857	2.11248	304.845	3.11936	315.678	5.51372	90.25	2.20511	90.375	1.28087	348.963	4.88618	358.403	3.55242
-21	93.1429	2.04041	92.5714	1.98635	306.937	3.19902	317.825	5.55881	90.125	2.27646	90.125	1.25789	348.27	5.44261	357.706	3.65841
-20	93.1429	2.04041	92.5714	1.98635	306.357	4.00261	318.395	5.3321	90.125	2.22463	89.75	1.35247	348.816	5.69024	360.265	3.7601
-19	93.1429	2.04041	92.8571	1.89521	304.489	3.94112	318.414	5.38267	90	2.12916	89.5	1.42009	348.72	5.70355	360.216	3.7774
-18	93.1429	2.04041	92.8571	1.89521	303.729	3.66888	322.204	5.85424	89.875	2.15614	89.625	1.44012	348.343	5.41314	359.889	3.93563
-17	93.1429	2.04041	92.2857	1.92372	303.377	2.53129	321.322	5.45608	89.625	2.20014	89.75	1.49304	348.74	5.51694	360.159	4.09202
-16	92.8571	2.04041	92.2857	1.92372	304.486	2.61094	320.451	5.62884	89.375	2.15808	89.5	1.43178	348.33	5.19116	360.746	4.06135
-15	92.8571	2.04041	92.5714	1.88802	305.115	3.64803	319.22	4.61977	89.25	2.26477	89.25	1.47054	347.142	5.78477	360.223	3.93109
-14	92.8571	2.04041	92.8571	1.73793	304.302	3.1724	321.75	4.3778	88.75	2.20511	88.875	1.48289	347.375	5.95866	360.802	3.66088
-13	93.1429	1.99319	92.8571	1.73793	303.934	2.92247	322.618	4.26922	88.5	2.21736	88.625	1.45738	345.717	5.85057	361.408	3.46559
-12	92.8571	2.04041	92.8571	1.73793	302.727	3.63602	322.542	5.00642	88.25	2.24258	88.875	1.48289	343.814	6.84098	362.554	3.60627
-11	92.8571	2.04041	92.8571	1.73793	302.72	3.93547	321.843	5.57719	87.875	2.14063	88.375	1.55154	343.896	6.87726	364.037	3.56709
-10	92.8571	2.04041	93.1429	1.62464	302.799	4.65537	321.612	6.06557	87.75	2.18232	88.25	1.65202	343.484	6.63998	363.416	3.59847
-9	93.1429	1.84428	93.1429	1.62464	303.73	5.49327	321.607	6.93059	87.625	2.23024	87.875	1.64792	344.928	6.60128	365.921	3.3381
-8	93.1429	1.84428	93.1429	1.62464	302.38	5.42135	322.112	7.54405	87.125	2.2728	87.875	1.58607	345.096	6.9709	367.596	3.1642
-7	93.1429	1.84428	93.1429	1.62464	301.571	5.81596	321.029	6.98645	86.625	2.35031	87.25	1.50416	345.696	7.07199	369.325	2.90842
-6	93.7143	1.82201	93.1429	1.62464	300.378	6.52522	320.585	7.02841	86.375	2.36092	86.75	1.5152	345.07	7.05346	369.179	3.06453
-5	94	1.74574	93.1429	1.62464	300.073	6.31005	320.186	7.84835	86	2.43584	86.375	1.4857	343.758	6.7034	368.812	2.946
-4	94	1.74574	93.1429	1.62464	299.574	6.031	322.457	7.87143	85.875	2.48642	86.125	1.55423	345.149	6.37524	369.815	3.43933
-3	94	1.74574	93.1429	1.62464	297.532	6.0599	323.656	6.56979	85.625	2.57047	85.75	1.54785	346.578	6.41533	370.578	3.59022
-2	94	1.74574	93.1429	1.62464	296.362	5.96127	325.429	5.48763	85.25	2.65126	85.375	1.51348	346.414	5.96064	371.282	3.29908
-1	93.7143	1.82201	93.1429	1.62464	295.097	5.785	324.818	5.70396	85.125	2.70782	85	1.58114	345.826	5.79657	367.572	2.61418
0	93.7143	1.82201	93.1429	1.62464	293.971	5.44573	325.224	6.49971	85.125	2.65812	84.75	1.62147	344.599	5.55591	367.846	2.23408

## Sheet: SupplFig 5a-c
Peak saccade velocity
Monkey W									Monkey S
CNO				VEH					CNO				VEH
Large		Small		Large		Small			Large		Small		Large		Small
Pre	Post	Pre	Post	Pre	Post	Pre	Post		Pre	Post	Pre	Post	Pre	Post	Pre	Post
363.152	398.598	344.465	392.945	331.754	396.634	334.007	398.745		355.179	332.84	359.528	360.301	343.578	404.5	360.417	413.156
364.128	415.28	372.645	423.127	363.248	419.165	366.946	417.612		366.385	470.567	355.222	457.142	388.252	397.107	431.038	402.512
391.988	430.627	368.124	445.206	390.463	421.779	373.203	403.684		343.06	356.631	340.622	340.358	354.768	374.414	356.721	345.195
									349.414	402.352	349.297	377.254	322.664	356.496	350.021	333.769
									366.203	389.828	376.512	358.689	334.239	378.686	339.283	387.462
									343.093	333.03	340.716	327.372	381.543	390.312	391.849	378.408
									357.281	372.936	370.081	377.281	324.468	320.902	329.603	314.39
									362.373	387.44	369.146	365.245	376.374	399.345	380.243	388.581
									399.873	427.127	403.98	406.462
									354.829	381.183	348.901	374.409
									343.832	376.178	354.704	374.844
									386.665	424.547	383.23	404.854
									413.27	437.388	422.277	428.382
									329.113	335.916	358.527	353.838
									358.442	356.981	367.489	364.754
Saccade latency
Monkey W									Monkey S
CNO				VEH					CNO				VEH
Large		Small		Large		Small			Large		Small		Large		Small
Pre	Post	Pre	Post	Pre	Post	Pre	Post		Pre	Post	Pre	Post	Pre	Post	Pre	Post
239.122	251.233	233.787	249.831	264.41	226.082	263.431	222.475		203.082	226.133	218.455	228.289	280.89	265.386	272.532	282
265.395	265.598	261.955	269.029	251.933	219.062	254.763	228.154		224.671	253.089	192.412	243.315	287.627	271.918	292.583	275.239
237.865	227.573	240.513	230.63	248.378	218.658	252.704	220.956		251.841	253.698	233.521	264.757	290.4	275.036	320.969	289.529
									244.827	261.463	232.969	268.521	271.282	255.866	271.014	260.617
									261.585	249.424	252.843	259.865	307.134	263.452	318.575	276.155
									250.482	245	262.015	230.547	251.384	216.75	248	219.586
									248.867	245	235.034	253.905	256.803	227.467	274.676	259.792
									273.884	266.731	277.704	279.517	204.414	254.289	247.944	263.333
									301.932	276.81	315.857	284.857
									269.552	256.684	284.186	266.099
									288.043	271.106	281.585	275.41
									182.323	206.615	200.662	244.894
									253.13	234.789	236.747	256.282
									234.882	236.684	260.554	236.987
									220.507	210.029	249.408	233.632
Endpoint deviation
Monkey W									Monkey S
CNO				VEH					CNO				VEH
Large		Small		Large		Small			Large		Small		Large		Small
Pre	Post	Pre	Post	Pre	Post	Pre	Post		Pre	Post	Pre	Post	Pre	Post	Pre	Post
0.537451	0.675844	0.624349	0.837831	0.587365	0.782226	0.553984	0.755331		0.669908	0.721254	0.520576	0.572952	0.563509	0.701585	0.479243	0.694934
0.666746	0.658827	0.604773	0.85715	0.624341	0.64874	0.544129	0.78362		0.478044	0.641409	0.54811	0.563423	0.534682	0.469564	0.470874	0.536495
0.634925	0.652253	0.623044	0.871477	0.60427	0.717842	0.648576	0.710024		0.665018	0.67388	0.438344	0.690165	0.506928	0.597339	0.549024	0.664426
									0.520757	0.615884	0.624515	0.639789	0.473707	0.540666	0.539188	0.638634
									0.485258	0.651977	0.544111	0.670898	0.543389	0.57689	0.490497	0.602833
									0.49762	0.65541	0.542721	0.543819	0.59008	0.508129	0.521931	0.56937
									0.621936	0.608699	0.573421	0.661932	0.519291	0.493348	0.519817	0.634823
									0.486286	0.684119	0.490001	0.632111	0.544865	0.532894	0.488166	0.560864
									0.564198	0.683532	0.552421	0.607782
									0.568297	0.612098	0.479407	0.641019
									0.509378	0.538916	0.529763	0.669184
									0.619884	0.525063	0.518957	0.610666
									0.540349	0.564109	0.514161	0.606457
									0.610359	0.629122	0.625242	0.639189
									0.602561	0.570209	0.608223	0.534127

## Sheet: SupplFig 6b
Peak saccade velocity at the trial start
Monkey W					Monkey S
CNO		VEH			CNO		VEH
Pre	Post	Pre	Post		Pre	Post	Pre	Post
725.547	629.786	543.68	629.324		482.738	591.003	559.395	583.4
757.686	711.017	688.55	601.132		569.732	518.809	592.192	598.68
645.021	702.425	593.553	491.749		502.842	563.411	531.037	521.309
721.919	697.274	617.335	549.189		395.685	425.066	550.549	591.918
716.299	690.752	582.856	499.263		285.294	314.326	504.173	497.704
671.902	647.595	732.252	700.3		549.876	546.185	584.243	594.834
717.417	709.117	674.031	700.131		596.544	590.777	548.872	580.685
705.524	653.543	655.31	693.331		494.505	557.386	561.068	544.832
613.106	643.758	664.668	646		530.399	531.436	585.228	560.6
650.112	632.017	561.68	671.478		590.523	569.647	534.513	488.854
738.248	665.72	715.673	705.153		668.774	654.514	521.175	612.541
437.936	488.641	512.562	654.168		556.256	613.452	542.583	562.719
608.269	608.463	645.796	618.275		498.861	564.391	555.376	567.184
650.932	633.262				620.741	542.23	604.036	610.143
643.697	620.874				433.624	510.373	579.125	581.297
579.538	543.498				615.724	567.877	538.937	610.609
656.361	647.524				653.879	605.642	598	576.523
674.727	576.246				542.97	526.959	603.436	561.148
647.981	592.615				628.138	549.367
682.53	660.684				566.442	554.405
591.578	523.948				568.921	454.884
648.857	597.215				617.29	584.495
666.31	559.194				586.882	543.886

## Sheet: SupplFig 7a
Spectrogram, Cue onset (Contralateral)
LPFC
Monkey W	-0.0182312	0.00639843	-0.000283289	-0.00916528	-0.00552866	0.0212083	0.00560172	0.0580889	0.0898245	0.140554	0.114899	0.0737209	0.0519499	0.0922881	0.0373908	0.032274	0.0274316	0.0352666	0.0642608	0.0630118	0.0610514	0.0485217	0.0457494	0.0505192	0.0636528	0.0773635	0.055184	0.0880326	0.0747153	0.0791551	0.0736711	0.0830558	0.0806548	0.103263	0.0439029	0.0898257	0.0884801	0.0736846
CNO	-0.0142938	0.00466006	-0.00362763	-0.0053595	-0.00918547	0.0196656	0.00814077	0.0525153	0.0931231	0.140945	0.0985574	0.0755589	0.0512054	0.0816603	0.0502593	0.0451453	0.0415326	0.0475971	0.0409843	0.0438207	0.0399255	0.0491136	0.0384805	0.0583811	0.0580555	0.0530571	0.0416278	0.0754453	0.0314577	0.0664103	0.0639741	0.0735616	0.067766	0.0870562	0.0327108	0.0693233	0.0592159	0.0588427
Large	-0.0130438	0.00472386	-0.00480584	-0.00605301	-0.00359803	0.0209988	0.00177805	0.068376	0.0991601	0.113882	0.0922898	0.0751683	0.065336	0.0597174	0.0418439	0.064335	0.0406602	0.0598786	0.0242992	0.0450488	0.0259445	0.0635903	0.0234402	0.0678943	0.0345544	0.0493078	0.0483854	0.0638109	0.0203947	0.0649972	0.058418	0.0802113	0.0621786	0.0811644	0.0483393	0.0520861	0.0339086	0.0395955
Pre	-0.00774454	-0.00989288	-0.0037284	-0.00519075	0.00648554	0.0161106	0.00396048	0.075996	0.0954016	0.0941733	0.100267	0.0701161	0.0603417	0.0286854	0.0220039	0.0580767	0.0463493	0.0642293	0.022933	0.0666896	0.0362177	0.0654837	0.0320755	0.053005	0.0240599	0.0320719	0.0500189	0.0523108	0.038675	0.0426124	0.0652366	0.0446306	0.044811	0.0527175	0.0713455	0.0262623	0.0156528	0.0220107
	0.00932013	-0.0121754	-0.0115349	-0.00824856	0.00305935	0.00832683	0.0112525	0.0627503	0.0922659	0.0895576	0.098493	0.0604179	0.0453149	0.0134051	0.0114604	0.0355399	0.0222417	0.0664432	0.0438642	0.0569368	0.0478191	0.0561963	0.0405757	0.0305544	0.0144519	0.030443	0.030592	0.0543372	0.051118	0.0467864	0.0620695	0.0381266	0.0408493	0.0462314	0.0899444	0.0289018	0.0100312	0.0243618
	0.0255388	-0.00770654	-0.0255142	-0.00802205	0.0099946	0.00184797	0.00386143	0.0454705	0.0819233	0.0833328	0.0837948	0.0693507	0.0283086	0.0119302	0.0274199	0.0252861	0.0193668	0.0685432	0.0624442	0.0358511	0.0325993	0.0415952	0.0540186	0.029138	-0.00402043	0.0450557	0.0243818	0.0646273	0.0404166	0.0459086	0.0295452	0.0592516	0.0435065	0.0592088	0.0878829	0.0235814	0.0370754	0.0407144
	0.0407431	-0.0185037	-0.0168933	0.0025843	0.0121553	-0.0133283	-0.00675745	0.0314517	0.0694266	0.08232	0.0839845	0.0662795	0.0383772	0.0153117	0.0283087	0.0516137	0.0322127	0.0520035	0.0583508	0.0100488	0.00889914	0.0366157	0.029411	0.0307011	0.00320123	0.0543533	0.0125186	0.0420762	0.0282232	0.0184049	-0.00985479	0.0635615	0.047406	0.0484499	0.0672119	0.0165938	0.0512571	0.0339682
	0.0404524	-0.0191983	-0.00870904	0.0183146	-0.00139959	-0.0299833	0.00052326	0.0438409	0.0607716	0.0811371	0.0672542	0.0590163	0.0440924	0.0333236	0.0324008	0.0883566	0.0397609	0.0439209	0.0422487	-0.00114065	-0.00105722	0.0383916	0.00959577	0.0260988	0.0170951	0.0505346	0.00875985	0.020605	0.0088123	-0.000520539	-0.0318926	0.0412279	0.0344582	0.0404025	0.0441005	0.01958	0.0446501	0.0272905
	0.023501	-0.00769694	-0.00795021	0.0239949	-0.0154024	-0.0275174	0.0110711	0.056036	0.0613483	0.081692	0.0559119	0.0492409	0.054197	0.0518335	0.0321578	0.0728939	0.0358692	0.0404686	0.0277652	0.0237353	-0.000440893	0.0373438	0.00823951	0.0277148	0.0230725	0.0360376	0.00130291	0.0194919	0.0132349	0.0100091	-0.000698719	0.0132676	0.0255506	0.0418857	0.0322069	0.0336234	0.0426263	0.0275637
	0.0151903	0.000343618	-0.00971928	0.0232752	-0.0193563	-0.0188671	0.00913355	0.0585453	0.069359	0.0833252	0.0547337	0.0446229	0.0408815	0.0408675	0.0409453	0.0397911	0.0288329	0.0420927	0.0253769	0.0445268	0.0166131	0.0353815	0.00162175	0.0210423	0.0242703	0.0232608	0.00447646	0.0162726	0.0201543	0.0175424	0.0441645	0.0156467	0.0330025	0.0371858	0.0301964	0.0318628	0.0423003	0.0465145
	0.0146259	0.00108974	-0.0143514	0.0137306	-0.00299882	-0.0114818	-0.000614308	0.0495826	0.0609053	0.0811619	0.0619745	0.0374462	0.0336701	0.0316453	0.0510557	0.0351723	0.0286421	0.04643	0.060188	0.0474789	0.025685	0.022697	-0.00192482	0.025579	0.0406853	0.0149486	0.0194965	0.0283159	0.0252965	0.0277313	0.0805572	0.0305939	0.0478424	0.0540192	0.0565237	0.0305625	0.0656861	0.0754833
	0.0313144	-0.0142522	-0.00544277	0.00841349	0.0104086	-0.0194982	-0.0109433	0.0434712	0.0392112	0.0888318	0.0524498	0.0362616	0.0304197	0.0424573	0.0505539	0.0373149	0.0178794	0.053307	0.071281	0.0405533	0.00415661	0.00744848	-0.0130076	0.000664936	0.0485961	0.00864741	0.0127642	0.0199859	0.008965	0.0233391	0.0574642	0.0163016	0.0447593	0.0359507	0.0648967	0.0176083	0.0692225	0.0863256
	0.035935	-0.0101663	0.00696789	0.00264803	-0.00172861	-0.0165287	-0.0171273	0.0519528	0.0311722	0.0778408	0.0289918	0.0350998	0.045514	0.0567009	0.0705807	0.0556325	0.0107643	0.0540063	0.0681799	0.0354066	-0.000354836	0.00757044	-0.0219329	-0.0159446	0.0446697	0.00869693	0.0143969	0.0181652	-0.0197983	0.0175088	0.0272441	0.00346038	0.0466282	0.0280533	0.0464209	0.036873	0.074832	0.10383
	0.0389136	0.012357	0.0149609	-0.0038496	-0.0177095	-0.032699	-0.0119733	0.0430864	0.0422152	0.0607968	0.0227168	0.050542	0.0481915	0.0699514	0.0957612	0.0675151	0.0555829	0.0819972	0.0694959	0.0454454	0.0328684	0.0279598	-0.00238628	-0.0115228	0.0476352	0.00751723	0.0306833	0.0368667	-0.0122055	0.0246309	0.0212121	0.00546196	0.0744936	0.0688755	0.0468304	0.0612829	0.0815427	0.13611
	0.0483962	0.0200115	0.010088	0.00235051	-0.0273442	-0.0344801	-0.0190218	0.027293	0.0442327	0.0480606	0.00969105	0.0651877	0.0461954	0.080014	0.109969	0.0963391	0.0977123	0.110097	0.0795977	0.0795944	0.058124	0.0627961	0.0387541	-0.000364735	0.0470267	-0.0125835	0.0364824	0.0490283	0.00645188	0.0351545	0.0201536	0.0273826	0.0963328	0.0855014	0.0712504	0.0916929	0.104365	0.173159
	0.0626844	0.030632	0.0039737	-0.000683989	-0.0337536	-0.0290409	-0.0338116	0.00590838	0.0306208	0.0197328	-0.00254796	0.0368147	0.0324082	0.0703531	0.128817	0.116391	0.129566	0.133307	0.0892237	0.0915974	0.0469568	0.0637477	0.064245	-0.0071104	0.0506825	-0.00950668	0.0238082	0.0387324	0.0185096	0.0375095	0.0262271	0.0415881	0.0779139	0.103843	0.078189	0.0987917	0.151018	0.20414
	0.0662307	0.0369509	0.0139335	-0.00689501	-0.0232829	-0.0295286	-0.0574085	-0.017713	0.00510797	-0.0198091	-0.0342019	-0.000478526	0.0248768	0.0792591	0.152417	0.128756	0.149914	0.171063	0.120852	0.122412	0.055202	0.0664491	0.0688983	-0.00573366	0.0511167	0.0109436	0.00304779	0.0314926	0.0333232	0.0382199	0.0222848	0.044213	0.0409654	0.0932361	0.0925626	0.112267	0.19165	0.228314
	0.057706	0.0326357	0.0194086	-0.00721559	-0.0150341	-0.0234132	-0.0640873	-0.0285951	-0.0113231	-0.0206702	-0.0515763	-0.00226399	0.0353937	0.127594	0.198738	0.203843	0.203302	0.21681	0.189857	0.187714	0.129433	0.105436	0.0970465	0.0539912	0.0803204	0.059627	0.0166579	0.067261	0.0700004	0.0537316	0.0401308	0.0654706	0.0514851	0.0848036	0.154082	0.141515	0.191803	0.232499
	0.0519858	0.0241685	0.0324331	-0.00489981	-0.0108593	-0.0172018	-0.0756264	-0.0369544	-0.0164329	-0.0324006	-0.0472958	0.00296845	0.0550111	0.175003	0.26562	0.286767	0.260768	0.279653	0.232313	0.243199	0.202481	0.166772	0.133149	0.109448	0.123314	0.110587	0.0398842	0.0786867	0.0722545	0.0427294	0.0669959	0.0710827	0.0536938	0.0662075	0.156326	0.136535	0.157957	0.229314
	0.0590508	0.0295843	0.0247047	-0.0202251	-0.00382329	-0.0238105	-0.065481	-0.0361718	-0.00311805	-0.0463469	-0.0342801	0.000445255	0.0653775	0.199784	0.303218	0.330737	0.290957	0.334022	0.2593	0.265863	0.238562	0.223256	0.178981	0.156096	0.149283	0.122277	0.0534758	0.0747579	0.0447643	0.0274282	0.0543413	0.022837	0.0483225	0.0213973	0.104416	0.0781661	0.121313	0.215908
	0.0650279	0.0220792	0.0130424	-0.0193808	0.000150742	-0.0354604	-0.0454591	-0.036304	-0.018772	-0.0778955	-0.0617434	-0.0194111	0.0472345	0.191411	0.280126	0.301528	0.274822	0.343254	0.238135	0.248764	0.243481	0.245537	0.193795	0.156148	0.114099	0.0899408	0.0329927	0.041358	-0.00656249	0.00263749	-0.00207464	-0.0288129	0.00204988	-0.0194104	0.0521784	0.0287739	0.101821	0.187252
	0.0551695	0.0130812	0.0206953	-0.00028757	-0.0210868	-0.0303276	-0.037244	-0.045047	-0.03623	-0.079795	-0.0941906	0.00151109	0.04558	0.167102	0.269517	0.263087	0.27397	0.348141	0.248151	0.235815	0.242887	0.243819	0.196747	0.138226	0.0550823	0.0684313	-0.00579126	6.01068e-05	-0.0310995	-0.0246747	-0.0488368	-0.0515697	-0.0239808	-0.0460054	0.0115375	0.0253486	0.0629442	0.14407
	0.0346155	0.0241933	0.0401535	-0.00820329	-0.0193608	-0.0209704	-0.0504279	-0.00679879	0.0231097	0.059393	0.146756	0.196284	0.18482	0.258253	0.345686	0.326326	0.349842	0.411671	0.346891	0.343339	0.299825	0.313776	0.282719	0.232923	0.144906	0.167844	0.0896483	0.122816	0.0901492	0.0777458	0.0482009	0.0703574	0.0719219	0.0550286	0.112563	0.130011	0.126104	0.20949
	0.0357236	0.0162114	0.0151744	-0.0159472	-0.00872587	-0.0157778	-0.0266586	0.145489	0.282116	0.4811	0.759629	0.664554	0.583752	0.633567	0.678663	0.687462	0.683263	0.711614	0.694743	0.716476	0.638862	0.641689	0.662135	0.599998	0.537126	0.532477	0.529276	0.584065	0.531406	0.488791	0.467268	0.481591	0.462058	0.455663	0.506675	0.523431	0.508141	0.566547
	0.036956	0.00306578	-0.0227868	-0.0216696	-0.00654562	-0.0151523	0.0261326	0.353424	0.61571	0.956028	1.36569	1.13087	1.0142	1.07307	1.10242	1.12292	1.09817	1.10067	1.10698	1.13913	1.03865	1.0617	1.11083	1.0157	0.988046	0.963936	1.02487	1.09373	1.02941	0.967119	0.93913	0.946713	0.92721	0.90779	0.973672	0.991689	0.987266	1.03599
	0.0342255	-0.00272451	-0.0395801	-0.0228026	-0.0130447	-0.00784935	0.0517758	0.387589	0.663187	1.02	1.43573	1.16238	1.0571	1.09121	1.13081	1.13127	1.10327	1.10447	1.11316	1.15344	1.05411	1.09404	1.13524	1.05305	1.03325	1.01237	1.08036	1.14698	1.08118	1.02774	1.00562	1.01269	0.995735	0.965831	1.02281	1.05098	1.04794	1.0738
Monkey W	-0.00474375	-0.0164053	0.0126738	-0.00707525	0.000500786	0.0106811	0.00436874	0.0760692	0.0700497	0.0861562	0.0749181	0.0745245	0.0200067	0.0386549	0.025797	0.0696029	0.0529767	0.0271734	0.0273065	0.0166822	0.059125	0.0528503	0.034841	0.027772	0.0348895	0.027792	0.0244095	0.0495248	0.0399926	0.0804405	0.0245761	0.0612565	0.0593995	0.0312761	0.0370948	0.0216481	0.0606288	0.091047
CNO	-0.00068954	-0.00824746	0.0279723	-0.00589171	-0.0167155	0.00926883	-0.00569696	0.0607372	0.0459225	0.0693083	0.081213	0.0741894	0.0242508	0.0367452	0.0257835	0.0295855	0.0292497	0.0310134	0.0128612	-0.0013213	0.0523842	0.0418647	0.0151717	0.019881	0.0272816	0.01577	0.0385865	0.0398656	0.0248047	0.0681003	0.0187008	0.0646141	0.0655375	0.0389964	0.0484349	0.0199021	0.0530093	0.076827
Large	-0.00635428	-0.0123466	0.0226821	0.0114962	-0.0128362	0.00280842	-0.00544962	0.0572149	0.0579497	0.0812059	0.0863265	0.0757586	0.0520163	0.0485363	0.0394204	0.00789881	0.0426195	0.0254188	0.0147682	0.00788168	0.0210619	0.0521608	0.0263626	0.0106734	0.0257081	0.0242629	0.0692486	0.0368339	0.047831	0.0519741	0.0295886	0.0683223	0.0660745	0.0502608	0.0510233	0.0218404	0.0399559	0.0538747
Post	-0.013554	-0.0179269	0.00268341	0.0208981	-0.000592301	-0.00246756	0.0109593	0.0577318	0.0719615	0.0917713	0.0824027	0.0794473	0.0312332	0.0492609	0.0310814	0.00249916	0.0387484	0.0179054	0.016261	0.02539	0.00945217	0.0387575	0.0261248	0.007421	0.0346056	0.0231879	0.0729162	0.0326776	0.0622948	0.0366333	0.0434123	0.0539676	0.0477116	0.0450576	0.0660684	0.0293915	0.0315811	0.0385379
	-0.0147987	-0.0241472	-0.010521	0.0179171	-0.000215423	0.00697742	0.0247878	0.0660884	0.0721221	0.0969386	0.0606217	0.0739204	-0.00653814	0.0478289	0.0297528	0.00765297	0.0275521	0.0190026	-0.0004886	0.0269532	0.0141736	0.028147	0.029246	0.0459421	0.0198281	0.0236871	0.0760043	0.028369	0.0633156	0.0143993	0.0528266	0.0577705	0.0511486	0.0452631	0.045107	0.0436397	0.0217656	0.031296
	-0.00950286	-0.0287807	-0.00857228	0.00841651	-0.0104841	0.013735	0.0351884	0.0895251	0.0813755	0.101164	0.0615129	0.0562607	-0.0171848	0.0376253	0.0565771	0.0366475	0.0245761	0.0140359	0.00669797	0.0294974	0.0283101	0.0177702	0.051551	0.0700444	0.0314396	0.0332071	0.0845539	0.040967	0.052011	0.0239788	0.0433313	0.0608253	0.0676467	0.0512984	0.0430786	0.0537832	0.0254375	0.0563663
	0.00611722	-0.0236824	-0.015804	-0.00576895	-0.000776178	0.00748022	0.0324342	0.0886684	0.0800925	0.0803635	0.0601765	0.0488328	-0.00232381	0.0293854	0.0435787	0.0659784	0.0362778	0.0140408	0.00997315	0.0292008	0.0259344	0.0208182	0.0592843	0.0773436	0.0470506	0.0334688	0.0656541	0.0417956	0.0680138	0.0400917	0.049274	0.0678462	0.0659583	0.0601961	0.0398039	0.051262	0.052942	0.0774924
	0.00445274	-0.012423	-0.0214451	-0.0227155	0.011419	0.0102507	0.0304612	0.0716597	0.0794371	0.0669667	0.070688	0.0514534	0.0148185	0.0270804	0.00382305	0.0921592	0.056703	0.0145248	0.029144	0.0439408	0.0326639	0.0265371	0.0654713	0.0707989	0.0382383	0.0394122	0.0334417	0.0479251	0.0677944	0.0578894	0.0784981	0.0672633	0.0455451	0.0582577	0.0532798	0.0514663	0.0918157	0.0850089
	0.00653227	-0.00367259	-0.0200202	-0.00968641	-0.00940315	0.0181216	0.0181285	0.0630309	0.0727881	0.0866429	0.0736045	0.035921	0.0303324	0.0472775	-0.00889259	0.0843798	0.0818753	0.0214679	0.0634851	0.0752114	0.0485583	0.0427725	0.0594483	0.0496214	0.0287411	0.0555618	0.0219965	0.0676918	0.0680842	0.0762945	0.0909421	0.0788982	0.0377473	0.0449882	0.082694	0.0568379	0.123224	0.100921
	0.0103081	0.00129724	-0.00860905	0.0153677	-0.0243233	0.0143978	-0.00843859	0.0662299	0.100225	0.0982346	0.0810901	0.0514658	0.0381126	0.0618402	-9.32557e-05	0.0595531	0.0975856	0.0341172	0.0808354	0.102787	0.0701964	0.0573343	0.055482	0.0274906	0.0427986	0.0597917	0.0413808	0.0911755	0.0495696	0.0824746	0.0681617	0.0882121	0.0601259	0.0483693	0.0936817	0.0686362	0.134134	0.134145
	0.0217088	-0.00476672	0.00657426	0.0261	-0.0236148	0.00428371	-0.0302853	0.0709881	0.10419	0.0842792	0.0563731	0.0539876	0.0261737	0.0289141	0.00528019	0.0287978	0.0696947	0.0334577	0.0471323	0.0755002	0.050009	0.045442	0.0298878	-0.011509	-0.00287242	0.0358608	0.0418848	0.060058	0.0424165	0.0729573	0.0201728	0.0691284	0.0477192	0.0346215	0.0627776	0.0729632	0.0857711	0.134139
	0.0378503	-0.0063133	0.0172882	0.0103654	-0.0200748	-0.00562843	-0.0334874	0.0471355	0.0773593	0.0754234	0.0242803	0.034906	-0.0159207	-0.0310157	0.011525	0.00992372	0.0277566	0.0226622	0.00487329	0.0234539	9.77395e-05	-0.00448487	-0.00603152	-0.0192434	-0.0279382	0.0253688	0.01294	0.00518491	0.010572	0.0165712	-0.0152882	0.0469389	0.0299366	0.0039221	0.0388675	0.0489601	0.0205646	0.0967493
	0.0470706	0.00313822	0.013721	-0.00538366	-0.0148318	-0.0176158	-0.0260985	0.0196445	0.0414227	0.0607625	0.0208647	0.0115927	-0.0311065	-0.0458254	-0.00499615	0.013854	0.0116597	0.0137629	-0.039688	0.00102531	-0.0319781	-0.0150645	-0.0163091	-0.0251313	-0.0387064	0.00256942	-0.0139185	-0.0349502	-0.00324984	-0.0159479	-0.0145856	0.045886	0.00356296	-0.0193264	0.0439903	0.073223	0.0109001	0.0732557
	0.0381028	0.0128574	-1.83283e-05	-0.00481718	-0.00421523	-0.0183956	-0.0235139	0.0190669	0.0474542	0.0643575	0.0357792	0.0214833	-0.0146303	-0.00131203	-0.00470399	0.023667	0.0219727	0.0290068	-0.0140208	-0.0227856	-0.0239054	0.00717486	0.0105519	-0.0049461	-0.00570345	-0.011386	-0.00300973	-0.0390048	0.00779191	-0.0138005	0.00681412	0.0502821	0.0240773	0.0249282	0.0836045	0.105664	0.0532338	0.0977683
	0.0326222	0.00564575	-0.00547612	-0.00729515	0.0235406	-0.0231379	-0.0258994	0.0313041	0.0758174	0.0802328	0.0585536	0.0305444	0.0149031	0.0537511	0.0145656	0.0527001	0.0575841	0.0592243	0.012529	0.0037041	0.0187883	0.0579593	0.0772887	0.0386051	0.0390654	0.0201067	0.0540721	0.00332043	0.0362598	0.0203916	0.061602	0.07955	0.0768843	0.0858624	0.146285	0.153594	0.122157	0.162152
	0.0296559	0.0163959	0.00905734	-0.0163429	0.0240673	-0.0212041	-0.0416294	0.0454955	0.0908537	0.084662	0.0449379	0.0328164	0.0529883	0.0591691	0.0132772	0.0861154	0.0936886	0.0945008	0.0303974	0.0666074	0.0644715	0.0931351	0.120951	0.0799844	0.0444208	0.0466256	0.10747	0.0542563	0.0498736	0.0528024	0.0871398	0.13502	0.140435	0.135997	0.192207	0.20397	0.180548	0.221567
	0.0151585	0.0221593	0.0281439	-0.00913852	0.013318	-0.0166945	-0.0529466	0.059901	0.0924615	0.0508703	0.019985	0.0143846	0.0755973	0.0352294	0.0285494	0.0817655	0.122113	0.116306	0.0506244	0.114336	0.0862198	0.11132	0.120333	0.0984936	0.0242556	0.0349542	0.122424	0.0627422	0.0567579	0.0712434	0.0815273	0.132291	0.13969	0.171899	0.19976	0.228182	0.232575	0.232629
	0.00153757	0.0167944	0.0410986	0.00895561	0.00884137	-0.0175701	-0.0596574	0.0560303	0.0673535	0.0244185	-0.0142699	0.0200691	0.0783881	0.0225816	0.0557988	0.068818	0.136721	0.142875	0.101362	0.145728	0.100675	0.125045	0.11043	0.138429	0.0111647	0.0324086	0.111756	0.0754962	0.0811614	0.0748767	0.0706089	0.106148	0.118778	0.201483	0.189086	0.194995	0.267321	0.227494
	0.00610452	0.00973323	0.0329028	0.0145462	-0.00354091	-0.0174882	-0.0422577	0.0201225	0.059289	0.0199968	-0.0039179	0.0602596	0.0855555	0.0624829	0.115386	0.0830875	0.16425	0.17249	0.15605	0.147609	0.108375	0.130843	0.0984444	0.156724	0.0352984	0.0410435	0.10029	0.0865912	0.0950407	0.0710251	0.0568868	0.0944077	0.123222	0.183026	0.209954	0.187915	0.266288	0.245761
	0.00490984	0.0188876	0.0313354	0.0132581	-0.0151402	-0.0220976	-0.0311531	-0.00968669	0.049269	0.0161467	-0.007821	0.0595527	0.084994	0.112222	0.138238	0.125739	0.195676	0.179739	0.165247	0.150115	0.107473	0.145549	0.115429	0.135091	0.0340219	0.0394645	0.0490893	0.0738384	0.0788585	0.0571861	0.0319908	0.0837862	0.123717	0.124665	0.1772	0.162906	0.218519	0.254834
	0.00278929	0.0224963	0.0393571	0.0074119	-0.0313482	-0.0137807	-0.0269256	-0.0113089	0.0132248	-0.00762508	-0.00216683	0.0493506	0.0767081	0.146689	0.145521	0.206691	0.230908	0.17671	0.156963	0.175852	0.117667	0.157715	0.121179	0.128184	0.0523762	0.0346757	0.0209686	0.0456418	0.0478649	0.0482978	0.0310596	0.0470826	0.106231	0.104674	0.140001	0.166648	0.16791	0.239845
	0.0239872	0.0313479	0.0385902	-0.014851	-0.0288003	-0.00345472	-0.0468193	0.00490795	0.0201209	-0.0160649	0.00626958	0.0228106	0.0889107	0.175232	0.149256	0.24859	0.257895	0.166181	0.144555	0.190083	0.163561	0.161709	0.136967	0.158227	0.0762527	0.0363198	0.0194237	0.0221403	0.0222486	0.0130589	0.0269411	0.0252641	0.065021	0.0928034	0.0928246	0.131109	0.116692	0.175899
	0.040549	0.0257584	0.0207376	-0.0319943	-0.0127022	0.00210924	-0.0444577	0.0720661	0.0748152	0.0997997	0.140217	0.13934	0.207064	0.253896	0.254337	0.310781	0.37846	0.245971	0.233006	0.276881	0.275283	0.272948	0.241592	0.254275	0.193041	0.173175	0.108376	0.103242	0.131675	0.121367	0.117862	0.0951776	0.133598	0.174006	0.137793	0.186242	0.181926	0.205263
	0.0515103	0.0183428	0.00168276	-0.0435124	0.00137505	-0.024582	-0.00481652	0.211476	0.319972	0.453219	0.597352	0.579641	0.572262	0.608325	0.656618	0.634528	0.741669	0.587575	0.613237	0.605392	0.608392	0.592958	0.55263	0.564162	0.540539	0.526742	0.453968	0.449725	0.529835	0.50974	0.473773	0.463763	0.503787	0.550869	0.548493	0.580575	0.587593	0.587664
	0.0573319	0.0172149	-0.015211	-0.0602858	0.00311491	-0.0461553	0.0439904	0.385377	0.578048	0.831026	1.07475	1.0142	0.967645	1.01928	1.04237	1.03849	1.12761	0.96985	0.980457	0.972857	0.955393	0.944307	0.905308	0.910846	0.908249	0.904376	0.836327	0.840791	0.928676	0.919055	0.861361	0.87062	0.898887	0.9665	1.00244	1.0232	1.03191	1.06035
	0.0546184	0.0110475	-0.0160225	-0.0680641	-0.000222565	-0.0452871	0.0639304	0.420609	0.623738	0.891542	1.14932	1.06954	1.01879	1.0745	1.08139	1.09849	1.15691	1.0169	1.00455	1.01758	0.979204	0.984799	0.954379	0.956352	0.955838	0.955508	0.899821	0.911407	0.990336	0.979035	0.921329	0.928551	0.952714	1.0254	1.05908	1.07749	1.09666	1.13568
Monkey W	-0.0134875	0.0228038	-0.012957	-0.00209004	-0.00602945	0.0105273	0.00123298	-0.0179803	0.0197748	0.0543977	0.0399809	-0.000803581	0.0319432	0.0536332	0.0115937	-0.0373288	-0.0255451	0.00809322	0.0369543	0.0463296	0.00192647	-0.00432864	0.0109084	0.0227472	0.0287633	0.0495715	0.0307745	0.0385078	0.0347227	-0.0012854	0.0490951	0.0217993	0.0212553	0.071987	0.00680819	0.0681776	0.0278513	-0.0173624
CNO	-0.0136043	0.0129075	-0.0316	0.000532212	0.00753002	0.0103967	0.0138377	-0.0082219	0.0472006	0.071637	0.0173444	0.00136949	0.0269546	0.0449152	0.0244758	0.0155597	0.0122829	0.0165837	0.0281231	0.045142	-0.0124588	0.00724893	0.0233089	0.0385	0.0307739	0.0372871	0.00304128	0.0355797	0.00665296	-0.00168997	0.0452733	0.00894751	0.0022285	0.0480597	-0.0157241	0.0494212	0.00620657	-0.0179843
Large	-0.00668956	0.0170705	-0.027488	-0.0175492	0.00923821	0.0181904	0.00722767	0.0111611	0.0412104	0.0326758	0.00596328	-0.000590369	0.0133197	0.0111812	0.00242347	0.0564362	-0.00195931	0.0344598	0.00953097	0.0371671	0.00488264	0.0114295	-0.00292232	0.0572209	0.00884622	0.0250449	-0.0208632	0.026977	-0.0274363	0.013023	0.0288293	0.011889	-0.00389586	0.0309036	-0.00268399	0.0302457	-0.00604734	-0.0142793
Pre-Post	0.00580942	0.00803406	-0.00641181	-0.0260888	0.00707784	0.0185781	-0.00699878	0.0182642	0.0234401	0.00240202	0.0178645	-0.00933124	0.0291085	-0.0205755	-0.00907752	0.0555776	0.00760088	0.0463239	0.00667204	0.0412996	0.0267655	0.0267262	0.00595075	0.045584	-0.0105457	0.00888401	-0.0228973	0.0196332	-0.0236197	0.0059791	0.0218243	-0.00933701	-0.00290067	0.00765998	0.00527703	-0.00312919	-0.0159283	-0.0165272
	0.0241188	0.0119719	-0.00101394	-0.0261656	0.00327477	0.00134941	-0.0135353	-0.00333811	0.0201438	-0.00738097	0.0378713	-0.0135025	0.0518531	-0.0344238	-0.0182924	0.027887	-0.00531038	0.0474405	0.0443528	0.0299837	0.0336455	0.0280493	0.0113297	-0.0153877	-0.00537617	0.00675593	-0.0454123	0.0259682	-0.0121975	0.0323871	0.00924292	-0.019644	-0.0102992	0.000968285	0.0448374	-0.0147379	-0.0117344	-0.00693417
	0.0350416	0.0210741	-0.0169419	-0.0164386	0.0204787	-0.011887	-0.031327	-0.0440546	0.000547814	-0.0178308	0.0222819	0.01309	0.0454935	-0.0256952	-0.0291571	-0.0113615	-0.0052093	0.0545073	0.0557463	0.0063537	0.00428915	0.0238249	0.00246756	-0.0409064	-0.03546	0.0118486	-0.0601721	0.0236602	-0.0115944	0.0219298	-0.0137861	-0.00157372	-0.0241402	0.00791049	0.0448043	-0.0302018	0.0116379	-0.0156519
	0.0346259	0.00517878	-0.00108928	0.00835325	0.0129315	-0.0208085	-0.0391916	-0.0572168	-0.0106659	0.0019565	0.023808	0.0174466	0.040701	-0.0140737	-0.01527	-0.0143646	-0.00406507	0.0379627	0.0483776	-0.0191519	-0.0170352	0.0157975	-0.0298733	-0.0466425	-0.0438494	0.0208846	-0.0531355	0.000280651	-0.0397905	-0.0216869	-0.0591288	-0.00428467	-0.0185524	-0.0117462	0.0274081	-0.0346683	-0.00168491	-0.0435242
	0.0359996	-0.00677529	0.012736	0.0410301	-0.0128186	-0.0402339	-0.0299379	-0.0278188	-0.0186655	0.0141704	-0.00343371	0.00756296	0.0292739	0.00624319	0.0285777	-0.00380254	-0.0169421	0.0293961	0.0131047	-0.0450815	-0.0337211	0.0118545	-0.0558755	-0.0447001	-0.0211432	0.0111224	-0.0246819	-0.0273201	-0.0589822	-0.0584099	-0.110391	-0.0260354	-0.0110869	-0.0178552	-0.00917928	-0.0318863	-0.0471656	-0.0577185
	0.0169688	-0.00402435	0.01207	0.0336813	-0.00599923	-0.045639	-0.00705746	-0.00699496	-0.0114398	-0.00495088	-0.0176926	0.0133198	0.0238646	0.00455595	0.0410504	-0.011486	-0.0460061	0.0190006	-0.0357199	-0.0514761	-0.0489992	-0.00542873	-0.0512088	-0.0219066	-0.0056686	-0.0195242	-0.0206936	-0.0481999	-0.0548493	-0.0662854	-0.0916408	-0.0656305	-0.0121967	-0.00310249	-0.0504871	-0.0232145	-0.0805975	-0.073357
	0.00488215	-0.000953626	-0.00111024	0.0079075	0.004967	-0.0332649	0.0175721	-0.00768469	-0.0308657	-0.0149095	-0.0263564	-0.00684284	0.00276889	-0.0209727	0.0410386	-0.019762	-0.0687527	0.00797555	-0.0554585	-0.0582604	-0.0535833	-0.0219528	-0.0538602	-0.00644829	-0.0185283	-0.0365309	-0.0369043	-0.0749029	-0.0294153	-0.0649321	-0.0239972	-0.0725654	-0.0271234	-0.0111835	-0.0634854	-0.0367735	-0.0918338	-0.0876301
	-0.0070829	0.00585646	-0.0209257	-0.0123693	0.020616	-0.0157655	0.029671	-0.0214055	-0.0432845	-0.00311726	0.00560144	-0.0165414	0.00749642	0.00273123	0.0457755	0.00637447	-0.0410526	0.0129723	0.0130557	-0.0280213	-0.024324	-0.022745	-0.0318126	0.037088	0.0435578	-0.0209122	-0.0223883	-0.0317421	-0.01712	-0.045226	0.0603845	-0.0385345	0.000123177	0.0193977	-0.00625393	-0.0424007	-0.020085	-0.0586555
	-0.00653592	-0.00793891	-0.0227309	-0.00195189	0.0304834	-0.0138698	0.0225441	-0.0036643	-0.0381481	0.0134084	0.0281695	0.00135557	0.0463404	0.073473	0.0390289	0.0273912	-0.00987718	0.0306448	0.0664077	0.0170993	0.00405887	0.0119334	-0.00697604	0.0199083	0.0765342	-0.0167214	-0.000175771	0.014801	-0.00160701	0.00676791	0.0727524	-0.0306373	0.0148227	0.0320286	0.0260292	-0.0313518	0.0486579	-0.0104237
	-0.0111356	-0.0133045	-0.00675314	0.00803169	0.0131032	0.0010871	0.0089712	0.0323082	-0.0102505	0.0170784	0.00812713	0.0235072	0.0766205	0.102526	0.0755769	0.0417785	-0.000895417	0.0402433	0.107868	0.0343813	0.0316232	0.022635	-0.00562385	0.00918666	0.0833761	0.00612751	0.0283153	0.0531154	-0.0165485	0.0334567	0.0418297	-0.0424256	0.0430653	0.0473797	0.00243064	-0.03635	0.0639319	0.0305742
	0.000810812	-0.000500482	0.0149793	0.000967573	-0.0134943	-0.0143034	0.0115406	0.0240195	-0.00523898	-0.00356073	-0.0130624	0.0290587	0.0628218	0.0712634	0.100465	0.0438481	0.0336102	0.0529904	0.0835167	0.068231	0.0567737	0.0207849	-0.0129381	-0.00657675	0.0533386	0.0189032	0.0336931	0.0758715	-0.0199974	0.0384314	0.014398	-0.0448202	0.0504163	0.0439473	-0.0367741	-0.0443809	0.0283089	0.0383416
	0.0157739	0.0143657	0.0155641	0.00964566	-0.0508848	-0.0113422	0.00687756	-0.00401109	-0.0315847	-0.0321722	-0.0488625	0.0346433	0.0312923	0.0262629	0.0954031	0.043639	0.0401282	0.0508724	0.0670687	0.0758903	0.0393357	0.00483679	-0.0385346	-0.0389698	0.00796129	-0.0326902	-0.0175897	0.0457078	-0.0298079	0.0147629	-0.0414485	-0.0521674	0.0194485	-0.000360972	-0.0750344	-0.0619015	-0.0177916	0.0110076
	0.0330286	0.0142361	-0.00508364	0.0156589	-0.0578209	-0.00783681	0.00781778	-0.0395871	-0.0602329	-0.0649292	-0.0474859	0.00399831	-0.0205802	0.011184	0.11554	0.030276	0.0358778	0.0388058	0.0588264	0.0249899	-0.0175147	-0.0293874	-0.0567058	-0.0870948	0.00626172	-0.0561323	-0.0836616	-0.0155239	-0.0313639	-0.0152929	-0.0609127	-0.0934318	-0.062521	-0.0321545	-0.114018	-0.105179	-0.0295296	-0.0174268
	0.0510722	0.0147915	-0.0142104	0.00224351	-0.0366009	-0.0128341	-0.00446188	-0.077614	-0.0873536	-0.0706794	-0.054187	-0.0148631	-0.0507205	0.0440297	0.123867	0.0469909	0.0278008	0.0547565	0.0702274	0.00807647	-0.0310178	-0.0448705	-0.0514345	-0.104227	0.0268611	-0.0240106	-0.119376	-0.0312496	-0.0234347	-0.0330235	-0.0592425	-0.0880779	-0.0987249	-0.0786633	-0.107198	-0.115915	-0.040925	-0.00431549
	0.0561684	0.0158412	-0.02169	-0.0161712	-0.0238755	-0.00584307	-0.00442985	-0.0846255	-0.0786767	-0.0450887	-0.0373064	-0.0223331	-0.0429945	0.105012	0.142939	0.135025	0.0665812	0.0739347	0.0884946	0.0419868	0.0287577	-0.0196087	-0.0133835	-0.0844374	0.0691557	0.0272184	-0.0950986	-0.00823523	-0.011161	-0.021145	-0.0304781	-0.0406775	-0.067293	-0.11668	-0.0350038	-0.0534799	-0.0755187	0.00500421
	0.0458812	0.0144352	-0.000469723	-0.0194461	-0.00731837	0.000286343	-0.0333686	-0.0570768	-0.0757218	-0.0523974	-0.0433779	-0.0572911	-0.0305444	0.11252	0.150234	0.20368	0.0965182	0.107163	0.0762635	0.0955898	0.0941058	0.0359289	0.0347042	-0.0472763	0.0880159	0.0695438	-0.0604055	-0.00790454	-0.0227861	-0.0282956	0.0101091	-0.0233251	-0.0695282	-0.116819	-0.0536283	-0.0513801	-0.10833	-0.0164472
	0.0541409	0.0106967	-0.00663063	-0.0334832	0.0113169	-0.0017129	-0.0343279	-0.0264851	-0.052387	-0.0624936	-0.0264591	-0.0591075	-0.0196165	0.0875616	0.16498	0.204998	0.0952806	0.154283	0.0940528	0.115748	0.131089	0.0777068	0.0635523	0.0210052	0.115261	0.0828126	0.00438653	0.000919445	-0.0340942	-0.0297579	0.0223505	-0.0609492	-0.0753946	-0.103267	-0.0727847	-0.0847394	-0.0972063	-0.0389257
	0.0622387	-0.000417136	-0.0263147	-0.0267927	0.031499	-0.0216797	-0.0185334	-0.0249951	-0.0319968	-0.0702704	-0.0595765	-0.0687617	-0.0294736	0.0447219	0.134605	0.0948373	0.043914	0.166544	0.0811719	0.072912	0.125814	0.0878213	0.0726164	0.0279637	0.0617232	0.0552651	0.0120242	-0.00428375	-0.0544273	-0.0456603	-0.0331342	-0.0758955	-0.104181	-0.124084	-0.0878225	-0.137874	-0.0660891	-0.0525934
	0.0311823	-0.0182668	-0.0178949	0.0145634	0.00771349	-0.0268728	0.00957532	-0.0499549	-0.0563509	-0.06373	-0.10046	-0.0212995	-0.0433307	-0.00812934	0.120261	0.014497	0.0160756	0.18196	0.103596	0.0457315	0.0793259	0.0821092	0.0597795	-0.0200005	-0.0211704	0.0321115	-0.025215	-0.0220802	-0.0533481	-0.0377336	-0.0757779	-0.0768337	-0.0890019	-0.138809	-0.0812872	-0.10576	-0.0537481	-0.0318288
	-0.00593346	-0.00156509	0.0194159	0.023791	-0.00665862	-0.0230796	-0.00597018	-0.0788649	-0.0517055	-0.0404067	0.00653898	0.0569434	-0.0222439	0.00435753	0.0913493	0.0155452	-0.0286175	0.1657	0.113885	0.0664582	0.0245424	0.0408279	0.0411275	-0.0213521	-0.0481351	-0.00533093	-0.0187272	0.0195742	-0.0415255	-0.0436213	-0.0696608	-0.0248202	-0.0616761	-0.118978	-0.02523	-0.0562311	-0.0558225	0.00422689
	-0.0157868	-0.00213138	0.0134917	0.0275653	-0.0101009	0.00880416	-0.021842	-0.0659873	-0.0378564	0.027881	0.162277	0.0849122	0.0114906	0.0252419	0.0220444	0.0529337	-0.0584052	0.124039	0.0815056	0.111084	0.0304695	0.0487309	0.109506	0.0358359	-0.00341282	0.00573464	0.0753076	0.13434	0.00157068	-0.0209489	-0.00650562	0.0178276	-0.0417287	-0.0952053	-0.0418173	-0.057144	-0.0794524	-0.0211162
	-0.0203759	-0.0141492	-0.00757579	0.0386162	-0.00966053	0.031003	-0.0178578	-0.0319531	0.0376626	0.125003	0.290943	0.11667	0.0465534	0.0537919	0.0600476	0.0844305	-0.0294368	0.13082	0.126526	0.166273	0.0832577	0.117389	0.205525	0.104857	0.0797963	0.0595596	0.18854	0.252935	0.100736	0.0480638	0.0777691	0.0760937	0.0283225	-0.0587099	-0.0287664	-0.0315127	-0.044642	-0.0243627
	-0.0203929	-0.013772	-0.0235575	0.0452615	-0.0128222	0.0374378	-0.0121546	-0.0330201	0.0394486	0.128457	0.286414	0.0928413	0.0383079	0.0167025	0.0494215	0.0327757	-0.0536443	0.0875696	0.108614	0.13586	0.0749073	0.109243	0.180866	0.0966989	0.0774154	0.0568637	0.18054	0.235575	0.0908461	0.0487043	0.0842927	0.0841384	0.0430212	-0.0595679	-0.0362754	-0.0265165	-0.0487201	-0.0618815
Monkey W	0.0180469	-0.00581622	-0.0289484	0.0117641	0.0152657	-0.00121076	-0.00910135	0.0576372	0.0923964	0.101635	0.0842774	0.065354	0.066354	0.0604517	0.0401092	0.0659762	0.0800648	0.0559657	0.0456409	0.0529416	0.0763953	0.0514566	0.0515267	0.076355	0.0623127	0.0807485	0.0457486	0.0705103	0.0394566	0.057089	0.109345	0.0323228	0.0750865	0.118802	0.0520476	0.0447603	0.0620645	0.07678
CNO	0.0147324	0.0219334	-0.0212635	0.00624745	0.0179949	-0.00571247	-0.0339322	0.0491679	0.062636	0.0791593	0.0504826	0.0704777	0.0569463	0.0672545	0.0265673	0.0290409	0.0715747	0.0411409	0.044611	0.0758761	0.0294336	0.0526921	0.040483	0.038427	0.0333819	0.0557784	0.0278967	0.0340927	0.0124143	0.0438113	0.0869355	0.0301791	0.0640937	0.0771397	0.0355467	0.0057137	0.0327602	0.0508882
Small	0.0110163	0.0315092	-0.0267088	0.00508875	0.0285666	-0.013698	-0.0357741	0.0662915	0.0561476	0.087364	0.0312117	0.0698357	0.079089	0.106718	0.0586937	0.0283615	0.0544016	0.0425683	0.0605692	0.0829807	0.00577224	0.0499358	0.0507465	0.0208785	0.036966	0.0418317	0.0551391	0.0431098	0.0406954	0.0554865	0.0841821	0.0459399	0.0696104	0.0678764	0.0370557	0.0295093	0.0426993	0.0596301
Pre	0.010358	0.0230549	-0.0253817	-0.00737705	0.0260201	-0.016837	-0.00983727	0.070195	0.0527031	0.0860043	0.0395503	0.0614324	0.10106	0.113144	0.0881394	0.035056	0.0488518	0.0337266	0.0431694	0.0556018	0.00367561	0.0393877	0.0355258	0.0210235	0.0225225	0.0391283	0.0544132	0.0408691	0.0755338	0.0638745	0.0761025	0.056716	0.0973155	0.0498095	0.0314809	0.0645831	0.0665001	0.0878389
	-0.00226986	0.00253243	-0.00926477	-0.00620154	0.00546536	-0.00729527	0.0170336	0.0568019	0.0736103	0.103927	0.047633	0.0641951	0.0764995	0.084017	0.0951779	0.0724236	0.0686088	0.0506501	0.0303871	0.0520867	0.0295122	0.039067	0.0397756	0.0400071	0.0282842	0.0626639	0.0578494	0.0460796	0.0959137	0.0802201	0.0783895	0.0812871	0.112372	0.0359786	0.05021	0.0941139	0.0828083	0.0987871
	-0.0115348	0.000163569	-0.00413831	0.0043979	-0.00830641	0.00997351	0.0094445	0.0486881	0.0953064	0.106297	0.06838	0.0796958	0.0630642	0.0722652	0.0844733	0.109838	0.0844606	0.0627336	0.0379916	0.0487439	0.0449034	0.0515565	0.0397341	0.063636	0.0629257	0.0877091	0.0703102	0.0596456	0.104786	0.0960948	0.0959272	0.0788725	0.110238	0.0692575	0.0654514	0.102172	0.0746983	0.112297
	-0.0165965	0.00615749	-0.0264839	0.0211474	-0.00900512	0.0301519	-0.00537133	0.050749	0.11129	0.117207	0.110903	0.076038	0.0569789	0.0833482	0.0554988	0.107256	0.0786958	0.047941	0.0643022	0.0392429	0.0386815	0.0724046	0.0430143	0.0871326	0.101456	0.0924188	0.0853416	0.0604336	0.0865762	0.0886277	0.113859	0.0804979	0.102277	0.105149	0.114795	0.112322	0.0843925	0.104686
	-0.0166956	0.00836408	-0.0284056	0.0224195	-0.011087	0.0277649	-0.00236033	0.0404451	0.114437	0.105693	0.129443	0.0504081	0.0260788	0.0728079	0.0194913	0.0756103	0.0582164	0.0412957	0.071401	0.0299635	0.0261579	0.081096	0.0334055	0.0676973	0.104709	0.0752357	0.0888152	0.0544901	0.0663855	0.0826023	0.119095	0.0847572	0.0882356	0.106826	0.151043	0.125203	0.0917927	0.106305
	-0.0106652	0.00213133	-0.0212072	0.00880958	-0.0153219	0.0338666	0.00238671	0.0376591	0.107424	0.110449	0.113934	0.0529074	0.0246613	0.0626424	0.0416586	0.0731052	0.0490808	0.0385738	0.072785	0.0445302	0.0050913	0.0638512	0.0191561	0.0654433	0.0910084	0.0566055	0.0954244	0.0536847	0.0531601	0.0758581	0.108237	0.103877	0.106073	0.0967226	0.162263	0.118247	0.103495	0.126442
	-0.00349533	-0.0116772	0.00170875	-0.0128653	-0.0116052	0.0329068	0.00502749	0.031907	0.0914663	0.136536	0.0961395	0.0628341	0.0625646	0.0546336	0.0630636	0.0764152	0.0679711	0.0510999	0.089543	0.0583081	0.00342225	0.0591159	0.0371175	0.0747068	0.0833484	0.0488532	0.103915	0.0834706	0.0621651	0.0654497	0.0807491	0.118155	0.144233	0.100122	0.156591	0.114443	0.144296	0.147754
	0.0146286	-0.0113234	0.0106479	-0.0235283	-0.0102965	0.0189647	0.000906887	0.0310517	0.0714252	0.121947	0.0780071	0.0528632	0.0655175	0.0284761	0.0503122	0.0632538	0.0637845	0.0340184	0.0639628	0.0491948	0.00498723	0.0304508	0.0320104	0.0534053	0.0584332	0.0385437	0.067051	0.0713584	0.0348484	0.0658324	0.0419913	0.102659	0.141729	0.092157	0.13401	0.118275	0.151872	0.168353
	0.0352573	-0.000924393	0.0261664	-0.0254318	-0.0108964	-0.00364849	-0.0205226	0.0233997	0.0647353	0.0805642	0.0506637	0.0148546	0.0412797	0.0165566	0.021944	0.0363512	0.0419088	0.0300557	0.0361653	0.0254184	0.0167867	0.00222449	0.0121135	-0.00601421	-0.000479298	-0.0199648	0.00893156	0.036401	-0.00323315	0.0251791	0.0109836	0.0839114	0.0930295	0.089652	0.128762	0.119529	0.164424	0.158994
	0.0445655	0.00760271	0.0182376	-0.0165248	-0.00514018	-0.0153418	-0.0333991	0.00977599	0.0591966	0.051823	0.0178295	-0.00504253	-0.000868897	0.0365693	0.00409991	0.0222297	0.0336806	0.0162196	0.0322798	0.00308319	0.0229605	-0.0127025	0.00171329	-0.0503668	-0.0403323	-0.047585	-0.0322405	0.0031159	-0.0174739	-0.00801406	0.0123006	0.0608933	0.0870922	0.108809	0.142659	0.142183	0.204435	0.186184
	0.0499602	0.0132481	0.00990174	-0.0099436	-0.00797187	-0.0103473	-0.0448473	-0.0191566	0.0392744	0.0513475	-0.0151689	-0.00222636	-0.0172118	0.0578825	0.00453576	0.0177565	0.0264254	0.0185137	0.025274	0.0213354	0.025519	-0.0101654	0.00395229	-0.0202154	-0.00696269	-0.0176439	-0.0255168	-0.0111049	-0.0046652	0.00791058	0.0335236	0.103	0.113226	0.138999	0.177164	0.181452	0.256798	0.285894
	0.0448595	0.0209396	-0.00179923	-0.00898372	-0.00637867	0.000351235	-0.0489887	-0.0180877	0.0370595	0.0482625	-0.0140004	-0.00569757	-0.00546353	0.0613209	0.0294817	0.0121579	0.0347278	0.073886	0.042894	0.0706278	0.0409501	0.0224831	0.0386277	0.0393472	0.0317648	0.0438273	0.013623	0.0132568	0.0202036	0.0390518	0.0914953	0.163687	0.183601	0.204061	0.252456	0.256797	0.346623	0.401605
	0.0392784	0.0420381	-0.0141258	-0.00536239	-0.00407868	-0.0111365	-0.0466131	0.0102207	0.0173516	0.0384231	0.0167123	0.00104577	0.00113182	0.0394603	0.0743505	0.0432488	0.0768075	0.0936746	0.101217	0.0940357	0.0598238	0.0771684	0.0847274	0.0768972	0.0838809	0.0969374	0.0746793	0.0660757	0.0628655	0.0798957	0.164065	0.18973	0.286732	0.321075	0.374282	0.391765	0.473935	0.511268
	0.0624233	0.0568437	-0.000593207	0.00358613	-0.013513	-0.0379058	-0.0708411	0.00945934	-0.00859911	0.0142934	0.00123655	-0.00407485	-0.0196833	0.000236546	0.067679	0.0470406	0.0863243	0.0966489	0.130046	0.113379	0.0758614	0.0916444	0.0977538	0.0909902	0.0875469	0.0891366	0.0721359	0.067345	0.0553684	0.0805181	0.184953	0.169879	0.296671	0.364633	0.446544	0.451166	0.507363	0.548572
	0.0799232	0.0676215	0.023993	0.00361974	-0.0403077	-0.0491098	-0.0857399	0.0163766	-0.00608571	-0.0264133	-0.017739	-0.00680968	-0.0148941	0.00441793	0.0513099	0.0573601	0.0682021	0.117598	0.158379	0.132521	0.0743935	0.102841	0.11332	0.101182	0.0971071	0.052294	0.0598997	0.0561218	0.0291951	0.0558753	0.155886	0.137474	0.264216	0.351124	0.458162	0.441406	0.514746	0.577736
	0.0844733	0.0649036	0.025632	-0.00508711	-0.0540261	-0.0419325	-0.0739631	0.0379309	0.0241347	-0.0251763	-0.0184136	0.00305888	0.0011412	0.0386856	0.0653943	0.0916747	0.0836522	0.14385	0.177914	0.145425	0.112572	0.127684	0.109481	0.12085	0.101146	0.0439751	0.0744537	0.035978	0.0109582	0.0370813	0.0933554	0.0795204	0.18327	0.297361	0.401669	0.387584	0.449807	0.568439
	0.0716383	0.0630108	0.0136886	-0.0107221	-0.0453464	-0.0391036	-0.0531656	0.0346525	0.0517029	-0.0378409	-0.0462665	0.0114946	-0.000579803	0.059278	0.076354	0.0756234	0.0903096	0.168359	0.138246	0.0961976	0.0950414	0.123068	0.0876714	0.0932599	0.0731886	0.0169918	0.0393841	0.0077229	-0.012206	0.0183618	0.0123727	0.0379037	0.0827873	0.171099	0.250044	0.263434	0.322388	0.470337
	0.0498968	0.0649957	0.0117769	-0.0118603	-0.0406653	-0.0281039	-0.0460399	0.00803111	0.0235654	-0.089172	-0.104921	-0.00817411	0.0280658	0.0342501	0.0827028	0.0550868	0.070928	0.136295	0.0982989	0.0431937	0.0768966	0.102086	0.0716822	0.0474376	0.0403313	-0.0170459	-0.0181715	-0.029388	-0.0652628	-0.0376538	-0.0699691	0.000301736	-0.00831924	0.056853	0.129847	0.16811	0.228957	0.313702
	0.0312438	0.0645431	0.0186226	-0.00739512	-0.044421	-0.0183625	-0.0442309	-0.0115888	-0.000741421	-0.0905676	-0.113004	-0.0401708	0.0424205	0.0115869	0.0470973	0.0502066	0.0766242	0.0994374	0.0867835	0.0162272	0.0972043	0.0872597	0.0794451	0.0125937	0.00505049	-0.0579721	-0.0539868	-0.0528486	-0.105952	-0.077993	-0.112169	-0.022123	-0.0843983	-0.0293477	0.0373814	0.0891927	0.144049	0.198765
	0.02491	0.0654313	0.0171453	-0.0100082	-0.0279308	-0.0332422	-0.0363054	-0.00456839	0.0453135	0.0409636	0.0617604	0.055752	0.095899	0.0841226	0.118823	0.127402	0.21389	0.176869	0.157751	0.119066	0.173383	0.201232	0.186444	0.105286	0.0931385	0.052155	0.0792002	0.0305353	0.0161622	0.0329208	-0.00579122	0.0703445	0.0219012	0.0553	0.108202	0.145477	0.195114	0.247461
	0.0158346	0.0546076	0.0127609	-0.00417641	-0.0306646	-0.0406764	-0.00768561	0.163245	0.298349	0.431014	0.546509	0.464055	0.41816	0.440825	0.456285	0.474422	0.575171	0.518409	0.495539	0.477186	0.498292	0.572549	0.524033	0.499186	0.504014	0.465702	0.46844	0.395708	0.433323	0.431061	0.424413	0.478005	0.477008	0.504158	0.548553	0.545328	0.604871	0.638386
	0.0335689	0.0135078	-0.000172659	-0.00168827	-0.0368346	-0.0369496	0.0285684	0.372873	0.604081	0.812573	1.01645	0.913566	0.785393	0.846148	0.8601	0.888093	0.945935	0.924371	0.865674	0.85025	0.851751	0.971899	0.909488	0.907445	0.943011	0.878192	0.873481	0.807287	0.868871	0.863785	0.87915	0.930019	0.931794	0.962752	1.02203	1.00435	1.05815	1.07645
	0.043623	-0.0108337	-0.010029	0.000960934	-0.0393234	-0.0263895	0.0419916	0.413434	0.657955	0.876073	1.07843	0.98672	0.837626	0.920317	0.926292	0.957244	0.980414	0.984306	0.91057	0.904555	0.888779	1.00687	0.947786	0.954586	1.00264	0.939683	0.93337	0.882537	0.949689	0.947272	0.964245	1.00558	1.00195	1.02354	1.09614	1.06873	1.10162	1.11828
Monkey W	0.00161701	-0.0160063	0.0382925	-0.0180423	0.0217934	-0.0187859	-0.00886838	0.0605764	0.0519045	0.0441456	0.0463201	0.0404329	0.0413449	0.0784219	0.0491532	0.0554385	0.0332474	0.0563508	0.0304655	0.0579695	0.0480762	0.0790596	0.0763402	0.0943815	0.0461831	0.0572492	0.0694899	0.085159	0.082033	0.0901444	0.0920202	0.0792479	0.0903636	0.0610754	0.0843941	0.0841576	0.13673	0.104964
CNO	0.00689582	-0.00699351	0.031637	-0.0165448	0.0112062	-0.0301656	0.00396494	0.0628976	0.0688753	0.0502884	0.0493474	0.0574233	0.0360956	0.0561634	0.0598347	0.0566248	0.0379328	0.0691454	0.0208158	0.0643678	0.0438455	0.0766466	0.0705059	0.0899262	0.0536692	0.0483994	0.0777482	0.0717793	0.0667873	0.07235	0.0898179	0.0664656	0.0682834	0.0799387	0.0776907	0.106626	0.117035	0.111587
Small	0.00504775	-0.00671346	0.0216314	-0.000956682	0.00879818	-0.0331019	0.00529478	0.0411569	0.0725671	0.0517386	0.0385412	0.0803749	0.0254289	0.039249	0.0462408	0.0533656	0.0310046	0.0726628	0.0239401	0.0643402	0.0312292	0.0771772	0.0490513	0.0886696	0.052469	0.0324537	0.0689145	0.0667402	0.0572867	0.0582577	0.0636356	0.0535314	0.0659311	0.0971331	0.0896774	0.118591	0.0882088	0.0887108
Post	0.0156641	-0.0139	0.0047923	-0.000819444	0.00268405	-0.0162915	0.00787054	0.0384125	0.0793388	0.0629319	0.0268223	0.0659316	0.0375777	0.014956	0.0322743	0.0522157	0.0360869	0.0981852	0.043731	0.0908569	0.0359164	0.101265	0.0571948	0.0942	0.0545888	0.0276316	0.0571446	0.0877411	0.0649964	0.0782224	0.0620717	0.0518261	0.091109	0.123126	0.109387	0.136767	0.0961235	0.0929489
	0.0161845	-0.0303602	-0.0156215	-0.00800805	0.0145892	0.0101391	0.013077	0.0463369	0.0676302	0.0875317	0.0316935	0.0309078	0.0489515	0.00491701	0.0396262	0.0570721	0.0615615	0.107958	0.0620494	0.111937	0.0644059	0.108918	0.0534595	0.0769241	0.0328999	0.0474293	0.0580438	0.102538	0.0632476	0.098893	0.0711423	0.0760052	0.109133	0.137391	0.119226	0.146205	0.107446	0.100347
	0.00905269	-0.0392641	-0.0244425	-0.0170656	0.024922	0.0295424	0.017255	0.0503455	0.0740301	0.117128	0.0642195	0.011678	0.0651166	0.016229	0.0726271	0.073429	0.0916215	0.100912	0.0593419	0.103111	0.0958508	0.0980297	0.0586014	0.0601439	0.0297149	0.0671016	0.0616705	0.0944644	0.0576581	0.112952	0.0752398	0.0943755	0.102263	0.124676	0.121841	0.152383	0.12432	0.11226
	0.0119099	-0.0218725	-0.0173773	-0.0141474	0.0208662	0.00876263	0.0118585	0.063099	0.0887505	0.129017	0.0715835	0.0369917	0.0566527	0.0454729	0.0951054	0.0779639	0.0762555	0.0808734	0.051892	0.0910213	0.0876474	0.0653594	0.0452294	0.0495531	0.044861	0.06942	0.0473818	0.0663832	0.059779	0.0794976	0.0767463	0.0805232	0.0820153	0.0874438	0.114963	0.128763	0.141717	0.0935526
	0.0103568	0.0102053	-0.00349984	-0.00199194	-0.00304143	-0.0116504	-0.00037851	0.0466181	0.0896823	0.112865	0.0773631	0.0613828	0.0575453	0.0872481	0.095605	0.0678978	0.0391455	0.0639436	0.0476483	0.0738966	0.0719689	0.0480002	0.0353865	0.0501911	0.042638	0.0539106	0.0187393	0.00828986	0.0507258	0.0314926	0.0708657	0.044565	0.0597991	0.0530789	0.0883408	0.0757203	0.13026	0.082439
	-0.0146732	0.0323004	0.0137667	0.00954754	-0.0146336	-0.00813247	-0.0181754	0.0365489	0.0644162	0.104187	0.0770507	0.0679588	0.0709043	0.0986269	0.0780228	0.0383328	0.0201346	0.0462951	0.0461687	0.0628	0.0535382	0.059568	0.0194882	0.0642357	0.0456747	0.0353462	0.00670504	-0.0188334	0.0492168	0.0344565	0.0710307	0.0222037	0.0323594	0.0273925	0.0450574	0.0176681	0.0878856	0.0766662
	-0.0177153	0.0298751	0.00709975	0.0030721	-0.0113821	0.0136148	-0.0245643	0.0285257	0.039029	0.0761298	0.0692357	0.0555394	0.0641677	0.092139	0.0446633	0.0204936	0.00240508	0.0250514	0.0409312	0.0409342	0.0437719	0.0657596	0.0187342	0.0576827	0.0449524	0.0321334	0.0168823	0.0103927	0.065657	0.0590085	0.081809	0.0333961	0.0481733	0.0541784	0.0615656	0.024553	0.0811896	0.0744567
	-0.000955483	0.0151378	-0.00368545	-0.00314142	-0.000261355	0.0116833	-0.0187774	0.0260875	0.0245673	0.0410455	0.0538334	0.027886	0.0209849	0.0552579	0.00656839	0.00913287	-0.0203492	0.0102555	0.0224017	0.0199545	0.0378359	0.0366137	0.00880009	0.026735	0.0282153	0.0241836	0.0272333	0.0428509	0.0839694	0.066903	0.0459486	0.0538466	0.0617489	0.075816	0.0770277	0.0480346	0.0845731	0.0744029
	0.0161953	0.0119022	-0.0149964	0.000311746	0.00680596	-0.00368293	-0.0165358	0.0309464	0.0172824	0.0450822	0.0299131	0.0128181	-0.0118878	0.0339116	-0.00859196	-0.0094677	-0.0150593	-0.00755718	0.0030078	0.0107463	0.0144919	-0.00330091	0.000474724	-0.0134264	0.0079887	-0.00418438	0.0208402	0.0467124	0.0667284	0.057622	0.0108176	0.0588284	0.0456425	0.0907403	0.0816809	0.0718963	0.116276	0.103086
	0.0193492	0.0208977	-0.0180786	0.00424366	0.00135643	-0.00836007	-0.0194083	0.0301549	0.0264945	0.0620369	0.0296773	0.0157462	-0.0258476	0.0201335	-0.00489959	-0.0171011	0.00889974	-0.0100039	0.00642301	0.0263869	-0.00183566	-0.00712055	-0.00710504	-0.010784	0.00182747	-0.00551939	0.0209514	0.051098	0.0643099	0.0495962	0.00975721	0.0703149	0.0597287	0.0947121	0.0926737	0.0900277	0.121332	0.125088
	0.0126051	0.0123213	-0.0106551	0.00165013	-0.00188596	-0.00469381	-0.00934158	0.0305342	0.0381406	0.0793383	0.0163061	0.0124561	-0.0270948	0.0384178	0.00426217	-0.0130227	0.0234695	-0.00988283	0.00821678	0.0183585	0.018601	0.000473703	-0.00338467	0.0191389	-0.00248016	0.00408941	0.0276906	0.0451618	0.0597545	0.0459881	0.0505027	0.0985271	0.100228	0.110556	0.106814	0.116592	0.142124	0.136608
	-0.00623969	-0.0021441	0.00545577	-0.0027656	-0.00275938	0.00914572	-0.000692712	0.0272729	0.0434803	0.0889301	0.0430499	0.0335997	-0.0118058	0.0567883	0.0469548	0.00257084	0.052596	0.0109914	0.0493676	0.0397399	0.0415797	0.00927538	0.017286	0.0195379	-0.00283174	0.0260776	0.0404003	0.0649412	0.0877248	0.077105	0.125909	0.16333	0.167946	0.161911	0.150702	0.169714	0.20923	0.174144
	-0.0193982	-0.0156183	0.0137748	-0.00322816	0.00981484	0.0151056	-0.000450618	0.0363866	0.0654984	0.107125	0.0652442	0.0657657	0.015924	0.0692804	0.0780933	0.0117635	0.0948239	0.0407458	0.0752907	0.0672682	0.0469727	0.0259514	0.0586424	0.0378309	0.0174177	0.0313685	0.0541662	0.101068	0.0955546	0.107092	0.162165	0.200829	0.214379	0.24053	0.209521	0.240218	0.287552	0.252153
	-0.0150258	-0.00263518	0.0117327	-0.0162548	0.0165844	0.00033854	0.00526017	0.0158878	0.0687013	0.0761473	0.0458861	0.0637742	0.0500825	0.0716707	0.0677826	0.0280305	0.0961491	0.0607536	0.0655664	0.0864273	0.0385729	0.0416713	0.0623765	0.0410234	0.0269614	0.0122341	0.0510021	0.108009	0.0948394	0.112901	0.151486	0.17675	0.217429	0.286039	0.231542	0.295752	0.362004	0.311298
	-0.000330302	0.015754	0.00619473	-0.0226312	0.0194153	-0.0207966	0.00239416	0.0164861	0.0665475	0.0433931	0.0242887	0.0501307	0.0653153	0.0638823	0.0438012	0.0408449	0.072034	0.0521634	0.04896	0.0778618	0.0380368	0.046208	0.0291792	0.0483667	0.0234876	-0.00420601	0.0458802	0.0709349	0.0637004	0.08909	0.110053	0.151856	0.192943	0.286461	0.232691	0.313935	0.367756	0.340575
	0.00635901	0.0306876	0.00221178	-0.0190721	0.0197815	-0.0319324	-0.00803538	0.0267213	0.0760535	0.0307772	0.0112717	0.0450833	0.0622194	0.0759637	0.0368247	0.0263731	0.0561255	0.0593884	0.0520803	0.0638284	0.05405	0.0589615	0.0257758	0.0229381	0.0389364	0.0090525	0.0490322	0.0288277	0.0590088	0.0775121	0.0834362	0.112083	0.171889	0.233569	0.213782	0.302485	0.353033	0.345099
	0.0298902	0.0276377	0.0107844	-0.0275718	0.00651718	-0.0321051	-0.0151525	0.0224434	0.0472984	0.0198552	-0.0103776	0.028202	0.0400541	0.0763154	0.0216282	0.0233998	0.0561375	0.0523419	0.05084	0.0487587	0.0292752	0.0610854	0.0335347	-0.00367755	0.0300533	0.0192994	0.00539751	-0.0177208	0.0280875	0.0327784	0.0407451	0.0318075	0.106476	0.126441	0.135643	0.216039	0.275217	0.284449
	0.0355022	0.0242836	0.0188938	-0.041316	-0.00768024	-0.0203642	-0.00931915	-0.00186674	0.0390723	0.00447098	-0.0453224	0.0303132	0.0306597	0.0854455	0.0299993	0.0301396	0.0728176	0.0394455	0.0316164	0.0498654	0.0223239	0.0552445	0.0511962	0.00179427	0.022001	0.0123476	-0.0265701	-0.0414908	-0.0204447	-0.0233208	-0.0339634	-0.0186703	0.0281155	0.026358	0.0551103	0.110397	0.173231	0.178912
	0.0344213	0.0202489	0.00663514	-0.0367313	-0.00721162	-0.0091098	-0.00825267	-0.0278063	0.0306884	-0.0141887	-0.0641597	0.0206045	0.0300344	0.0523231	0.0391925	0.0386053	0.0673477	0.0376625	0.00833434	0.0377301	0.0308735	0.04465	0.0346225	-0.0017378	0.0292539	-0.00930565	-0.0482304	-0.0597676	-0.0708048	-0.0704717	-0.116954	-0.0560314	-0.0199875	-0.0353199	-0.00377721	0.0486327	0.0846555	0.0757755
	0.0341366	0.00601496	-0.00343184	-0.028766	0.0033335	-0.00690459	-0.00438263	0.00600946	0.0826307	0.077024	0.0385821	0.0914692	0.125101	0.111696	0.101405	0.117017	0.155441	0.130964	0.0928871	0.100868	0.125732	0.121573	0.0988764	0.0785	0.115672	0.100715	0.0622796	0.0555367	0.0293617	0.029133	-0.00440551	0.0377681	0.0634353	0.0544913	0.0712517	0.12299	0.150451	0.135141
	0.0379652	-0.00734902	-0.0129261	-0.0366875	0.00480881	-0.0225128	0.0367014	0.177138	0.316785	0.397848	0.419547	0.432208	0.469527	0.461432	0.477126	0.473184	0.530192	0.520416	0.457388	0.441283	0.495572	0.512346	0.477497	0.46337	0.467885	0.488924	0.454592	0.501955	0.474805	0.483143	0.478426	0.487993	0.50765	0.495419	0.51994	0.544777	0.602733	0.578494
	0.0416895	-0.0170918	-0.0173354	-0.0402056	0.0104851	-0.0431013	0.0655595	0.403973	0.595597	0.758362	0.853607	0.816399	0.836982	0.852694	0.909296	0.895072	0.959641	0.942688	0.886074	0.850736	0.90399	0.936499	0.91259	0.897807	0.862835	0.901604	0.89177	0.952721	0.936927	0.974159	1.00207	0.983402	0.998862	0.996925	1.04033	1.04269	1.09112	1.06187
	0.0400212	-0.0148076	-0.0212327	-0.0441133	0.00976971	-0.043171	0.0735337	0.435819	0.626597	0.802682	0.921838	0.870708	0.892563	0.902905	0.97188	0.965537	1.01754	0.993185	0.94952	0.910783	0.953586	0.988839	0.974253	0.955914	0.912501	0.950267	0.957807	1.0122	0.995647	1.04678	1.08272	1.05552	1.06649	1.06894	1.11309	1.11059	1.14574	1.11787
Monkey W	0.0164299	0.0101901	-0.0672409	0.0298064	-0.00652775	0.0175752	-0.000232969	-0.00293926	0.0404919	0.0574892	0.0379573	0.0249212	0.0250091	-0.0179702	-0.00904401	0.0105377	0.0468175	-0.000385058	0.0151754	-0.00502796	0.0283192	-0.027603	-0.0248135	-0.0180265	0.0161296	0.0234993	-0.0237413	-0.0146486	-0.0425764	-0.0330554	0.0173253	-0.0469251	-0.0152771	0.0577265	-0.0323465	-0.0393972	-0.0746653	-0.0281839
CNO	0.00783662	0.0289269	-0.0529005	0.0227923	0.0067887	0.0244531	-0.0378971	-0.0137298	-0.00623933	0.0288709	0.00113523	0.0130544	0.0208506	0.0110911	-0.0332675	-0.027584	0.0336419	-0.0280046	0.0237951	0.0115083	-0.0144119	-0.0239546	-0.0300228	-0.0514992	-0.0202873	0.00737898	-0.0498515	-0.0376867	-0.054373	-0.0285387	-0.0028824	-0.0362865	-0.0041897	-0.00279905	-0.0421439	-0.100912	-0.0842745	-0.0606983
Small	0.00596852	0.0382227	-0.0483401	0.00604544	0.0197684	0.019404	-0.0410688	0.0251346	-0.0164194	0.0356254	-0.0073295	-0.0105391	0.05366	0.0674692	0.012453	-0.0250041	0.023397	-0.0300945	0.0366292	0.0186405	-0.0254569	-0.0272415	0.00169523	-0.0677911	-0.015503	0.00937801	-0.0137754	-0.0236303	-0.0165913	-0.00277121	0.0205465	-0.00759151	0.00367935	-0.0292567	-0.0526217	-0.0890819	-0.0455094	-0.0290807
Pre-Post	-0.00530603	0.0369549	-0.030174	-0.0065576	0.0233361	-0.000545542	-0.0177078	0.0317825	-0.0266357	0.0230724	0.0127281	-0.00449923	0.0634819	0.0981884	0.0558651	-0.0171597	0.0127649	-0.0644586	-0.000561517	-0.0352551	-0.0322408	-0.0618774	-0.021669	-0.0731765	-0.0320663	0.0114967	-0.00273138	-0.046872	0.0105374	-0.0143479	0.0140308	0.00488988	0.0062065	-0.0733161	-0.0779064	-0.072184	-0.0296234	-0.00510994
	-0.0184544	0.0328927	0.00635675	0.00180651	-0.00912388	-0.0174344	0.00395669	0.0104651	0.00598007	0.0163954	0.0159394	0.0332873	0.027548	0.0791	0.0555517	0.0153515	0.00704725	-0.0573076	-0.0316623	-0.05985	-0.0348937	-0.0698507	-0.0136839	-0.0369169	-0.00461574	0.0152346	-0.000194416	-0.0564584	0.0326661	-0.0186729	0.0072472	0.00528186	0.00323994	-0.101413	-0.0690159	-0.0520907	-0.0246373	-0.00155989
	-0.0205875	0.0394277	0.0203042	0.0214635	-0.0332285	-0.0195689	-0.00781054	-0.00165747	0.0212763	-0.0108309	0.00416051	0.0680179	-0.00205242	0.0560362	0.0118462	0.0364092	-0.00716096	-0.0381788	-0.0213503	-0.0543673	-0.0509475	-0.0464732	-0.0188673	0.0034921	0.0332107	0.0206074	0.00863972	-0.0348188	0.0471279	-0.0168577	0.0206874	-0.015503	0.0079751	-0.0554181	-0.0563901	-0.0502108	-0.0496216	3.68469e-05
	-0.0285064	0.02803	-0.00910657	0.0352949	-0.0298713	0.0213893	-0.0172299	-0.01235	0.0225391	-0.0118105	0.0393199	0.0390463	0.000326208	0.0378753	-0.0396067	0.0292916	0.00244027	-0.0329323	0.0124102	-0.0517784	-0.0489659	0.00704518	-0.00221506	0.0375795	0.0565945	0.0229987	0.0379598	-0.00594955	0.0267971	0.00913005	0.0371131	-2.53258e-05	0.020262	0.0177048	-0.000167544	-0.0164408	-0.0573248	0.0111333
	-0.0270524	-0.00184123	-0.0249057	0.0244114	-0.00804557	0.0394153	-0.00198182	-0.00617307	0.024755	-0.00717149	0.0520803	-0.0109747	-0.0314665	-0.0144401	-0.0761137	0.00771246	0.0190709	-0.0226479	0.0237527	-0.0439331	-0.045811	0.0330958	-0.00198097	0.0175063	0.0620707	0.0213252	0.0700759	0.0462002	0.0156597	0.0511097	0.0482295	0.0401923	0.0284366	0.0537471	0.0627021	0.0494824	-0.0384674	0.0238661
	0.00400797	-0.0301691	-0.0349739	-0.000737964	-0.000688283	0.0419991	0.0205621	0.0011102	0.0430082	0.00626226	0.0368836	-0.0150514	-0.046243	-0.0359846	-0.0363642	0.0347723	0.0289461	-0.00772128	0.0266164	-0.0182697	-0.0484469	0.00428321	-0.0003321	0.00120757	0.0453338	0.0212593	0.0887194	0.0725181	0.00394327	0.0414016	0.0372066	0.0816737	0.0737139	0.0693301	0.117206	0.100579	0.0156092	0.0497755
	0.0142199	-0.0415523	-0.005391	-0.0159374	-0.00022304	0.0192921	0.0295918	0.00338122	0.0524372	0.0604058	0.0269038	0.00729471	-0.00160313	-0.0375054	0.0184004	0.0559216	0.065566	0.0260485	0.0486118	0.0173739	-0.0403496	-0.00664368	0.0183833	0.0170241	0.038396	0.0167198	0.0870324	0.0730779	-0.00349188	0.00644124	-0.00105988	0.0847594	0.0960601	0.0459441	0.0950251	0.0898902	0.0631064	0.0732973
	0.0155841	-0.0264612	0.0143334	-0.0203869	-0.0100351	0.00728143	0.0196843	0.00496428	0.0468579	0.0809012	0.0241737	0.0249773	0.0445326	-0.0267817	0.0437438	0.0541209	0.0841337	0.0237629	0.0415611	0.0292403	-0.0328487	-0.00616297	0.0232103	0.0266703	0.0302179	0.0143601	0.0398177	0.0285074	-0.0491209	-0.00107056	-0.00395729	0.0488122	0.0799797	0.016341	0.056982	0.0702405	0.0672986	0.09395
	0.019062	-0.0128266	0.0411628	-0.0257435	-0.0177023	3.44334e-05	-0.00398682	-0.0075467	0.0474528	0.0354819	0.0207506	0.00203651	0.0531675	-0.017355	0.0305359	0.0458189	0.0569681	0.0376129	0.0331575	0.0146721	0.00229481	0.00552541	0.0116387	0.00741224	-0.008468	-0.0157804	-0.0119087	-0.0103114	-0.0699615	-0.0324429	0.000166013	0.0250829	0.047387	-0.00108829	0.0470808	0.0476332	0.0481474	0.0559076
	0.0252163	-0.0132949	0.0363163	-0.0207685	-0.00649661	-0.00698169	-0.0139908	-0.0203789	0.0327021	-0.0102139	-0.0118478	-0.0207888	0.0249787	0.0164357	0.00899951	0.0393308	0.0247809	0.0262235	0.0258568	-0.0233037	0.0247962	-0.005582	0.00881834	-0.0395828	-0.0421598	-0.0420656	-0.0531918	-0.0479821	-0.0817838	-0.0576102	0.00254338	-0.00942166	0.0273635	0.0140973	0.0499858	0.0521554	0.0831036	0.061096
	0.0373551	0.000926831	0.0205569	-0.0115937	-0.00608591	-0.00565349	-0.0355057	-0.0496908	0.00113382	-0.0279908	-0.031475	-0.0146825	0.00988302	0.0194647	0.000273592	0.0307792	0.00295589	0.0283966	0.0170572	0.00297691	0.00691805	-0.0106391	0.00733696	-0.0393542	-0.00448252	-0.0217333	-0.0532074	-0.0562667	-0.0644197	-0.0380775	-0.0169791	0.00447251	0.012998	0.0284432	0.0703501	0.0648601	0.114674	0.149286
	0.0510992	0.0230837	-0.00725499	-0.00621812	-0.00361929	-0.00879448	-0.048296	-0.0453606	-0.0064208	-0.0406676	-0.0570503	-0.0392973	0.00634231	0.00453259	-0.0174731	0.00958702	-0.0178682	0.0628946	-0.00647358	0.0308879	-0.000629576	0.0132077	0.0213417	0.0198093	0.0345966	0.0177497	-0.0267774	-0.0516845	-0.0675212	-0.0380532	-0.0344133	0.000356968	0.0156551	0.0421494	0.101754	0.0870833	0.137393	0.227461
	0.0586765	0.0576564	-0.0279006	-0.00213424	-0.0138935	-0.0262421	-0.0461625	-0.0261659	-0.0481468	-0.0687015	-0.0485319	-0.06472	-0.0147922	-0.0298201	-0.00374281	0.0314853	-0.0180164	0.0529288	0.0259266	0.0267674	0.0128511	0.051217	0.026085	0.0390663	0.0664632	0.065569	0.0205131	-0.0349925	-0.0326891	-0.027196	0.00190002	-0.0110984	0.0723534	0.0805445	0.16476	0.151547	0.186383	0.259115
	0.0774491	0.0594788	-0.0123259	0.019841	-0.0300974	-0.0382443	-0.0761013	-0.00642847	-0.0773004	-0.0618539	-0.0446495	-0.067849	-0.0697658	-0.0714342	-0.000103632	0.0190101	-0.0098248	0.0358953	0.0644801	0.0269515	0.0372886	0.0499731	0.0353772	0.0499668	0.0605855	0.0769025	0.0211339	-0.0406636	-0.039471	-0.0323833	0.0334671	-0.00687149	0.0792425	0.0785946	0.215002	0.155414	0.145359	0.237273
	0.0802535	0.0518675	0.0177983	0.0262509	-0.059723	-0.0283132	-0.0881341	-0.000109484	-0.0726332	-0.0698064	-0.0420277	-0.0569404	-0.0802093	-0.0594643	0.00750867	0.0165152	-0.00383193	0.0654347	0.109419	0.0546591	0.0363567	0.0566333	0.084141	0.0528154	0.0736196	0.0565	0.0140195	-0.0148132	-0.0345053	-0.0332147	0.0458325	-0.014382	0.0712733	0.0646627	0.225472	0.12747	0.14699	0.237161
	0.0781143	0.034216	0.0234202	0.013985	-0.0738076	-0.0100001	-0.0659277	0.0112096	-0.0519188	-0.0559535	-0.0296853	-0.0420244	-0.0610782	-0.0372781	0.0285696	0.0653016	0.0275267	0.084462	0.125833	0.0815966	0.0585219	0.068723	0.083705	0.0979118	0.0622093	0.0349226	0.0254215	0.00715038	-0.0480506	-0.0404308	0.00991919	-0.032563	0.0113808	0.0637925	0.187887	0.0850991	0.0967736	0.22334
	0.0417481	0.0353732	0.00290421	0.0168497	-0.0518636	-0.00699852	-0.0380131	0.0122091	0.00440449	-0.0576961	-0.0358889	-0.0167075	-0.0406339	-0.0170374	0.0547258	0.0522236	0.0341721	0.116017	0.0874058	0.0474389	0.0657663	0.061983	0.0541367	0.0969375	0.0431353	-0.0023076	0.0339865	0.0254437	-0.0402935	-0.0144165	-0.0283724	0.0060962	-0.0236889	0.0446579	0.114401	0.0473949	0.0471712	0.185888
	0.0143945	0.0407122	-0.00711692	0.0294557	-0.0329851	-0.00773965	-0.0367207	0.00989784	-0.0155069	-0.0936429	-0.0595983	-0.0384873	-0.00259391	-0.0511955	0.0527035	0.0249472	-0.00188963	0.0968492	0.0666825	-0.00667166	0.0545727	0.0468416	0.020486	0.0456434	0.0183303	-0.0293935	0.0083986	0.0121028	-0.0448181	-0.014333	-0.0360057	0.018972	-0.0364347	0.030495	0.0747363	0.0577132	0.0557258	0.13479
	-0.00317747	0.0442941	0.0119875	0.0293362	-0.0372094	-0.00925269	-0.0359782	0.0162176	-0.0314298	-0.0763789	-0.0488442	-0.0607753	0.0123861	-0.0407363	0.00790477	0.0116013	0.00927647	0.0617749	0.0784492	-0.021503	0.0663308	0.0426097	0.0448226	0.0143315	-0.0242034	-0.0486664	-0.00575645	0.00691908	-0.0351471	-0.00752122	0.00478509	0.0339085	-0.0644108	0.00597226	0.0411586	0.04056	0.059394	0.122989
	-0.0092266	0.0594163	0.0205771	0.0187577	-0.0312643	-0.0263376	-0.0319227	-0.0105779	-0.0373172	-0.0360604	0.0231783	-0.0357172	-0.0292018	-0.0275737	0.0174177	0.0103848	0.0584486	0.0459043	0.0648641	0.0181979	0.0476503	0.0796589	0.0875675	0.0267861	-0.0225336	-0.0485597	0.0169206	-0.0250014	-0.0131995	0.00378779	-0.00138571	0.0325764	-0.0415341	0.000808724	0.0369499	0.0224865	0.0446627	0.11232
	-0.0221306	0.0619566	0.025687	0.0325111	-0.0354734	-0.0181636	-0.044387	-0.0138932	-0.0184365	0.0331656	0.126962	0.0318471	-0.051367	-0.0206077	-0.0208408	0.0012373	0.0449783	-0.00200741	0.0381514	0.0359031	0.00271981	0.0602031	0.0465363	0.0358169	0.0361291	-0.0232217	0.0138479	-0.106247	-0.0414823	-0.052082	-0.054013	-0.00998788	-0.0306428	0.00873971	0.0286129	0.000550925	0.00213809	0.0598921
	-0.00812062	0.0305996	0.0171628	0.0385174	-0.0473197	0.00615165	-0.0369911	-0.0310997	0.00848345	0.0542103	0.162846	0.0971662	-0.0515893	-0.00654567	-0.0491961	-0.00697898	-0.0137064	-0.018317	-0.0204004	-0.000485086	-0.0522398	0.0353993	-0.003102	0.00963816	0.0801754	-0.0234118	-0.0182889	-0.145435	-0.0680562	-0.110374	-0.122922	-0.0533837	-0.0670681	-0.0341733	-0.0182977	-0.0383352	-0.0329704	0.0145827
	0.00360181	0.0039739	0.0112037	0.0450742	-0.0490931	0.0167815	-0.0315421	-0.0223844	0.0313575	0.0733916	0.156595	0.116012	-0.0549364	0.017412	-0.0455878	-0.00829301	-0.0371297	-0.00887831	-0.0389501	-0.00622847	-0.0648068	0.0180322	-0.026467	-0.00132797	0.0901384	-0.0105836	-0.0244377	-0.129664	-0.0459575	-0.0995036	-0.118476	-0.0499443	-0.0645333	-0.0454076	-0.0169527	-0.0418567	-0.0441158	0.000406475
Monkey W	0.0158066	0.015418	-0.00404599	0.0151427	-0.0163487	-0.00567791	-0.0202947	0.0510053	0.0952108	0.115259	0.0823423	0.0737523	0.0858111	0.109463	0.092892	0.0550805	0.0714833	0.0868335	0.0564445	0.0945356	0.0822469	0.0692036	0.0646778	0.131912	0.080928	0.0584714	0.0876509	0.0786073	0.102484	0.0623174	0.101787	0.109997	0.0466396	0.0848865	0.0797459	0.0606494	0.0960647	0.106383
VEH	0.0102441	0.00326937	-0.000241197	0.0203008	-0.0204644	-0.000392808	-0.0127158	0.0560279	0.0965119	0.0995506	0.0744025	0.072632	0.078897	0.0738857	0.0813821	0.042039	0.0667222	0.0597257	0.0339495	0.0729437	0.0793914	0.0757268	0.0506882	0.0742802	0.0741736	0.0429817	0.0766459	0.0914702	0.0838038	0.0658997	0.0443517	0.0719473	0.0353079	0.0460669	0.072644	0.0500714	0.0679526	0.0799563
Large	-0.00378905	-0.0119601	0.00941181	0.0193571	-0.0133859	-0.00156744	0.00193351	0.0548908	0.0976091	0.0933528	0.0754153	0.0737499	0.0579481	0.0792933	0.0809138	0.0489983	0.0679703	0.0322383	0.0492724	0.0651614	0.0696315	0.0901222	0.0342063	0.0398913	0.0823573	0.0651725	0.0796354	0.0951117	0.0621014	0.0719981	0.0167166	0.0664311	0.0458831	0.0294675	0.0695168	0.0258356	0.0517174	0.0646271
Pre	-0.0177188	-0.0186777	0.0205266	0.021717	-0.0253348	0.00732367	0.012164	0.0453977	0.0890028	0.0725132	0.0630577	0.0553193	0.0204152	0.077687	0.0683952	0.0468383	0.0499597	0.0351801	0.0592303	0.0504224	0.0551031	0.072974	0.0307444	0.0307299	0.0901507	0.0599225	0.0770225	0.0762452	0.0209608	0.066169	0.0113259	0.0516298	0.0488692	0.0324896	0.0574467	0.0310047	0.0436156	0.0641744
	-0.0230744	-0.0263647	0.0297862	0.00959267	-0.0187352	0.0126653	0.0161301	0.0485084	0.114555	0.0662334	0.0709215	0.0518128	0.0255346	0.0938049	0.0683943	0.0451613	0.0590461	0.055644	0.0630661	0.059245	0.0621525	0.0637435	0.0320377	0.032533	0.0989804	0.0874593	0.0990613	0.0884279	0.0500982	0.0721139	0.043405	0.0485013	0.059001	0.0539576	0.0659342	0.064942	0.0371791	0.065034
	-0.0190774	-0.0153221	0.02493	-0.0115875	-0.00138813	0.0140297	0.00841531	0.0580878	0.138724	0.0712912	0.0829756	0.0371659	0.0470208	0.0802142	0.0688137	0.0635043	0.0815013	0.06375	0.0417618	0.0609331	0.070846	0.0717644	0.0220584	0.0453041	0.0847177	0.0958742	0.100766	0.0856146	0.0768705	0.0650476	0.0709658	0.0429403	0.0480159	0.0748084	0.0919977	0.10179	0.0492071	0.068558
	0.00266046	-0.00573571	0.0090718	-0.0359034	0.0119415	0.0145482	0.00341719	0.0784298	0.132711	0.106553	0.0957201	0.0575331	0.0509158	0.0581481	0.0629394	0.0758199	0.0770866	0.058701	0.0287806	0.0661262	0.0564538	0.0927094	0.011113	0.0468197	0.0749923	0.0742816	0.0884648	0.0545519	0.0749419	0.0609517	0.0873325	0.0466899	0.0339126	0.0683772	0.100353	0.0901016	0.063495	0.0606395
	0.022825	-0.00494392	0.00181555	-0.04676	0.0186106	0.00965819	-0.00120545	0.0835275	0.108884	0.116457	0.0885214	0.0597671	0.0506205	0.0496613	0.0461244	0.051159	0.0649081	0.0569414	0.0086211	0.0635685	0.0534029	0.0867951	0.0178898	0.0396577	0.0661511	0.047172	0.0653413	0.0317115	0.0546891	0.0391994	0.0806436	0.0389653	0.0250273	0.0572037	0.0659845	0.0538527	0.0737806	0.0568991
	0.0237547	-0.000677668	0.0093306	-0.039082	0.00260767	0.0100023	-0.00593554	0.0686422	0.0800273	0.0868963	0.076788	0.0548048	0.0433562	0.0399739	0.0390682	0.045857	0.0529675	0.057135	0.028841	0.0524438	0.0373362	0.0453143	0.0254145	0.0362564	0.0505898	0.0521404	0.0406796	0.0302415	0.0304792	0.0322898	0.0724106	0.0397132	0.0294147	0.0560631	0.0400785	0.0490547	0.0834588	0.0494171
	0.0266183	-0.00446904	0.00998539	-0.0224256	-0.00527369	0.00521578	-0.0096512	0.0762273	0.0923936	0.0749166	0.0774129	0.0569062	0.0536961	0.0543608	0.0562982	0.0528102	0.0445593	0.0659223	0.0440609	0.0300289	0.0379735	0.0323672	0.0323643	0.0341406	0.0472039	0.0658852	0.0341928	0.0247466	0.0254644	0.0577911	0.0745156	0.0487546	0.0406443	0.0535716	0.0327935	0.0701173	0.107654	0.0679656
	0.0141431	-0.0197995	0.00852791	0.00194496	0.00203002	0.0113846	-0.0182311	0.075074	0.0925547	0.0807502	0.0629464	0.0593536	0.067699	0.0558633	0.0499538	0.0517208	0.041167	0.0715014	0.0648036	0.0333032	0.0242636	0.0280468	0.0379066	0.0326506	0.014766	0.0606088	0.0277679	0.0301411	0.00553491	0.0468242	0.0580816	0.0323461	0.0701524	0.0341748	0.0623609	0.0805219	0.11141	0.084579
	0.0134228	-0.0334961	-0.00176119	0.00956745	0.00339509	0.0211088	-0.0122368	0.0462522	0.0902927	0.0985575	0.0407093	0.0617544	0.0558884	0.0454797	0.036226	0.0421736	0.0461145	0.0254869	0.0605603	0.0235987	-0.0147061	0.0228009	0.0266317	0.0268941	-0.0143963	0.0410152	0.0274308	-0.0032588	0.0174427	0.0174509	0.0478796	0.009942	0.0665755	0.0248086	0.0649233	0.060795	0.0929272	0.0703553
	0.0150513	-0.0368156	0.00281829	-0.00397422	0.0103123	0.0179136	-0.00530574	0.0272234	0.0749852	0.099612	0.0320358	0.0384328	0.0499936	0.0487195	0.0288391	0.0411561	0.0530058	-0.0130969	0.0312528	0.0102933	-0.0332169	-0.00161986	0.00307395	0.0264238	-0.0165107	0.0148045	0.0166923	-0.0226516	0.045353	-0.00449606	0.0368809	0.00789117	0.0399803	0.0220566	0.0411846	0.0487207	0.0739311	0.0522352
	0.0230613	-0.0230861	-0.00117258	-0.0158526	0.0210861	0.000705128	-0.0047412	0.0179783	0.0947982	0.104863	0.0550893	0.0299542	0.0600473	0.0608008	0.0414207	0.0686614	0.068744	-0.0361936	0.00265459	-0.00423994	-0.0115257	-0.00520693	-0.00458264	0.0387889	0.00785368	0.022077	0.0420704	-0.000297639	0.0556622	0.025335	0.0468417	0.0338138	0.0215396	0.0535331	0.0482699	0.0723432	0.0694739	0.0469237
	0.0214528	0.00488706	0.00108806	-0.00803589	0.0137902	-0.0175395	-0.0156427	0.0169058	0.110818	0.115267	0.0629047	0.0486523	0.0599896	0.0825779	0.0657577	0.0793313	0.0744818	-0.0184926	-0.00379952	0.00798415	0.0240382	0.0241369	0.0175967	0.0341986	0.0490693	0.0366345	0.0630305	0.0575431	0.0588509	0.0822489	0.0641528	0.0691064	0.0309928	0.100788	0.0859696	0.100923	0.101457	0.0787615
	0.0289854	0.0244467	0.00388315	-0.00596889	-0.0106815	-0.0188646	-0.0218002	0.0376408	0.106753	0.109918	0.0689372	0.0743694	0.0706001	0.0915251	0.0776175	0.071657	0.0641122	0.0372161	0.0418631	0.0496193	0.0605619	0.0579058	0.0569502	0.032323	0.0740741	0.0452065	0.0394609	0.0984874	0.0687732	0.1139	0.077999	0.0797888	0.0531749	0.123593	0.0971034	0.0931165	0.123149	0.11265
	0.0523165	0.0238128	0.00157094	0.00180072	-0.0480763	-0.0199506	-0.011474	0.0487483	0.108651	0.0845943	0.0462883	0.062742	0.0830323	0.120749	0.0860606	0.0774054	0.0741397	0.0859382	0.0626537	0.0864141	0.0645932	0.079039	0.0746567	0.0402528	0.0631615	0.0579794	0.0118809	0.0791107	0.0818823	0.116345	0.0914839	0.080722	0.063244	0.109473	0.128807	0.0615006	0.137935	0.156575
	0.0645221	0.0140493	0.0002915	0.00022716	-0.0448415	-0.0268901	-0.00735836	0.0174175	0.109226	0.0468457	0.039899	0.0163841	0.10953	0.17838	0.132971	0.126632	0.116696	0.0834066	0.0625314	0.094609	0.081101	0.0735598	0.0645729	0.0396262	0.0124759	0.0541418	-0.0114602	0.0318219	0.0728037	0.0810358	0.0668265	0.0648135	0.0700039	0.0837272	0.11753	0.0439424	0.114052	0.157669
	0.0482189	0.0211197	0.00460247	-0.018099	-0.011775	-0.025837	-0.01823	0.000673424	0.0974209	0.0294827	0.0403331	0.0108315	0.126986	0.242037	0.236114	0.213247	0.16418	0.104853	0.0930495	0.118589	0.115158	0.099344	0.0723086	0.0771664	0.0405394	0.0413255	0.00527699	0.00699368	0.0556129	0.0774449	0.0427258	0.0554135	0.0775369	0.0613756	0.0961576	0.0421361	0.129992	0.117102
	0.0326841	0.0248542	0.0238505	-0.0224971	-0.00181138	-0.0394695	-0.0176108	-0.0192275	0.082872	0.0351116	0.0307743	0.0296997	0.124497	0.291545	0.312036	0.268338	0.211122	0.148212	0.126731	0.138322	0.113591	0.15651	0.141705	0.0822636	0.0937121	0.0409849	0.0146399	0.0203719	0.0677517	0.0615936	0.0259128	0.0515057	0.0458891	0.057467	0.090476	0.0480797	0.127955	0.147358
	0.0358599	0.0263101	0.033322	-0.00569395	-0.00988768	-0.0508916	-0.0290187	-0.0240673	0.0913763	0.0319268	0.00611959	0.0697431	0.113542	0.273322	0.287704	0.274679	0.26135	0.169089	0.158798	0.156166	0.122306	0.212089	0.189489	0.103578	0.177483	0.0637985	0.0305619	0.0732201	0.114309	0.056493	0.0393094	0.0674945	0.0344976	0.0906983	0.113912	0.0742005	0.120373	0.213801
	0.0399673	0.0410423	0.0242122	-0.00241184	-0.0132797	-0.0417096	-0.0478206	-0.0124867	0.0878402	0.0221444	-0.0470488	0.059414	0.0799696	0.227268	0.212501	0.249422	0.26206	0.162903	0.168339	0.160846	0.137977	0.216397	0.171155	0.153613	0.202018	0.0704886	0.0328445	0.0929843	0.0934287	0.0366241	0.0539822	0.058593	0.068114	0.0928855	0.0651595	0.0684656	0.113691	0.213081
	0.0335937	0.0331423	0.0155269	-0.0153316	0.00175666	-0.0193137	-0.0493743	0.044852	0.122303	0.134753	0.098098	0.156848	0.13703	0.284489	0.240904	0.310826	0.335666	0.234719	0.254735	0.23429	0.235938	0.278875	0.228581	0.253457	0.273256	0.172929	0.173529	0.159954	0.212652	0.147031	0.162416	0.146672	0.165801	0.159682	0.130053	0.172222	0.228085	0.277885
	0.0273301	0.0209075	-0.0060514	-0.0369796	0.000741848	-0.000657785	-0.00529065	0.209657	0.332569	0.495323	0.560611	0.564557	0.509767	0.616747	0.558383	0.653529	0.643988	0.567329	0.58386	0.563806	0.577769	0.57843	0.518459	0.571005	0.592388	0.573782	0.603467	0.573547	0.632538	0.575771	0.606999	0.607035	0.578898	0.569601	0.539222	0.573185	0.647314	0.649059
	0.0319574	0.0136577	-0.0252284	-0.0558642	-0.0215212	0.00787243	0.0491261	0.394083	0.613822	0.890614	1.07299	1.02513	0.974119	1.01924	0.92937	1.05235	1.03233	0.963478	0.963674	0.963959	0.974975	0.929569	0.903522	0.947777	0.981595	1.02058	1.0604	1.06534	1.11082	1.07911	1.13319	1.1301	1.06531	1.04055	0.999552	1.03758	1.10666	1.09109
	0.0367319	0.0141027	-0.0310571	-0.055577	-0.0317906	0.00575682	0.0618333	0.429059	0.645676	0.930216	1.15352	1.08899	1.03235	1.05627	0.971474	1.07733	1.06925	0.994219	1.00534	1.0141	1.01216	0.966985	0.951593	0.981343	1.02891	1.07035	1.11491	1.14041	1.16876	1.14543	1.20739	1.19259	1.13013	1.1006	1.06731	1.0958	1.14885	1.14259
Monkey W	0.0150735	-0.0163484	0.0174081	0.00889392	-0.0144544	-0.0237578	0.013185	0.0241034	0.0558409	0.0582508	0.0560611	0.0145956	0.0448307	0.0575316	0.0370855	0.0368634	0.0374197	0.0612419	0.0450559	0.0720819	0.0484144	0.0233824	0.0645395	0.0805262	0.0192974	0.0221764	0.0417278	0.0370195	0.0534588	0.0617037	0.0591934	0.079985	0.0508374	0.0810349	0.0296466	0.0546237	0.087244	0.084573
VEH	0.0151102	-0.0222173	0.00409618	0.00977804	-0.012546	-0.00757425	0.0133532	0.0325148	0.0311561	0.0525385	0.0765179	0.0133416	0.0213657	0.0364816	0.0340255	0.0190777	0.0212825	0.0724183	0.0374869	0.0593168	0.0231592	0.010065	0.0622627	0.0813958	-0.0127873	0.00834743	0.0526347	0.0437802	0.0432893	0.0494867	0.0581091	0.0779158	0.049202	0.0677594	0.0398672	0.0716582	0.0621778	0.0980928
Large	0.00119354	-0.00863948	-0.00230412	0.00265814	-0.0151951	0.0151375	0.00714957	0.0503654	0.0364141	0.0702151	0.0743808	0.0304655	0.0421322	0.0237476	0.0421559	0.0128802	0.0204574	0.06724	0.0379957	0.0319182	0.0117501	-0.00975931	0.046769	0.0790942	-0.0137219	0.0210189	0.0527358	0.0385268	0.0443959	0.047527	0.0584709	0.0802601	0.0584049	0.0460668	0.0517757	0.108165	0.0428629	0.0813695
Post	0.00586053	0.00321849	-0.015564	-0.00565662	-0.0101868	0.0226084	-0.000280046	0.0573355	0.0582115	0.0702356	0.0569116	0.0475378	0.0813436	0.0406611	0.0876671	0.0152835	0.0506054	0.0527355	0.0412065	0.0293994	0.0192138	0.00274418	0.044068	0.0903474	0.0223454	0.0302911	0.0298556	0.0500512	0.0619433	0.0646211	0.0889985	0.0801045	0.0612144	0.0563151	0.0552454	0.0857133	0.042101	0.0617549
	0.000563147	-0.00196401	-0.0258823	0.00763748	-0.0129132	0.0258952	0.00666365	0.0799676	0.0840753	0.0741781	0.0637639	0.0470741	0.0989909	0.0854457	0.106529	0.0259282	0.0706809	0.0578262	0.0499146	0.0487196	0.0330049	0.0216077	0.0348846	0.0860053	0.0721862	0.0578185	0.042947	0.0476814	0.0817316	0.0791153	0.105911	0.0824848	0.0718709	0.0886894	0.0663588	0.087275	0.0529917	0.0665057
	-0.000328046	-0.00557177	-0.0303839	0.0141631	-0.00943227	0.0275856	0.00396739	0.108342	0.0962409	0.078155	0.085312	0.0376458	0.0807489	0.114094	0.0936102	0.0490973	0.090503	0.0518692	0.0792228	0.0653674	0.0360219	0.0446662	0.0446484	0.0805927	0.0784647	0.069438	0.0629622	0.0606918	0.0943031	0.103343	0.0821759	0.0701034	0.074477	0.0918543	0.0893274	0.0789784	0.0536766	0.0533754
	-0.0219553	6.93669e-05	-0.0148658	0.0266745	-0.0188987	0.0320443	-0.00306838	0.11262	0.0867914	0.0969027	0.106989	0.0369582	0.0646429	0.0988617	0.0633892	0.0604815	0.0930613	0.0488531	0.0596481	0.0679797	0.0309383	0.0616944	0.0419498	0.084891	0.0771717	0.0717654	0.0880919	0.0845103	0.0797487	0.106029	0.0901892	0.0881999	0.0703967	0.079953	0.0981701	0.0796451	0.0708796	0.0730956
	-0.0369329	-0.00224541	-0.00250711	0.0347414	-0.0165215	0.0249601	-0.00149456	0.0994408	0.0887378	0.0948492	0.108916	0.0335874	0.0727384	0.0641687	0.0227252	0.0623767	0.0835783	0.0421092	0.0328787	0.060315	0.034828	0.0462611	0.0321986	0.0828401	0.0804767	0.0587249	0.0827576	0.0743275	0.0995167	0.107069	0.0662328	0.095129	0.0781025	0.0754672	0.099098	0.081684	0.0955664	0.0905714
	-0.0386913	-0.0140216	0.000781588	0.0156513	0.00163532	0.0177917	0.016853	0.0696683	0.0794601	0.0836524	0.0966339	0.0456167	0.0676509	0.0375179	-0.00175309	0.0431192	0.0722168	0.0440909	0.0656161	0.0662629	0.0299632	0.0157184	0.013621	0.0953644	0.0898099	0.0747849	0.0952074	0.0631732	0.132398	0.0785534	0.0570954	0.10774	0.106144	0.068987	0.106237	0.088107	0.074095	0.115927
	-0.00839159	-0.0351207	-0.00560409	0.0133519	0.00372932	0.0139985	0.0180366	0.0544684	0.0879533	0.0708736	0.0952394	0.0589792	0.0703539	0.0465354	0.00154526	0.0529387	0.0478232	0.0412703	0.0801389	0.0991258	0.0534177	-0.00707355	0.0149232	0.0836785	0.0760205	0.0897474	0.095763	0.0699057	0.101779	0.0534923	0.0524887	0.0918333	0.12343	0.0591178	0.0841898	0.0713789	0.0478662	0.119078
	-0.00175496	-0.0349295	-0.0113224	0.0121378	0.00731458	0.0209241	0.00763039	0.0462409	0.0692256	0.0606691	0.0701601	0.0570128	0.0718274	0.0222277	0.0168969	0.0541616	0.0196801	0.0329601	0.0726405	0.0655231	0.044302	0.000293115	-0.000947056	0.051561	0.033014	0.0505264	0.0662817	0.0604937	0.0621081	0.0160853	0.0627784	0.0784192	0.0756727	0.031599	0.0458886	0.0345585	0.0244722	0.087357
	-0.00121587	-0.0157236	-0.014341	0.00827814	0.000334958	0.0229763	-0.000308837	0.0328618	0.0649459	0.055502	0.0404832	0.0388208	0.0688779	0.00799061	0.0216809	0.0731545	0.0248834	0.0181361	0.0480257	0.0439545	0.0290224	0.0335241	0.00508601	0.0460375	-0.0226839	0.0176824	0.0332931	0.0459952	0.050677	0.0100469	0.0537362	0.0760329	0.0548759	0.0122148	0.0386187	0.0139352	0.0465718	0.0789889
	-0.00100969	0.0184507	-0.0138668	0.000715262	-0.0128556	0.0134627	-0.00489655	0.0211974	0.0741528	0.0523228	0.0321755	0.0244488	0.0708645	0.0106943	0.0365658	0.0931073	0.0309425	0.00757643	0.0184802	0.0579493	0.021925	0.0446222	0.0268872	0.0407001	-0.0545547	0.0134511	0.00838102	0.0337704	0.0309117	0.0224518	0.032185	0.0453174	0.0350673	-0.00558544	0.0315784	0.0120952	0.0532114	0.0712767
	0.00364484	0.0438849	-0.00616046	-0.0133101	-0.0318143	0.00638458	-0.00262948	-0.00322005	0.0789966	0.0619839	0.0474397	-0.00343324	0.0508273	0.0499625	0.0309071	0.109459	0.0484884	0.0268447	0.0325698	0.0676155	0.0213815	0.0508474	0.0207305	0.0416005	-0.0302389	0.01362	0.00986432	0.0467107	0.0160918	0.044791	0.0200951	0.053903	0.0693956	0.0194146	0.0393984	0.0370231	0.0633797	0.0796853
	-0.00974168	0.0571352	0.00473018	-0.0263502	-0.0416846	0.0132922	0.00261881	-0.00914416	0.0915842	0.0801093	0.0610195	-0.0134711	0.0467567	0.081627	0.0449395	0.107008	0.0883409	0.0555787	0.0597211	0.0932913	0.046077	0.0587046	0.0228504	0.0494951	0.00635856	0.0233389	0.0568454	0.0838646	0.016781	0.0513398	0.0369355	0.0708902	0.117316	0.0788814	0.0966889	0.0951294	0.115996	0.118143
	0.00919384	0.0423699	0.0263826	-0.0288372	-0.0482172	0.00893518	-0.00982701	0.0169755	0.0906588	0.0917483	0.0552641	0.00313863	0.0592569	0.0825899	0.0921158	0.0583823	0.108453	0.0806409	0.081633	0.122255	0.0471878	0.0535272	0.0590861	0.0609873	0.0162633	0.0409651	0.0909046	0.0955754	0.0343188	0.0540313	0.0552614	0.0891449	0.143117	0.112092	0.153108	0.139903	0.164	0.155713
	0.0267159	0.0067991	0.0318838	-0.020269	-0.0455544	0.0222099	-0.0217853	0.0474655	0.0868627	0.0724308	0.0479062	0.0140024	0.0630624	0.0735088	0.119455	0.0458007	0.120802	0.0983331	0.0944492	0.124392	0.0777341	0.0549097	0.0724153	0.051358	0.0120465	0.0493107	0.0673684	0.0740414	0.0797194	0.0747827	0.0540192	0.0678086	0.14592	0.116116	0.160728	0.146279	0.172926	0.177013
	0.0251735	-0.00184277	0.0215639	-0.012477	-0.0378627	0.0191918	-0.0137468	0.0365696	0.0686319	0.0441772	0.0510681	0.0382396	0.0642648	0.112367	0.119208	0.14428	0.15716	0.140556	0.156258	0.137302	0.139281	0.101449	0.0678563	0.0850538	0.0310638	0.080356	0.0698532	0.0796033	0.13489	0.0933434	0.059547	0.0571886	0.157222	0.12263	0.152676	0.15843	0.167285	0.181461
	0.0203418	0.024778	-0.00775567	-0.0165587	-0.0104518	-0.000990895	-0.0093628	0.0297801	0.0592639	0.0286707	0.0532851	0.0897477	0.112069	0.183042	0.142045	0.28243	0.207775	0.215773	0.224778	0.187773	0.192972	0.163902	0.0954143	0.116678	0.105467	0.0982669	0.0842596	0.0900102	0.135007	0.0962984	0.0841903	0.0567317	0.144069	0.0842726	0.13045	0.153456	0.173272	0.207289
	0.00103997	0.0442025	-0.00832024	-0.0190408	0.00848209	-0.0282238	0.00186034	0.031855	0.0841767	0.0390795	0.0477334	0.101282	0.129201	0.223593	0.184625	0.333115	0.250819	0.26155	0.242653	0.229562	0.234031	0.216385	0.114109	0.16589	0.15464	0.112587	0.101667	0.08001	0.125657	0.11529	0.080491	0.0645282	0.133094	0.0489948	0.0791572	0.158881	0.174717	0.237163
	0.000606885	0.0317123	-0.000486412	-0.0225698	0.0107695	-0.0258553	0.00582287	0.0553489	0.103988	0.0499449	0.0308318	0.0870568	0.126513	0.206916	0.222658	0.324749	0.264891	0.267685	0.220686	0.209069	0.233284	0.242151	0.127288	0.199896	0.158386	0.115977	0.0830909	0.098771	0.122058	0.113037	0.0634342	0.0715527	0.105215	0.0568545	0.0505548	0.135891	0.16597	0.21739
	0.0258529	0.017123	0.00952888	-0.0318361	0.0134084	-0.0306209	-0.00345622	0.0670438	0.0804248	0.0547588	-0.0263414	0.0585608	0.0901281	0.164507	0.219781	0.305642	0.224998	0.227493	0.182194	0.17343	0.19222	0.203272	0.159325	0.220337	0.16073	0.0904852	0.0714511	0.12202	0.0884537	0.0779991	0.0301362	0.0407353	0.0708298	0.0347928	0.0262993	0.0864685	0.121137	0.141093
	0.0306761	0.0204756	-0.00244208	-0.0252437	0.0222946	-0.0291721	-0.0165885	0.114666	0.121487	0.110167	0.0804432	0.153194	0.153834	0.197203	0.293925	0.317792	0.307576	0.27094	0.236666	0.223721	0.235938	0.268569	0.239647	0.268288	0.240781	0.172159	0.160221	0.229646	0.126853	0.163609	0.16119	0.127303	0.150579	0.121179	0.121067	0.143758	0.185755	0.155176
	0.0264474	0.00758748	-0.0108483	0.00788096	0.0179069	-0.0355257	-0.0134487	0.243931	0.354461	0.463177	0.590453	0.56805	0.490487	0.528679	0.619917	0.615955	0.639068	0.588399	0.592099	0.581952	0.582236	0.599699	0.559111	0.555861	0.590437	0.539005	0.510263	0.612273	0.536918	0.587926	0.609479	0.619005	0.592026	0.572275	0.538224	0.539125	0.604296	0.54196
	0.0241177	-0.0111006	-0.0111163	0.0177919	0.020994	-0.0454312	0.00474446	0.405225	0.665568	0.914384	1.144	1.02534	0.926356	0.925058	1.00431	0.945276	0.997577	0.977886	1.0029	1.00282	1.01607	0.988818	0.953081	0.924083	0.990196	0.952736	0.915232	1.03363	1.04641	1.08984	1.13349	1.17828	1.13737	1.10293	1.05103	1.05193	1.09737	1.03648
	0.0215591	-0.0145551	-0.0147715	0.0170099	0.0143412	-0.042691	0.0191074	0.435666	0.71307	0.990796	1.22069	1.07103	0.982927	0.964164	1.02884	0.954133	1.0219	0.995752	1.02558	1.03317	1.04545	1.01483	0.98556	0.96175	1.03396	1.00437	0.968468	1.06542	1.12251	1.16028	1.2088	1.26266	1.22223	1.1809	1.12232	1.12126	1.15025	1.11216
Monkey W	0.000733115	0.0317664	-0.0214541	0.00624875	-0.00189427	0.0180799	-0.0334798	0.0269019	0.0393699	0.0570083	0.0262812	0.0591567	0.0409803	0.0519317	0.0558065	0.0182171	0.0340636	0.0255916	0.0113886	0.0224537	0.0338325	0.0458212	0.000138304	0.0513853	0.0616305	0.0362949	0.0459231	0.0415878	0.0490254	0.000613643	0.0425933	0.0300116	-0.00419772	0.00385159	0.0500994	0.00602572	0.00882066	0.0218104
VEH	-0.0048661	0.0254866	-0.00433738	0.0105227	-0.00791838	0.00718145	-0.0260689	0.0235131	0.0653558	0.0470121	-0.0021154	0.0592904	0.0575312	0.037404	0.0473566	0.0229614	0.0454397	-0.0126927	-0.00353745	0.0136269	0.0562322	0.0656619	-0.0115745	-0.00711569	0.0869609	0.0346343	0.0240112	0.04769	0.0405146	0.016413	-0.0137574	-0.00596854	-0.0138941	-0.0216925	0.0327768	-0.0215868	0.00577479	-0.0181366
Large	-0.00498259	-0.0033206	0.0117159	0.016699	0.00180925	-0.0167049	-0.00521605	0.0045254	0.061195	0.0231377	0.0010345	0.0432844	0.015816	0.0555456	0.0387578	0.0361181	0.0475129	-0.0350017	0.0112767	0.0332431	0.0578814	0.0998815	-0.0125627	-0.0392029	0.0960793	0.0441536	0.0268996	0.0565849	0.0177055	0.0244711	-0.0417543	-0.013829	-0.0125218	-0.0165993	0.0177411	-0.0823296	0.00885456	-0.0167424
Pre-Post	-0.0235793	-0.0218962	0.0360906	0.0273736	-0.015148	-0.0152847	0.0124441	-0.0119378	0.0307914	0.00227756	0.00614611	0.00778148	-0.0609284	0.0370259	-0.0192719	0.0315548	-0.000645736	-0.0175554	0.0180238	0.0210231	0.0358893	0.0702298	-0.0133235	-0.0596175	0.0678053	0.0296314	0.0471669	0.026194	-0.0409825	0.00154786	-0.0776726	-0.0284747	-0.0123452	-0.0238255	0.00220127	-0.0547086	0.00151457	0.00241945
	-0.0236375	-0.0244007	0.0556685	0.00195519	-0.00582203	-0.0132299	0.0094664	-0.0314592	0.0304795	-0.00794466	0.00715762	0.00473873	-0.0734563	0.00835924	-0.0381346	0.0192331	-0.0116348	-0.00218217	0.0131515	0.0105254	0.0291476	0.0421358	-0.00284686	-0.0534723	0.0267942	0.0296408	0.0561142	0.0407465	-0.0316333	-0.00700135	-0.0625061	-0.0339835	-0.0128698	-0.0347318	-0.000424568	-0.022333	-0.0158126	-0.00147162
	-0.0187493	-0.00975029	0.0553139	-0.0257505	0.00804414	-0.0135558	0.00444791	-0.0502538	0.0424827	-0.00686373	-0.00233642	-0.000479859	-0.0337281	-0.0338802	-0.0247965	0.014407	-0.00900165	0.0118808	-0.037461	-0.00443427	0.0348241	0.0270982	-0.0225901	-0.0352885	0.00625299	0.0264362	0.0378034	0.0249229	-0.0174326	-0.0382952	-0.0112101	-0.0271631	-0.0264611	-0.0170459	0.00267031	0.0228114	-0.00446953	0.0151826
	0.0246158	-0.00580508	0.0239376	-0.062578	0.0308402	-0.0174962	0.00648557	-0.0341898	0.0459195	0.00965002	-0.0112686	0.0205748	-0.0137271	-0.0407135	-0.000449713	0.0153384	-0.0159748	0.00984789	-0.0308675	-0.00185349	0.0255154	0.0310149	-0.0308369	-0.0380713	-0.0021794	0.00251619	0.000372845	-0.0299583	-0.00480681	-0.0450774	-0.00285676	-0.04151	-0.036484	-0.0115757	0.00218268	0.0104565	-0.0073846	-0.012456
	0.0597579	-0.00269851	0.00432266	-0.0815014	0.0351321	-0.0153019	0.000289104	-0.0159133	0.020146	0.0216076	-0.020395	0.0261797	-0.0221178	-0.0145073	0.0233992	-0.0112177	-0.0186702	0.0148322	-0.0242576	0.0032535	0.0185749	0.040534	-0.0143089	-0.0431824	-0.0143256	-0.011553	-0.0174163	-0.042616	-0.0448275	-0.0678693	0.0144108	-0.0561636	-0.0530752	-0.0182635	-0.0331136	-0.0278312	-0.0217858	-0.0336723
	0.062446	0.013344	0.00854902	-0.0547333	0.000972346	-0.00778946	-0.0227886	-0.0010261	0.000567189	0.00324398	-0.019846	0.00918817	-0.0242947	0.00245597	0.0408213	0.00273777	-0.0192493	0.0130441	-0.036775	-0.0138192	0.00737298	0.0295959	0.0117935	-0.059108	-0.0392201	-0.0226445	-0.0545278	-0.0329318	-0.101919	-0.0462636	0.0153152	-0.0680267	-0.0767289	-0.0129239	-0.0661585	-0.0390523	0.00936376	-0.0665103
	0.0350099	0.0306516	0.0155895	-0.0357774	-0.00900302	-0.00878275	-0.0276878	0.0217588	0.00444026	0.00404295	-0.0178265	-0.00207294	-0.0166578	0.00782545	0.0547529	-0.00012847	-0.00326388	0.024652	-0.0360779	-0.0690969	-0.0154442	0.0394407	0.0174411	-0.049538	-0.0288166	-0.0238622	-0.0615702	-0.0451591	-0.076315	0.00429872	0.0220268	-0.0430787	-0.0827857	-0.00554623	-0.0513963	-0.00126158	0.0597879	-0.0511124
	0.0158981	0.0151301	0.0198503	-0.0101929	-0.00528456	-0.00953952	-0.0258615	0.0288331	0.0233291	0.0200811	-0.00721374	0.00234076	-0.0041284	0.0336356	0.0330569	-0.00244089	0.0214869	0.0385414	-0.00783689	-0.0322199	-0.0200384	0.0277536	0.0388537	-0.0189105	-0.018248	0.0100824	-0.0385138	-0.0303526	-0.0565732	0.0307389	-0.00469678	-0.0460731	-0.00552034	0.00257571	0.0164723	0.0459633	0.0869375	-0.00277799
	0.0146386	-0.0177724	0.0125798	0.00128931	0.00306013	-0.00186752	-0.011928	0.0133904	0.0253468	0.0430555	0.000226125	0.0229336	-0.0129895	0.037489	0.0145451	-0.0309808	0.0212311	0.00735081	0.0125345	-0.0203558	-0.0437285	-0.0107232	0.0215457	-0.0191434	0.00828761	0.0233328	-0.00586236	-0.049254	-0.0332343	0.00740394	-0.00585657	-0.0660909	0.0116997	0.0125937	0.0263046	0.0468598	0.0463554	-0.00863357
	0.016061	-0.0552663	0.0166851	-0.00468948	0.0231679	0.00445094	-0.000409186	0.00602609	0.000832352	0.0472892	-0.000139746	0.013984	-0.0208708	0.0380252	-0.0077267	-0.0519512	0.0220632	-0.0206734	0.0127726	-0.047656	-0.0551419	-0.0462421	-0.0238133	-0.0142763	0.0380441	0.00135336	0.00831126	-0.056422	0.0144413	-0.0269478	0.00469589	-0.0374262	0.00491301	0.0276421	0.00960625	0.0366255	0.0207197	-0.0190415
	0.0194164	-0.066971	0.00498788	-0.00254251	0.0529004	-0.00567945	-0.00211172	0.0211984	0.0158015	0.0428791	0.00764961	0.0333874	0.00922004	0.0108383	0.0105136	-0.0407974	0.0202556	-0.0630383	-0.0299152	-0.0718555	-0.0329072	-0.0560543	-0.0253131	-0.00281153	0.0380926	0.00845696	0.0322061	-0.0470083	0.0395704	-0.0194561	0.0267466	-0.0200892	-0.047856	0.0341185	0.00887142	0.03532	0.00609418	-0.0327616
	0.0311945	-0.0522482	-0.00364212	0.0183143	0.0554748	-0.0308318	-0.0182615	0.0260499	0.0192334	0.0351575	0.00188518	0.0621235	0.0132329	0.000950978	0.0208182	-0.0276768	-0.0138591	-0.0740713	-0.0635207	-0.0853071	-0.0220389	-0.0345678	-0.00525376	-0.0152965	0.0427107	0.0132956	0.00618508	-0.0263215	0.0420699	0.0309091	0.0272173	-0.00178379	-0.0863234	0.0219066	-0.0107192	0.00579405	-0.0145392	-0.0393811
	0.0197916	-0.0179232	-0.0224994	0.0228683	0.0375357	-0.0277998	-0.0119732	0.0206653	0.0160944	0.0181693	0.0136732	0.0712308	0.0113432	0.00893528	-0.0144983	0.0132747	-0.0443408	-0.0434248	-0.0397699	-0.0726352	0.013374	0.00437862	-0.00213594	-0.0286643	0.0578109	0.00424137	-0.0514436	0.00291206	0.0344544	0.0598684	0.0227376	-0.00935612	-0.0899421	0.0115003	-0.0560045	-0.0467869	-0.0408501	-0.0430633
	0.0256006	0.0170137	-0.0303128	0.0220697	-0.00252188	-0.0421606	0.0103113	0.00128276	0.0217882	0.0121635	-0.00161789	0.0487396	0.0199698	0.0472405	-0.033394	0.0316047	-0.0466619	-0.012395	-0.0317955	-0.0379782	-0.0131408	0.0241293	0.00224142	-0.0111052	0.051115	0.00866878	-0.0554875	0.00506931	0.00216292	0.0415628	0.0374647	0.0129133	-0.0826761	-0.00664324	-0.0319206	-0.0847788	-0.0349903	-0.0204378
	0.0393486	0.0158921	-0.0212724	0.0127042	-0.00697885	-0.0460819	0.00638839	-0.019152	0.0405939	0.00266845	-0.0111691	-0.0218556	0.0452648	0.0660135	0.0137633	-0.0176471	-0.040464	-0.0571498	-0.0937263	-0.0426928	-0.0581795	-0.0278888	-0.00328338	-0.0454276	-0.0185879	-0.0262142	-0.0813134	-0.0477815	-0.062086	-0.0123076	0.00727952	0.00762493	-0.0872181	-0.0389033	-0.0351462	-0.114487	-0.0532338	-0.0237919
	0.0278771	-0.00365836	0.0123581	-0.00154025	-0.00132329	-0.0248461	-0.00886721	-0.0291067	0.038157	0.000812022	-0.012952	-0.0789162	0.0149171	0.0589947	0.0940691	-0.0691833	-0.0435959	-0.110919	-0.131729	-0.0691834	-0.0778142	-0.0645576	-0.0231057	-0.0395113	-0.064928	-0.0569414	-0.0789826	-0.0830166	-0.0793936	-0.0188535	-0.0414645	-0.00131812	-0.0665326	-0.022897	-0.0342929	-0.11132	-0.0432797	-0.0901872
	0.0316441	-0.0193482	0.0321707	-0.00345631	-0.0102935	-0.0112457	-0.0194711	-0.0510826	-0.0013047	-0.00396797	-0.0169591	-0.0715824	-0.00470396	0.0679524	0.127411	-0.0647767	-0.0396979	-0.113339	-0.115921	-0.0912407	-0.12044	-0.0598748	0.027596	-0.083626	-0.0609275	-0.0716021	-0.0870276	-0.0596381	-0.0579056	-0.0536962	-0.0545782	-0.0130225	-0.0872054	0.00847219	0.0113188	-0.110801	-0.0467617	-0.089805
	0.035253	-0.00540228	0.0338084	0.0168758	-0.0206572	-0.0250363	-0.0348415	-0.0794161	-0.0126121	-0.0180181	-0.0247122	-0.0173137	-0.0129707	0.0664052	0.065046	-0.0500699	-0.00354179	-0.0985953	-0.0618881	-0.0529027	-0.110978	-0.0300621	0.0622011	-0.0963185	0.0190967	-0.0521786	-0.0525291	-0.025551	-0.00774893	-0.0565439	-0.0241248	-0.0040582	-0.0707173	0.0338437	0.0633572	-0.0616907	-0.0455965	-0.00358826
	0.0141144	0.0239192	0.0146833	0.0294243	-0.0266881	-0.0110887	-0.0443644	-0.0795305	0.00741539	-0.0326143	-0.0207073	0.000853196	-0.0101585	0.0627612	-0.00728065	-0.0562197	0.0370612	-0.0645897	-0.0138553	-0.012584	-0.0542437	0.0131253	0.0118294	-0.0667244	0.0412877	-0.0199966	-0.0386067	-0.0290357	0.00497492	-0.041375	0.023846	0.0178577	-0.00271579	0.0580928	0.0388602	-0.0180028	-0.00744564	0.0719885
	0.00291756	0.0126667	0.017969	0.00991209	-0.020538	0.00985839	-0.0327858	-0.0698141	0.000816462	0.0245857	0.0176548	0.00365362	-0.0168036	0.0872852	-0.0530206	-0.00696692	0.0280902	-0.0362213	0.0180687	0.010569	6.72806e-07	0.0103061	-0.0110659	-0.0148314	0.0324745	0.000770654	0.0133086	-0.0696924	0.085799	-0.0165785	0.00122668	0.0193686	0.0152219	0.0385023	0.00898567	0.0284642	0.0423297	0.122709
	0.000882724	0.0133201	0.00479687	-0.0448606	-0.017165	0.0348679	0.00815807	-0.0342745	-0.0218922	0.0321455	-0.0298425	-0.00349301	0.0192801	0.088068	-0.0615338	0.0375737	0.00492047	-0.0210695	-0.00823891	-0.018146	-0.00446654	-0.0212687	-0.0406519	0.0151442	0.00195037	0.0347767	0.0932039	-0.0387268	0.0956197	-0.0121543	-0.00248039	-0.0119703	-0.0131281	-0.00267329	0.000997446	0.0340605	0.043018	0.107099
	0.00783975	0.0247584	-0.0141121	-0.073656	-0.0425152	0.0533036	0.0443816	-0.0111414	-0.051746	-0.0237693	-0.0710058	-0.000215939	0.0477629	0.0941872	-0.0749448	0.107075	0.0347492	-0.0144081	-0.0392264	-0.0388646	-0.0410954	-0.0592488	-0.0495588	0.0236942	-0.00860157	0.0678431	0.145166	0.0317144	0.0644049	-0.0107351	-0.000304306	-0.0481791	-0.0720576	-0.0623842	-0.0514823	-0.0143476	0.00929073	0.054605
	0.0151728	0.0286578	-0.0162856	-0.072587	-0.0461318	0.0484479	0.0427259	-0.00660679	-0.0673945	-0.0605806	-0.0671684	0.01796	0.0494279	0.092102	-0.0573632	0.123202	0.047353	-0.00153299	-0.0202351	-0.0190638	-0.0332856	-0.0478436	-0.0339677	0.0195931	-0.00504493	0.0659814	0.146442	0.0749887	0.0462509	-0.0148474	-0.00140395	-0.0700712	-0.0921023	-0.0803015	-0.0550082	-0.0254662	-0.00139625	0.0304318
Monkey W	0.0139555	-0.0146765	0.0076345	0.0244446	0.0195822	-0.0305605	-0.0203798	0.0545116	0.072693	0.0451052	0.0533544	0.0571643	0.0189295	0.0394813	0.0610706	0.0907454	0.0547754	0.0688458	0.0880666	0.0563766	0.0505178	0.0413245	0.0519447	0.0644153	0.0301577	0.0850701	0.0474706	0.0538587	0.0399463	0.075213	0.045646	0.0472825	0.0511037	0.0492339	0.0728836	0.06464	0.0770514	0.0871764
VEH	0.0218802	-0.0157701	0.00052231	0.0328533	-2.05726e-06	-0.0315868	-0.00789684	0.0656397	0.0952714	0.0436957	0.048693	0.0689891	0.0142318	0.0201176	0.0641338	0.0996765	0.0481323	0.0609292	0.0631465	0.0824309	0.0377135	0.0277311	0.08172	0.0687188	0.0805739	0.0908828	0.0386759	0.0409011	0.0667751	0.100472	0.0564859	0.0770269	0.0976172	0.06519	0.120988	0.0751485	0.102834	0.091069
Small	0.0204304	-0.0212413	0.00899654	0.0220977	0.000721871	-0.0251178	-0.00588745	0.0752582	0.11567	0.092346	0.0864704	0.0826343	0.0618816	0.0226858	0.0518434	0.0741948	0.0280756	0.0570092	0.0531873	0.088249	0.0188782	0.036957	0.0944379	0.0576139	0.0967566	0.0954202	0.0406836	0.0234802	0.0974338	0.100903	0.0631855	0.0789895	0.139433	0.0573461	0.114127	0.0494895	0.0965557	0.0676186
Pre	0.01743	-0.019821	0.00705931	0.0104642	0.0122286	-0.0158607	-0.0115005	0.0908858	0.0967051	0.137472	0.125652	0.0874994	0.088502	0.0269202	0.0337209	0.0652137	0.0381225	0.0642723	0.0434989	0.08964	0.0423528	0.0493719	0.105679	0.052731	0.07704	0.106362	0.0561277	0.03731	0.108194	0.105895	0.0775663	0.0752907	0.108335	0.0494147	0.0879318	0.0357864	0.0591689	0.033887
	0.0133615	-0.0169349	-0.00645169	0.00971199	0.0175325	-0.00376571	-0.0134537	0.0919916	0.0861992	0.136997	0.112643	0.0863834	0.0869453	0.0543678	0.0577604	0.095791	0.0806241	0.0375369	0.0422894	0.0641837	0.0640819	0.0639063	0.108594	0.0599695	0.063013	0.11827	0.0655626	0.0676447	0.0892713	0.0848168	0.0828732	0.062583	0.068654	0.0151401	0.0547818	0.0497024	0.0318739	0.027796
	0.0148581	0.00293864	-0.0141466	-0.00510803	-0.00411914	0.00782227	-0.00224521	0.0687268	0.0973865	0.1209	0.0924088	0.0992274	0.0648365	0.0860567	0.0700609	0.108447	0.100174	0.0451681	0.0437563	0.0639892	0.0878306	0.0682725	0.112962	0.0764665	0.0691829	0.111574	0.0703898	0.0924921	0.0986272	0.0710326	0.108408	0.0613896	0.0717345	0.0108084	0.0421298	0.0696933	0.0298505	0.0547498
	0.0158339	0.0237213	-0.021371	-0.0230468	-0.01355	0.00116278	0.0172499	0.0308849	0.122269	0.114577	0.076338	0.107733	0.0618898	0.0848773	0.0938549	0.109824	0.0981051	0.045281	0.0614487	0.0628174	0.0669032	0.080773	0.0808339	0.0814973	0.0689597	0.0729127	0.0760972	0.0682179	0.0730794	0.0650535	0.107008	0.0761765	0.0784241	0.0419501	0.0463335	0.116896	0.0477406	0.0763091
	0.0210738	0.0244315	-0.0344956	0.000277697	-0.0167196	-0.0193857	0.0248179	0.0192914	0.110866	0.097135	0.0779819	0.104879	0.0766548	0.0676208	0.124708	0.0998797	0.105876	0.050997	0.0918344	0.067485	0.0525967	0.0919815	0.0517841	0.0762617	0.0789618	0.0721339	0.0882969	0.0722268	0.0556746	0.0970455	0.116942	0.113284	0.101091	0.101989	0.0732258	0.144109	0.112291	0.105934
	0.0293124	0.0187113	-0.0354075	0.0137538	-0.0201455	-0.0199863	0.0137619	0.0239783	0.125147	0.0850737	0.0819362	0.088167	0.0905464	0.0599536	0.124965	0.086243	0.113637	0.0749934	0.094792	0.0946509	0.0468672	0.0882827	0.0320755	0.0828067	0.0861364	0.0843778	0.0822286	0.0843056	0.0560237	0.126623	0.112052	0.123173	0.0969639	0.131787	0.0831297	0.134963	0.141701	0.0961721
	0.0243797	0.0367712	-0.00995018	0.00250629	-0.024815	-0.018269	-0.0106229	0.0367067	0.121144	0.0885657	0.0946697	0.0749218	0.080412	0.0626455	0.104031	0.0868569	0.123569	0.0980001	0.0611356	0.11069	0.0646741	0.070486	0.0469783	0.101164	0.0741795	0.0723581	0.0631099	0.103944	0.073067	0.125867	0.0900828	0.0914013	0.0818638	0.0980035	0.0860641	0.109821	0.131071	0.115034
	0.00370867	0.0355208	0.0118729	-0.0102939	-0.016524	-0.00295865	-0.0213258	0.0566044	0.0979493	0.0892831	0.0568648	0.0517711	0.0328835	0.0607176	0.0652918	0.0808793	0.0794198	0.0746888	0.00431473	0.102005	0.0840074	0.0471691	0.0453748	0.100688	0.0515777	0.0709961	0.0398665	0.0966653	0.0795248	0.0840407	0.0514099	0.0386009	0.0626943	0.0401999	0.0931406	0.0656047	0.0897521	0.11499
	-0.0162319	0.0241524	0.0197264	-0.0278447	0.00534475	0.00691735	-0.0120642	0.0632446	0.0498293	0.0690321	0.0241352	0.0416904	0.0122065	0.0576879	0.0366202	0.0568249	0.0153773	0.0331173	-0.0188914	0.0579514	0.0726221	0.0291808	0.0170578	0.0721248	0.0201015	0.0371813	0.0199699	0.0652228	0.0789222	0.0258703	0.0105195	0.0177455	0.0383326	0.0257996	0.0968532	0.0443429	0.0640398	0.10269
	-0.00949119	-0.00454427	0.00552451	-0.0267276	0.0227885	0.0213965	-0.00894636	0.0488622	0.0387746	0.0739299	0.0102751	0.0263275	0.0237776	0.0583607	0.0467674	0.046899	0.00794299	0.0388025	-0.00150852	0.0355336	0.0442015	0.027078	-0.00526487	0.0279934	0.0172659	0.047669	0.0130793	0.0493091	0.0770638	0.0175353	-0.00157589	0.0446295	0.0582206	0.030641	0.117986	0.0939979	0.120508	0.119692
	0.0100214	-0.0146711	-0.000482162	-0.00296548	0.0202835	0.0102884	-0.0224746	0.0413555	0.036148	0.0851491	0.00151392	0.0554111	0.0422583	0.0690993	0.045361	0.0238072	0.0326484	0.0702608	0.0361146	0.0539385	0.0544612	0.0325537	-0.00518871	0.0309331	0.0509942	0.0746919	0.0396035	0.0795215	0.0906454	0.0533181	0.0227218	0.0907367	0.118611	0.073874	0.163809	0.1431	0.167224	0.163923
	0.0140135	-0.0198085	-0.0015853	0.013602	0.0153377	0.0199477	-0.041507	0.0578095	0.0665653	0.109176	0.039138	0.0813579	0.0633332	0.0844886	0.0649473	0.030952	0.104797	0.126248	0.0785907	0.110158	0.110085	0.0484177	0.0504465	0.0886537	0.102238	0.106661	0.0896477	0.132266	0.141506	0.121173	0.071445	0.146647	0.183914	0.122194	0.232024	0.190835	0.214319	0.19434
	0.0289212	0.00065174	-0.00191857	0.0139368	0.00412382	0.00517198	-0.050887	0.0571031	0.0617867	0.0947802	0.085682	0.0647987	0.065134	0.0823558	0.0654102	0.035482	0.104248	0.137988	0.0880547	0.126801	0.123969	0.0543364	0.0584598	0.0860369	0.0838084	0.0753412	0.0673909	0.112965	0.113966	0.115492	0.102575	0.148003	0.18436	0.159705	0.219592	0.160223	0.225638	0.218551
	0.0353452	0.048096	-0.00941059	0.0083328	-0.0381547	-0.0192079	-0.0250007	0.0467378	0.0309657	0.0671743	0.0774821	0.0512613	0.0469389	0.0739447	0.0160156	0.0196752	0.0560907	0.0980448	0.0756051	0.0851124	0.0673869	0.0367265	-0.00270961	0.047009	0.0408157	0.00527066	0.0248275	0.0397477	0.0478244	0.0890265	0.0922842	0.121302	0.125655	0.14449	0.165769	0.115195	0.222934	0.228944
	0.0473906	0.0613368	-0.0340679	0.00812378	-0.0514555	-0.0156177	-0.0157101	0.0254377	0.00395283	0.0260219	0.0383006	0.0481339	0.0319307	0.0518892	-0.00566918	0.0109888	0.0209131	0.048208	0.0570237	0.0509988	0.00215587	0.00500288	-0.0326649	0.0444002	0.0286072	-0.0272364	0.0132267	-0.0334014	0.0165544	0.0648922	0.0736154	0.10129	0.0975871	0.137167	0.128442	0.128014	0.234388	0.238708
	0.0442781	0.0378494	-0.0503236	0.0144068	-0.0361376	0.00275131	-0.0128244	-0.00313945	-0.000262974	0.00409581	-0.00106261	0.0321087	0.00218057	0.0246226	-0.0147263	0.00239891	0.00293288	0.0283438	0.074805	0.0321512	0.0027393	0.00372859	-0.0412498	0.0589604	0.0422149	-0.0265017	0.0317143	-0.0471143	0.0036113	0.0447312	0.0370733	0.0745315	0.0874311	0.118884	0.123283	0.16458	0.254449	0.254539
	0.0411509	0.00465151	-0.0323469	0.0206818	-0.0134758	-0.00720467	-0.0134568	-0.0283814	0.00304119	-0.0143246	-0.0305218	0.00868956	-0.0278701	0.0311974	0.0162728	0.0340209	0.00494958	0.0380703	0.0850375	0.0387771	0.0299699	0.0434417	-0.0267708	0.0793055	0.0421023	-0.0133128	0.0510888	-0.040095	-0.0170419	0.00539331	-0.0204627	0.0453723	0.0997011	0.0785442	0.110992	0.175122	0.241536	0.248529
	0.0387868	-0.00872445	-0.00639985	0.0232786	0.00881292	-0.0250376	-0.0307164	-0.0441009	0.0318408	-0.0231548	-0.0298659	0.0243253	-0.0194694	0.0443666	0.0469808	0.063612	0.0237744	0.0484421	0.102588	0.0528997	0.0484382	0.0616629	0.0289932	0.0867047	0.0347659	0.0176648	0.0338468	-0.0301516	-0.03874	-0.0212759	-0.0784176	0.0121176	0.0715881	0.0530766	0.0687747	0.169022	0.209408	0.206025
	0.0397947	-0.00139429	-0.00112505	-0.00101671	0.0183814	-0.0279827	-0.0266573	-0.027924	0.0384487	-0.0382872	-0.0339689	-0.00494748	-0.0382841	0.0597174	0.0526929	0.0615289	0.0442449	0.0723418	0.0839276	0.0552049	0.0507541	0.0579296	0.0410158	0.0581814	0.00981271	-0.00812707	0.007602	-0.0322353	-0.0583864	-0.0757262	-0.126174	-0.0627964	-0.0275323	-0.0202237	-0.00284789	0.0974136	0.152686	0.149179
	0.0306808	0.00901713	0.00924556	-0.0210723	0.00655919	-0.00912753	-0.0253028	0.0400245	0.11594	0.0258946	0.0797566	0.0926917	0.0949987	0.169376	0.135507	0.165179	0.137539	0.165497	0.168869	0.144465	0.135738	0.142751	0.131154	0.140834	0.0892799	0.0957044	0.112962	0.0780198	0.0604901	0.0139015	0.0101529	0.0274731	0.049231	0.064893	0.0838643	0.149093	0.216697	0.231677
	0.0334301	0.00610365	0.0162711	-0.0373141	-0.00422045	-0.00926231	-0.00500797	0.189616	0.384636	0.386301	0.447256	0.488978	0.47011	0.513927	0.484752	0.528046	0.488546	0.507998	0.492944	0.505128	0.443317	0.502096	0.49668	0.50985	0.465708	0.486853	0.486406	0.492941	0.523746	0.500444	0.500832	0.504381	0.455092	0.443932	0.473303	0.520359	0.587473	0.624842
	0.041989	0.000279164	0.00455155	-0.0359627	-0.0186425	-0.00831642	0.016102	0.389383	0.707501	0.865494	0.911861	0.941217	0.895849	0.912819	0.942866	0.931887	0.921503	0.895113	0.882852	0.906787	0.840039	0.907848	0.929078	0.936362	0.919581	0.901828	0.938998	0.956736	1.01577	1.05888	1.03467	1.02649	0.935581	0.897956	0.931312	0.993565	1.04224	1.06834
	0.0424017	0.00065011	-0.00621605	-0.030566	-0.0221709	-0.0019989	0.0178999	0.435261	0.747002	0.94288	0.989874	1.00249	0.945932	0.948145	1.00345	0.978976	0.983365	0.921715	0.918789	0.949943	0.889821	0.962015	0.982648	1.0089	0.98547	0.947988	1.01358	1.02451	1.08119	1.14225	1.12702	1.1098	1.00931	0.986282	1.00602	1.06549	1.08935	1.10458
Monkey W	0.0144185	-0.0258731	0.0122546	-0.0058921	0.00367419	0.0138748	-0.0124569	0.0314859	0.0314011	0.0318202	0.0756125	0.0277382	0.0696674	0.0248635	0.0459058	0.0446013	0.0399207	0.0596039	0.0481994	0.055071	0.0236581	0.0601251	0.0251372	0.0187057	0.037646	0.0549129	0.0260881	0.046873	0.0669329	0.0385274	0.0246658	0.0576957	0.0403901	0.0633817	0.0707132	0.0329489	0.0797554	0.0753824
VEH	0.00916485	-0.0370245	0.0286468	0.00537861	-0.00223031	0.0181644	-0.0220998	0.0468421	0.0466961	0.058297	0.0607096	0.0452208	0.0484227	0.00245031	0.022153	0.056476	0.0776257	0.0487353	0.0628528	0.0662238	0.0195541	0.0526423	0.0271785	0.0477003	0.0247031	0.0563711	0.0404846	0.0539059	0.0814197	0.0555029	0.0136058	0.0627389	0.0504942	0.0738182	0.0829844	0.0346389	0.0720235	0.0674787
Small	-0.00971724	-0.0282706	0.0214051	0.0121044	-0.00394315	0.0241073	-0.0156857	0.0743591	0.0695131	0.0981821	0.0723579	0.071122	0.0264505	0.0196315	-0.00538264	0.0610381	0.115534	0.0572282	0.0807423	0.0682934	0.0547408	0.079327	0.0629159	0.102344	0.0386027	0.0880085	0.0576034	0.0750319	0.0991711	0.0609049	0.0248857	0.0726807	0.0756983	0.0734798	0.0821188	0.0245091	0.0550886	0.0385704
Post	-0.0205318	-0.0167531	0.0133385	-0.00109127	0.0104424	0.0158117	-0.00121637	0.0851499	0.082555	0.113216	0.0843708	0.0781559	0.0298898	0.0459017	0.00660399	0.0802505	0.121475	0.0351831	0.0598981	0.0525075	0.0736152	0.0908644	0.0921173	0.122238	0.0746402	0.104449	0.0831899	0.0939863	0.106761	0.0577677	0.048556	0.0891507	0.0991475	0.0648352	0.0881214	0.0384985	0.0512941	0.0558358
	-0.00611876	-0.00996426	0.000694393	-0.0109651	0.00527314	0.0142287	0.00685184	0.0651747	0.0716691	0.0731268	0.0658425	0.0674615	0.0462998	0.049929	0.0384442	0.0727577	0.0822578	0.00476737	0.0597019	0.0585062	0.0690979	0.0869087	0.0616439	0.0798145	0.0822599	0.087431	0.0796208	0.0770129	0.0895424	0.058124	0.0636864	0.0649173	0.10571	0.0452608	0.0605104	0.0506956	0.057534	0.0409787
	0.0188717	0.00755236	-0.00327431	-0.0131439	-0.00837441	0.000328003	-0.00195951	0.0455399	0.0700005	0.0478698	0.0659809	0.069396	0.0537439	0.0410947	0.0621145	0.0459586	0.0571078	0.0121857	0.0785304	0.0818694	0.0616587	0.0698103	0.054073	0.0466337	0.0574763	0.0845336	0.0825856	0.0527751	0.0570017	0.036192	0.0977758	0.0625879	0.101383	0.0490649	0.0327515	0.063464	0.0660973	0.045221
	0.0228331	0.0295498	-0.00640684	-0.0081879	-0.019472	-0.00446739	-0.0138487	0.0422942	0.0717228	0.0618158	0.0345719	0.0436702	0.0280761	0.041378	0.0555566	0.00795467	0.0254715	0.0393515	0.0815009	0.0671136	0.0717109	0.0648303	0.0485059	0.0278369	0.0419701	0.0512601	0.0662078	0.0323663	0.0389511	0.0358703	0.0918522	0.0520009	0.0776306	0.0503648	0.0279888	0.0748981	0.0610976	0.051187
	0.00924851	0.0364	-0.00967686	0.00248972	-0.0148691	-0.015736	-0.00785622	0.0565665	0.0933684	0.0940852	0.030284	0.0423359	0.0260685	0.0600555	0.0562398	0.0176269	0.0212249	0.0745779	0.0739548	0.0635528	0.0784132	0.0722543	0.0732475	0.0466656	0.0516423	0.0548323	0.0756977	0.0324176	0.0356111	0.0356912	0.0740697	0.0561523	0.0769721	0.0639793	0.0520541	0.0880653	0.0582397	0.0787926
	0.0123475	0.00436569	-0.0230955	0.0151058	-0.000375806	-0.00992585	0.0015781	0.0721073	0.0991383	0.103125	0.0452613	0.0520463	0.0301185	0.0791693	0.063132	0.0354496	0.0560525	0.0811368	0.0651403	0.0760583	0.0672348	0.0772595	0.0859241	0.0763517	0.0753922	0.0668704	0.0844578	0.0474973	0.0346994	0.0498526	0.0674112	0.0739524	0.0769791	0.091036	0.0707094	0.0795258	0.0614166	0.0909123
	0.0195303	-0.0152828	-0.0394969	0.028889	0.0245539	-0.017355	-0.000838464	0.0740519	0.0904528	0.117614	0.0824784	0.0607306	0.0322054	0.0871052	0.0468698	0.0567388	0.0837118	0.0663499	0.074115	0.0650515	0.0580295	0.0603516	0.0823271	0.0801005	0.0826099	0.0665513	0.0634023	0.069653	0.063801	0.0518659	0.0511018	0.0737973	0.0759721	0.111509	0.0596552	0.0833712	0.0809592	0.0737678
	0.0212289	-0.0150864	-0.0288538	0.0376345	0.0317159	-0.0263896	-0.0202494	0.0557397	0.070971	0.0821551	0.074097	0.0693603	0.0316329	0.0550871	0.0464158	0.0406677	0.066913	0.0391146	0.0841326	0.00876229	0.0219845	0.0434086	0.0505749	0.0537837	0.0571452	0.0449207	0.0526956	0.0525467	0.0712918	0.0390903	0.0339969	0.0567711	0.0645218	0.0976808	0.020424	0.0626108	0.0751332	0.0536223
	0.0298494	0.00569168	0.00139513	0.0303731	0.0113144	-0.0356674	-0.0429564	0.0350137	0.049405	0.0392161	0.0457088	0.0596441	0.0232607	0.0244405	0.0547385	0.0256241	0.03502	0.0298255	0.0504753	-0.0171719	-0.00653569	0.0325588	0.0318747	0.0265869	0.0381237	0.0123866	0.0449508	0.00924848	0.0379467	0.0333614	0.0128205	0.0405115	0.0597084	0.0831815	0.0190093	0.0618639	0.0619841	0.0648244
	0.0329759	0.0145993	0.0287287	0.0102395	-0.00576403	-0.0388432	-0.0419362	0.0209307	0.0433173	0.018946	0.0463189	0.0422774	0.00746415	0.0273112	0.0573936	0.00183456	0.00795249	0.0155913	0.0263023	-0.0230385	0.00937199	0.0495122	0.0401615	-0.00539305	0.0321531	0.000164278	0.0313359	-0.0126615	0.0135446	0.0524011	0.0275911	0.049593	0.0421361	0.0724523	0.0367379	0.0887313	0.0714706	0.0886792
	0.0281942	0.00281435	0.0268358	0.00668556	-0.0158316	-0.0212	-0.0274984	-0.00758132	0.0385913	0.00281804	0.0342439	0.0183699	0.0157542	0.0271747	0.0545591	-0.040132	-0.00936657	0.022203	0.00931197	0.0090938	0.041082	0.0546372	0.0364148	0.0242993	0.032187	0.0057672	0.0366831	0.00673884	-0.00983554	0.0417502	0.0522506	0.0472438	0.0361423	0.0643548	0.0389843	0.112884	0.0729959	0.128412
	0.00563511	0.00732099	0.0147003	0.00883822	-0.00995105	-0.0045149	-0.0220287	-0.000929743	0.0526986	-0.00770733	0.0291599	0.0204627	0.0231769	0.0178345	0.0358933	-0.0205633	-0.000687086	0.0419274	0.0243664	0.0489149	0.0465735	0.0384395	0.0566753	0.0760265	0.0483379	0.0289045	0.0562126	0.0473942	-0.0122915	0.0545162	0.0859342	0.0467254	0.0600923	0.0979619	0.0671403	0.10866	0.097241	0.173371
	-0.00227572	0.0281553	0.00167409	0.00425879	0.00114387	-0.0117678	-0.0211885	0.0367108	0.0503566	-0.00986082	0.0335402	0.0247682	0.0174959	0.0308277	0.0249488	0.0351911	0.0292312	0.0631954	0.0422141	0.0576018	0.0145116	0.0192788	0.0501769	0.0828925	0.0473042	0.0378185	0.0753325	0.081679	0.0116774	0.0668165	0.0971683	0.0642452	0.0900957	0.172212	0.0976532	0.104637	0.165539	0.217479
	-0.00874567	0.0489553	-0.00696217	0.00209158	0.010036	-0.0258933	-0.0194817	0.0415007	0.0370717	0.0102742	0.0475096	0.0293994	0.00748442	0.0396893	0.0394318	0.050245	0.0522571	0.0608941	0.0542305	0.0388624	-0.00767925	0.0385497	0.0575049	0.068442	0.0423088	0.0504905	0.0898801	0.0976732	0.0434946	0.0885491	0.0923005	0.103163	0.111941	0.217259	0.140187	0.121181	0.212181	0.236471
	-0.0048149	0.0524895	-0.0121843	0.00971315	0.0036298	-0.0369788	-0.0118544	0.0420506	0.00977223	0.0320971	0.0401104	0.019738	0.00805671	0.028649	0.0399502	0.0263842	0.0610833	0.036224	0.0591046	0.0539226	0.0131349	0.0424651	0.0521148	0.0346901	0.0285737	0.0313185	0.0846038	0.0593258	0.0369539	0.0745277	0.0729693	0.106493	0.138016	0.196031	0.170237	0.170342	0.236965	0.270829
	-0.00913045	0.0482832	-8.31128e-06	0.012538	-0.000388471	-0.0369715	-0.0143225	0.0408139	0.0127243	0.0439488	0.0425007	0.0137726	-0.0040748	0.0164196	0.0330486	0.0117422	0.0377634	0.0625237	0.0524062	0.0878409	0.0528786	0.03291	0.0283701	0.00883251	0.0249943	-0.00179324	0.0468822	0.0101661	0.00875664	0.0353114	0.0405503	0.0849142	0.133837	0.146933	0.187636	0.198081	0.230419	0.271263
	-0.00957725	0.0306773	0.0217613	0.0062953	-0.00677821	-0.029511	-0.0128675	0.0380476	0.0168017	0.0437656	0.0346835	0.00636329	0.00609233	0.0176147	0.0394205	0.0182719	0.0508265	0.0736758	0.0550815	0.113011	0.0797062	0.0394178	0.0483539	0.0187197	0.0280533	0.00127372	0.0512668	0.00936384	-0.00373752	0.0072263	0.00873437	0.0576507	0.102765	0.088912	0.182861	0.187246	0.212724	0.266058
	0.000145975	-0.000438351	0.043998	-0.00426846	-0.00395361	-0.0230376	-0.012446	0.0358752	0.0231512	0.0263513	0.0216611	0.00798238	0.0236522	0.0497606	0.0718433	0.0218311	0.0740336	0.0755123	0.0797881	0.0989925	0.0790742	0.0238575	0.073301	0.0375041	0.0182031	0.0256974	0.0527892	0.0141602	-0.0235093	-0.00290853	0.00245257	-0.00386842	0.0493075	0.0434224	0.143959	0.148529	0.177683	0.238328
	0.00735783	-0.0274108	0.0221035	0.014556	0.00213559	-0.0123414	-0.00640066	0.0257781	0.00696394	0.00929055	0.00444939	0.0070839	0.0512983	0.0641438	0.0891889	0.0131944	0.0729602	0.0634947	0.0536794	0.0702059	0.0867381	0.0282054	0.054362	0.0561442	0.0249188	0.0276095	0.0272348	0.00577479	-0.0444366	-0.03492	-0.0332177	-0.0462379	-0.0286177	-0.0111231	0.0679323	0.0940784	0.0924704	0.152445
	0.00225957	-0.0254023	-0.010032	0.0319681	0.00615236	-0.00571123	0.000765514	0.0647795	0.0534602	0.0440675	0.0762889	0.0862809	0.107738	0.116907	0.121306	0.0865158	0.122604	0.132265	0.08082	0.127938	0.148669	0.131442	0.112745	0.108781	0.119976	0.0528497	0.0689754	0.0575912	-0.00225422	0.0478111	0.0111646	0.00552748	-0.0017569	0.0231048	0.0728357	0.139106	0.114258	0.160375
	0.017824	-0.00669831	-0.0330099	0.0222013	-0.000500227	-0.00988663	0.0100697	0.219764	0.308601	0.316741	0.418563	0.435156	0.391129	0.3977	0.393201	0.41136	0.43946	0.46001	0.413439	0.441539	0.465519	0.477257	0.434346	0.407834	0.46366	0.328761	0.388101	0.409196	0.370882	0.452665	0.393577	0.416752	0.390779	0.412463	0.456428	0.533474	0.495131	0.534604
	0.0370833	0.000482426	-0.0377416	0.0014431	-0.00727003	-0.0199393	0.0259421	0.414585	0.605031	0.677394	0.803465	0.854511	0.740663	0.751841	0.765983	0.811601	0.83239	0.834205	0.822303	0.831401	0.861437	0.877959	0.825809	0.815395	0.84417	0.726781	0.790583	0.8387	0.834816	0.905724	0.872766	0.885229	0.862195	0.904171	0.919126	0.993318	0.969109	0.996024
	0.0425461	0.00776703	-0.0362045	-0.00675843	-0.00903785	-0.0234742	0.0251618	0.434929	0.649832	0.74088	0.873412	0.922303	0.788564	0.814944	0.83442	0.879186	0.901431	0.887489	0.882553	0.891209	0.917488	0.936584	0.89364	0.885257	0.88315	0.806283	0.856428	0.910277	0.92234	0.978337	0.962576	0.981236	0.945289	0.99309	0.998267	1.06248	1.04688	1.04721
Monkey W	-0.000463035	0.0111966	-0.00462007	0.0303367	0.015908	-0.0444352	-0.00792298	0.0230257	0.041292	0.013285	-0.0222581	0.029426	-0.0507378	0.0146178	0.0151647	0.0461441	0.0148546	0.0092419	0.0398672	0.00130565	0.0268597	-0.0188005	0.0268075	0.0457096	-0.00748826	0.0301572	0.0213825	0.00698568	-0.0269866	0.0366856	0.0209802	-0.0104133	0.0107136	-0.0141478	0.00217038	0.0316911	-0.00270392	0.0117939
VEH	0.0127153	0.0212544	-0.0281245	0.0274746	0.00222825	-0.0497511	0.014203	0.0187976	0.0485753	-0.0146013	-0.0120166	0.0237683	-0.0341909	0.0176673	0.0419807	0.0432006	-0.0294934	0.0121939	0.000293662	0.0162071	0.0181594	-0.0249112	0.0545415	0.0210185	0.0558709	0.0345117	-0.00180867	-0.0130048	-0.0146446	0.0449687	0.0428801	0.014288	0.047123	-0.0086282	0.0380038	0.0405097	0.0308103	0.0235903
Small	0.0301477	0.00702934	-0.0124085	0.00999329	0.00466502	-0.0492251	0.00979825	0.000899099	0.0461569	-0.00583608	0.0141125	0.0115123	0.0354311	0.00305429	0.057226	0.0131567	-0.0874587	-0.000218998	-0.0275551	0.0199556	-0.0358627	-0.04237	0.031522	-0.0447297	0.0581539	0.00741173	-0.0169198	-0.0515517	-0.00173724	0.0399982	0.0382998	0.00630876	0.063735	-0.0161337	0.0320086	0.0249803	0.0414672	0.0290482
Pre-Post	0.0379618	-0.00306783	-0.00627916	0.0115555	0.00178627	-0.0316724	-0.0102841	0.00573591	0.0141501	0.0242556	0.0412807	0.0093435	0.0586122	-0.0189815	0.0271169	-0.0150368	-0.0833528	0.0290892	-0.0163992	0.0371325	-0.0312624	-0.0414924	0.0135618	-0.0695074	0.00239979	0.00191356	-0.0270623	-0.0566763	0.00143346	0.0481276	0.0290103	-0.01386	0.00918761	-0.0154205	-0.000189541	-0.0027121	0.00787487	-0.0219488
	0.0194803	-0.00697065	-0.00714609	0.0206771	0.0122594	-0.0179944	-0.0203055	0.026817	0.0145301	0.0638707	0.0468003	0.0189219	0.0406455	0.00443877	0.0193162	0.0230333	-0.00163369	0.0327696	-0.0174126	0.00567748	-0.005016	-0.0230024	0.0469501	-0.019845	-0.0192469	0.0308391	-0.0140582	-0.00936817	-0.000271113	0.0266928	0.0191868	-0.00233422	-0.0370562	-0.0301207	-0.00572855	-0.000993203	-0.0256601	-0.0131827
	-0.00401365	-0.00461372	-0.0108723	0.00803584	0.00425527	0.00749427	-0.000285707	0.0231869	0.0273861	0.0730298	0.0264279	0.0298314	0.0110926	0.0449619	0.00794643	0.0624889	0.0430661	0.0329824	-0.0347741	-0.0178802	0.0261719	-0.00153779	0.058889	0.0298327	0.0117066	0.0270407	-0.0121958	0.039717	0.0416255	0.0348406	0.0106324	-0.00119832	-0.0296489	-0.0382565	0.00937834	0.0062293	-0.0362468	0.00952881
	-0.00699918	-0.0058285	-0.0149642	-0.0148589	0.00592201	0.00563017	0.0310986	-0.0114093	0.0505459	0.0527611	0.0417661	0.0640631	0.0338137	0.0434993	0.0382983	0.101869	0.0726335	0.0059295	-0.0200522	-0.00429627	-0.0048077	0.0159427	0.032328	0.0536604	0.0269896	0.0216526	0.00988935	0.0358516	0.0341284	0.0291832	0.0151556	0.0241756	0.000793495	-0.00841468	0.0183448	0.0419976	-0.013357	0.0251221
	0.0118253	-0.0119684	-0.0248188	-0.00221202	-0.00185054	-0.00364965	0.0326741	-0.037275	0.0174976	0.00304976	0.0476979	0.0625427	0.0505863	0.00756525	0.0684681	0.0822528	0.0846513	-0.0235809	0.0178797	0.00393219	-0.0258165	0.0197272	-0.0214634	0.0295962	0.0273195	0.0173016	0.0125992	0.0398092	0.0200635	0.0613543	0.0428719	0.0571317	0.0241187	0.0380101	0.0211717	0.0560436	0.0540513	0.0271418
	0.0169648	0.0143456	-0.012312	-0.00135204	-0.0197697	-0.0100604	0.0121838	-0.048129	0.0260083	-0.0180515	0.0366749	0.0361207	0.0604278	-0.0192156	0.0618326	0.0507934	0.057585	-0.00614338	0.0296517	0.0185926	-0.0203676	0.0110232	-0.0538486	0.006455	0.0107442	0.0175074	-0.00222919	0.0368083	0.0213244	0.0767701	0.0446405	0.0492201	0.0199848	0.0407511	0.0124203	0.0554376	0.0802846	0.00525979
	0.00484938	0.052054	0.0295467	-0.0263827	-0.0493688	-0.000914026	-0.00978447	-0.0373452	0.0306914	-0.0290483	0.0121914	0.0141911	0.0482067	-0.0244597	0.0571613	0.0301182	0.039857	0.0316503	-0.0129794	0.0456387	0.0066446	0.0101344	-0.0353488	0.0210638	-0.00843037	0.00580681	-0.000292427	0.0342914	0.009266	0.074001	0.0389811	0.017604	0.00589167	-0.0135055	0.0264089	0.0264498	0.0501113	0.0412662
	-0.0175202	0.0506072	0.0407267	-0.0479284	-0.0482399	0.0234309	-0.00107634	0.000864717	0.0269783	0.00712805	-0.0172322	-0.0175892	0.00125057	0.00563055	0.0188761	0.0402116	0.0125068	0.0355742	-0.0798179	0.0932423	0.0620229	0.00376049	-0.00520002	0.046904	-0.00556756	0.0260754	-0.0128292	0.0441186	0.00823307	0.0449504	0.0174129	-0.0181702	-0.00182745	-0.0574809	0.0727166	0.00299391	0.0146189	0.0613676
	-0.0460814	0.0184607	0.0183312	-0.0582178	-0.00596965	0.0425848	0.0308921	0.0282309	0.000424326	0.029816	-0.0215736	-0.0179537	-0.0110542	0.0332474	-0.0181183	0.0312008	-0.0196427	0.00329183	-0.0693666	0.0751232	0.0791577	-0.00337805	-0.0148169	0.0455379	-0.0180222	0.0247947	-0.0249809	0.0559743	0.0409755	-0.00749108	-0.00230102	-0.022766	-0.0213757	-0.0573819	0.0778439	-0.0175211	0.0020557	0.0378661
	-0.042467	-0.0191436	-0.0232042	-0.0369671	0.0285525	0.0602396	0.0329898	0.0279314	-0.00454269	0.0549839	-0.0360438	-0.0159499	0.0163134	0.0310495	-0.0106262	0.0450644	-9.49089e-06	0.0232111	-0.0278108	0.058572	0.0348295	-0.0224343	-0.0454264	0.0333865	-0.0148872	0.0475048	-0.0182566	0.0619707	0.0635192	-0.0348659	-0.029167	-0.00496356	0.0160845	-0.0418113	0.081248	0.00526666	0.0490376	0.0310128
	-0.0181728	-0.0174854	-0.0273179	-0.00965104	0.0361151	0.0314884	0.00502371	0.0489368	-0.0024433	0.0823311	-0.03273	0.0370413	0.0265041	0.0419246	-0.0091981	0.0639392	0.042015	0.0480578	0.0268026	0.0448447	0.0133791	-0.0220835	-0.0416035	0.00663382	0.0188072	0.0689247	0.00292043	0.0727826	0.100481	0.0115679	-0.0295289	0.0434929	0.0824684	0.00951923	0.124824	0.0302167	0.0942284	0.0355116
	0.00837835	-0.0271295	-0.0162856	0.00476375	0.0252888	0.0244626	-0.0194784	0.0587392	0.0138666	0.116884	0.00997816	0.0608953	0.0401563	0.0666541	0.0290539	0.0515154	0.105484	0.0843206	0.0542244	0.0612434	0.0635114	0.00997822	-0.00622874	0.0126272	0.0538997	0.0777564	0.0334352	0.0848716	0.153798	0.0666572	-0.0144892	0.0999216	0.123822	0.0242324	0.164883	0.0821746	0.117077	0.0209687
	0.0311969	-0.0275035	-0.00359266	0.00967805	0.00297995	0.0169398	-0.0296985	0.0203923	0.0114301	0.104641	0.0521418	0.0400305	0.0476381	0.051528	0.0404615	0.000290904	0.0750165	0.0747928	0.0458405	0.0691987	0.109457	0.0350576	0.00828291	0.00314436	0.0365042	0.0375227	-0.00794162	0.0312855	0.102289	0.0486756	0.00540709	0.083758	0.0942647	-0.0125076	0.121939	0.0555863	0.0600993	0.00107222
	0.0440908	-0.000859346	-0.00244842	0.00624122	-0.0481907	0.0066854	-0.00551898	0.00523714	-0.00610591	0.0569001	0.0299724	0.0218619	0.0394545	0.0342554	-0.0234163	-0.0305698	0.0038336	0.0371507	0.0213746	0.04625	0.0750662	-0.00182319	-0.0602145	-0.021433	-0.00149311	-0.0452199	-0.0650526	-0.0579255	0.00432978	0.000477387	-1.62503e-05	0.0181387	0.013714	-0.0727689	0.0255823	-0.00598655	0.0107534	-0.007527
	0.0522055	0.00884732	-0.0218836	-0.00158937	-0.0550853	0.0213611	-0.00385569	-0.0166128	-0.0058194	-0.00607525	-0.0018098	0.028396	0.023874	0.0232402	-0.0456194	-0.0153953	-0.0401702	0.011984	-0.00208095	-0.00292381	-0.010979	-0.0374622	-0.0847798	0.00971016	3.35872e-05	-0.0585549	-0.0713771	-0.0927272	-0.0203995	-0.00963551	0.000646135	-0.00520299	-0.040429	-0.0588636	-0.0417953	-0.042328	-0.00257747	-0.0321206
	0.0534086	-0.0104338	-0.0503153	0.0018688	-0.0357492	0.0397228	0.00149808	-0.0439533	-0.0129873	-0.039853	-0.0435633	0.0183361	0.00625538	0.008203	-0.047775	-0.00934331	-0.0348305	-0.0341798	0.0223988	-0.0556896	-0.0501393	-0.0291814	-0.06962	0.0501279	0.0172206	-0.0247084	-0.0151679	-0.0572805	-0.00514534	0.00941979	-0.00347699	-0.0103827	-0.0464058	-0.0280496	-0.0643533	-0.0335002	0.0240308	-0.0167237
	0.0507281	-0.0260258	-0.0541082	0.0143865	-0.00669755	0.0223063	-0.000589335	-0.066429	-0.0137605	-0.0580902	-0.0652054	0.00232627	-0.0339624	0.0135827	-0.0231477	0.015749	-0.0458769	-0.0356056	0.029956	-0.074234	-0.0497363	0.00402396	-0.0751248	0.0605858	0.014049	-0.0145866	-0.000177914	-0.0494588	-0.0133044	-0.00183299	-0.029197	-0.0122784	-0.00306365	-0.0103678	-0.0718694	-0.0121249	0.0288119	-0.0175293
	0.0386408	-0.0082861	-0.0503979	0.0275471	0.0127665	-0.00200005	-0.0182704	-0.0799761	0.00868957	-0.0495061	-0.0515271	0.016343	-0.0431217	-0.00539407	-0.0248625	0.0417809	-0.0502592	-0.0270702	0.0227995	-0.0460928	-0.030636	0.0378054	-0.0443078	0.0492006	0.0165629	-0.00803258	-0.0189424	-0.0443118	-0.0152308	-0.0183674	-0.0808702	0.015986	0.0222806	0.00965424	-0.0751843	0.0204929	0.0317256	-0.0323028
	0.0324369	0.0260165	-0.0232286	-0.0155727	0.0162458	-0.0156412	-0.0202567	-0.0537021	0.0314848	-0.0475778	-0.0384182	-0.0120314	-0.0895824	-0.00442635	-0.036496	0.0483345	-0.0287153	0.00884703	0.0302483	-0.015001	-0.035984	0.0297242	-0.0133463	0.00203723	-0.015106	-0.0357365	-0.0196328	-0.0380101	-0.0139498	-0.0408062	-0.0929565	-0.0165584	0.00108541	-0.00910062	-0.0707802	0.00333522	0.0602152	-0.00326519
	0.0284212	0.0344195	0.0192775	-0.0530404	0.000406831	-0.00341629	-0.0260683	-0.0247549	0.06248	-0.0181729	0.00346777	0.00641082	-0.0127391	0.0524686	0.0142012	0.0786632	0.0149351	0.0332328	0.0880489	0.0165273	-0.012931	0.0113086	0.0184091	0.0320525	-0.0306957	0.0428546	0.0439862	0.0204286	0.0627444	-0.0339096	-0.0010117	0.0219456	0.0509879	0.0417882	0.0110286	0.00998697	0.102439	0.0713013
	0.0156061	0.012802	0.0492809	-0.0595154	-0.00372023	0.000624313	-0.0150777	-0.0301481	0.0760351	0.06956	0.0286927	0.0538215	0.0789807	0.116227	0.0915506	0.116686	0.0490859	0.0479884	0.0795052	0.0635885	-0.022202	0.024839	0.0623333	0.102016	0.00204794	0.158092	0.0983047	0.083745	0.152864	0.0477786	0.107255	0.0876291	0.0643126	0.0314688	0.0168745	-0.013115	0.0923425	0.0902381
	0.00490567	-0.000203263	0.0422931	-0.0374058	-0.0113725	0.0116229	-0.00984011	-0.0252017	0.10247	0.1881	0.108396	0.0867054	0.155186	0.160979	0.176883	0.120286	0.0891132	0.0609079	0.0605495	0.0753855	-0.0213977	0.0298891	0.103269	0.120967	0.075411	0.175047	0.148416	0.118036	0.180956	0.153155	0.161909	0.141266	0.0733853	-0.00621482	0.0121868	0.000247027	0.0731283	0.072319
	-0.000144401	-0.00711692	0.0299884	-0.0238075	-0.013133	0.0214753	-0.0072619	0.000332202	0.0971697	0.202	0.116462	0.0801866	0.157369	0.133201	0.169031	0.0997892	0.0819343	0.0342256	0.0362368	0.0587338	-0.0276668	0.0254306	0.0890078	0.123645	0.10232	0.141704	0.157149	0.114232	0.158849	0.163916	0.164446	0.128565	0.0640213	-0.00680874	0.00775521	0.00301737	0.0424711	0.0573688
Moneky S	-0.0121438	0.0306755	0.0130943	0.0398339	0.00291039	-0.0468605	-0.0275099	0.107407	0.0947489	0.126857	0.102234	0.180078	0.36954	0.623916	1.05936	0.936629	1.00293	1.43282	1.46264	1.23332	1.06662	0.980445	0.876679	0.662691	0.534219	0.567854	0.533642	0.473678	0.390001	0.412753	0.360224	0.419443	0.201343	0.216258	0.130991	-0.0153205	0.0369151	0.0520107
CNO	-0.0259168	0.0268116	0.0133635	0.0288183	0.0221927	-0.0602702	-0.00499903	0.0890589	0.111413	0.12243	0.0522011	0.191718	0.321221	0.568587	1.04212	0.971887	1.11654	1.49842	1.56822	1.26685	1.09735	1.06279	0.996404	0.719939	0.629007	0.58557	0.59862	0.483959	0.538587	0.491131	0.428301	0.483176	0.256699	0.226904	0.134633	0.0361874	0.0177751	-0.00193022
Large	-0.0163114	0.0156943	-0.0128458	0.0233827	0.00777013	-0.0431296	0.0254398	0.0767536	0.154485	0.0824595	0.0664817	0.201222	0.292773	0.574719	1.04834	1.01175	1.30413	1.63118	1.67521	1.33128	1.2013	1.27634	1.1585	0.844606	0.757676	0.674889	0.680801	0.616253	0.634059	0.563155	0.556861	0.568506	0.334698	0.269761	0.226729	0.0641125	0.0220226	0.0234296
Pre	0.00293921	0.010244	-0.0423898	0.0218797	-5.70306e-05	-0.0111646	0.0185485	0.114863	0.177481	0.0473094	0.12006	0.217967	0.361842	0.591926	0.999582	1.04236	1.48516	1.8038	1.78712	1.35297	1.3273	1.38903	1.28652	1.02387	0.843387	0.760913	0.771156	0.79186	0.643263	0.596736	0.659306	0.634399	0.408336	0.32197	0.326251	0.134442	0.0827756	0.126958
	0.00560204	0.0153228	-0.0513327	0.0312376	-0.0125881	0.00733471	0.00442354	0.14372	0.164862	0.0366911	0.154273	0.202853	0.438912	0.612508	0.992394	1.08722	1.58777	1.99309	1.84396	1.38552	1.59639	1.45932	1.3575	1.13119	0.881919	0.840853	0.879776	0.929216	0.616566	0.645784	0.697171	0.646999	0.446976	0.325197	0.333124	0.129357	0.118586	0.203034
	-0.0132114	0.0281069	-0.0381549	0.0433216	-0.0142617	-0.00257566	-0.00322484	0.143789	0.156795	0.0639477	0.153084	0.199066	0.445744	0.62446	1.0151	1.12837	1.65413	2.03259	1.94715	1.54278	1.82179	1.58477	1.45923	1.14201	0.89361	0.934177	0.992347	0.943506	0.653576	0.758454	0.703121	0.606325	0.489263	0.318345	0.306748	0.127257	0.132411	0.233377
	-0.017668	0.00892667	0.00668472	0.031785	-0.0161272	-0.00991827	-0.00368291	0.11228	0.137064	0.0922378	0.12588	0.193478	0.416235	0.721691	1.00439	1.18162	1.73619	1.89234	1.98835	1.82998	1.99351	1.73982	1.50617	1.21598	1.00369	1.0759	1.15803	0.907258	0.808424	0.917062	0.722728	0.621179	0.525898	0.366136	0.278161	0.177367	0.133741	0.202729
	0.00098101	-0.00281014	0.0267523	0.0120274	-0.00958227	-0.0254278	-0.00194046	0.0787873	0.106508	0.108038	0.0919217	0.227769	0.363103	0.812214	0.995441	1.2361	1.74718	1.88198	2.04286	2.04706	2.05903	1.94822	1.42929	1.35046	1.24407	1.25873	1.30556	0.951807	0.982162	1.09537	0.812739	0.620074	0.574461	0.459306	0.37014	0.233689	0.174849	0.215793
	0.0262353	-0.0243038	-0.0025689	0.00516535	0.0125867	-0.0319516	0.0148369	0.108421	0.0887323	0.120228	0.0566546	0.24376	0.384987	0.858887	1.00509	1.2941	1.77661	1.96185	2.04254	1.99183	2.02942	2.03233	1.44983	1.4741	1.45537	1.35664	1.35302	1.05527	1.07202	0.989495	0.810141	0.665067	0.653025	0.578565	0.435798	0.252234	0.201059	0.201489
	0.0275232	-0.0349535	-0.0302131	0.0118866	0.0559295	-0.0194088	-0.0107641	0.0872076	0.0885513	0.122222	0.0600117	0.258481	0.374838	0.853101	0.999772	1.29567	1.79229	2.06011	2.05259	2.01431	2.10574	2.11982	1.53179	1.58384	1.59111	1.44162	1.31094	1.07937	1.09349	0.986105	0.797088	0.715262	0.653292	0.655648	0.441668	0.249899	0.199526	0.202839
	0.0178048	-0.02659	-0.0389315	0.0161523	0.0714314	0.0047522	-0.0446192	0.0753487	0.0879548	0.124087	0.0787873	0.28985	0.363059	0.765407	0.948743	1.26949	1.7092	2.00723	1.98236	2.01912	2.08031	2.06776	1.64505	1.48943	1.55116	1.36783	1.24412	1.08526	1.02387	0.991961	0.79089	0.758373	0.639756	0.685361	0.477752	0.23396	0.176823	0.189225
	-0.00650118	-0.0165345	-0.0201232	0.0230159	0.043303	0.0247087	-0.0478686	0.0982086	0.100202	0.118935	0.11778	0.296131	0.323511	0.668914	0.867485	1.27324	1.54286	1.82963	1.82718	1.94321	1.98039	1.86769	1.61136	1.35112	1.45447	1.28712	1.13113	1.03307	0.857771	0.903209	0.726947	0.726759	0.658969	0.652134	0.531309	0.196173	0.194699	0.135943
	-0.0205891	-0.0107674	-0.0260454	0.00592283	0.00125097	0.0456561	0.00457201	0.129517	0.116693	0.101229	0.181529	0.241624	0.262803	0.628801	0.829009	1.19464	1.39293	1.43621	1.5825	1.67799	1.74021	1.61227	1.35913	1.23236	1.21877	1.12733	0.930847	0.846502	0.620116	0.746705	0.587586	0.54853	0.553983	0.467521	0.450246	0.11886	0.146668	0.0506985
	-0.019114	0.0175786	-0.023145	-0.0319504	0.000290823	0.025341	0.0309989	0.145727	0.12681	0.106638	0.131716	0.216157	0.252837	0.642366	0.859725	1.08311	1.26184	1.3462	1.4873	1.34664	1.41112	1.37839	1.19016	1.20207	0.994347	0.910704	0.713862	0.614458	0.475494	0.599033	0.504618	0.43953	0.503262	0.368222	0.356361	0.162978	0.114547	0.0526903
	-0.00818587	0.0227445	-0.0173934	-0.0352478	0.0195894	-0.00848929	0.0269824	0.131593	0.129129	0.0933572	0.0683166	0.150259	0.178674	0.554507	0.790874	0.968226	1.11622	1.34854	1.45566	1.21812	1.17402	1.20983	1.01156	1.04521	0.851965	0.733691	0.679564	0.507791	0.419128	0.516087	0.484276	0.396581	0.425176	0.376005	0.255589	0.187374	0.0804389	0.0612266
	0.00654423	0.0152928	-0.0176513	-0.0336893	0.0375139	-0.00966648	0.00165619	0.0988782	0.099143	0.0873356	0.0880677	0.140012	0.14724	0.492364	0.731	0.919824	0.995172	1.34105	1.38479	1.18909	1.16818	1.07005	0.915999	0.93868	0.722295	0.627911	0.656176	0.47574	0.426904	0.522603	0.519036	0.382758	0.37755	0.41337	0.262377	0.188545	0.0898915	0.0638295
	0.0231569	0.00627648	-0.0162362	-0.0237271	0.0241772	-0.0120372	-0.00161002	0.0827645	0.0740975	0.0825794	0.113631	0.105147	0.157763	0.397147	0.629376	0.902346	0.927823	1.28081	1.26209	1.12753	1.13744	0.990134	0.89574	0.868039	0.66255	0.583108	0.58335	0.470276	0.448506	0.527488	0.538624	0.423574	0.342442	0.398433	0.256819	0.209099	0.115132	0.0765439
	-0.0102681	0.0118461	-0.0123205	-0.0154066	0.0411689	0.00517358	-0.0201934	0.133381	0.0685593	0.072186	0.0906802	0.0838183	0.163428	0.339507	0.590879	0.85881	0.919143	1.19244	1.12196	1.121	1.12422	0.931542	0.897368	0.854198	0.686576	0.587986	0.543767	0.486781	0.47036	0.551745	0.551305	0.480549	0.379783	0.387228	0.227326	0.239843	0.133312	0.078635
	-0.0284658	0.0253821	-0.0395982	-0.00353986	0.0533188	0.0387122	-0.0458093	0.171771	0.0950118	0.0884872	0.0816352	0.049355	0.1235	0.228744	0.52638	0.775528	0.888888	1.13371	1.00149	1.13392	1.13859	0.980018	0.897284	0.86719	0.776852	0.634481	0.579455	0.553352	0.49202	0.543848	0.469147	0.52452	0.429963	0.402489	0.255734	0.321019	0.142072	0.104259
	-0.00859501	0.0219224	-0.0613633	0.0130866	0.0287969	0.0575741	-0.0514218	0.144122	0.057961	0.0879311	0.0599609	0.000539018	0.0612505	0.157101	0.350944	0.61063	0.78011	1.12476	0.986058	1.09827	1.11231	0.975007	0.923314	0.993957	0.827127	0.661642	0.651353	0.601868	0.588233	0.569026	0.47824	0.553869	0.49086	0.406846	0.356057	0.336691	0.122011	0.157743
	0.0174784	0.0173919	-0.0212089	0.00208049	0.0174116	0.0317235	-0.0648769	0.0753847	0.0294001	0.0839755	0.0586312	-0.0220336	0.0359836	0.0836131	0.261061	0.536234	0.717217	1.15574	0.95186	1.06373	1.12104	1.02462	0.925951	1.01535	0.815717	0.664683	0.698339	0.671333	0.634472	0.601105	0.44451	0.553936	0.510312	0.36947	0.393475	0.317846	0.124483	0.243421
	0.0140771	0.00839049	0.0119037	-0.0197082	0.032902	0.0132657	-0.0608308	0.0230664	0.0639386	0.110442	0.0740623	-0.0151386	0.0258118	0.0880729	0.300155	0.567862	0.634346	1.07231	0.961458	1.00086	1.02137	1.02177	0.854037	0.969941	0.770737	0.626464	0.71105	0.664659	0.650969	0.598894	0.422572	0.499504	0.453163	0.30954	0.289032	0.221604	0.1035	0.209593
	0.00174419	0.00989341	-0.00453684	-0.0365475	0.0101448	0.032267	-0.0129651	0.0959405	0.192957	0.243556	0.239439	0.153508	0.268551	0.329452	0.513359	0.721172	0.791246	1.11075	1.08452	0.979291	1.05745	0.967787	0.769372	0.937713	0.838358	0.695181	0.766703	0.689219	0.667559	0.620361	0.521094	0.579731	0.470285	0.466633	0.415488	0.316002	0.245019	0.317183
	0.0197642	-0.0185612	-0.0475308	-0.0618735	-0.0349922	0.0585937	0.0845997	0.320843	0.527888	0.555282	0.639742	0.616141	0.81533	0.775173	0.873016	1.09543	1.29777	1.41339	1.4773	1.29663	1.31847	1.18067	1.05591	1.2273	1.1662	1.04559	1.1673	1.05797	0.994158	0.973965	0.945409	0.931104	0.878555	1.00758	0.922961	0.828595	0.716803	0.801473
	0.0639286	-0.0350294	-0.0902784	-0.0774952	-0.0464401	0.0651597	0.120155	0.552009	0.833931	0.884683	1.03323	1.09083	1.25089	1.17726	1.17594	1.43551	1.70424	1.67299	1.74055	1.61934	1.55977	1.43293	1.3683	1.52308	1.48086	1.39461	1.51484	1.42652	1.37897	1.3617	1.30811	1.26727	1.31934	1.4383	1.38765	1.29806	1.19261	1.26951
	0.0836846	-0.0209638	-0.0970633	-0.076887	-0.0531548	0.0600598	0.104325	0.578771	0.857441	0.935635	1.0808	1.15117	1.26981	1.1805	1.13703	1.40846	1.64954	1.59554	1.62053	1.54017	1.45402	1.36264	1.30834	1.43402	1.40582	1.35289	1.46733	1.41851	1.37212	1.36539	1.2993	1.25056	1.3385	1.44022	1.41778	1.30557	1.24298	1.31214
Moneky S	0.0310696	-0.0135313	0.0172483	0.00483195	-0.0107055	-0.000798704	-0.0281143	0.108002	0.0603103	0.0677505	0.0215372	0.0671796	0.123584	0.192691	0.267583	0.282947	0.294439	0.311869	0.358249	0.34721	0.262955	0.267233	0.233693	0.306036	0.293666	0.332019	0.304353	0.337197	0.512646	0.486617	0.611954	0.425003	0.493694	0.408955	0.360923	0.346763	0.263518	0.258658
CNO	0.0262662	-0.0250692	0.0450487	-0.00718408	-0.0108009	-0.00821942	-0.0200413	0.124738	0.0436341	0.0664545	0.0338242	0.0938392	0.12932	0.184253	0.24399	0.271471	0.278323	0.296236	0.368154	0.351187	0.283328	0.257138	0.256396	0.306617	0.305462	0.355185	0.324312	0.358931	0.536487	0.504336	0.552113	0.377866	0.481014	0.41665	0.330611	0.30689	0.273924	0.305345
Large	0.0111819	-0.0123256	0.0453846	-0.0175683	0.00408143	-0.0145024	-0.0162516	0.106193	0.0230975	0.0590821	0.043814	0.111531	0.147073	0.199496	0.241473	0.255563	0.256589	0.323774	0.364783	0.368512	0.290649	0.286234	0.263073	0.314691	0.291173	0.373491	0.356314	0.382878	0.572144	0.536067	0.547929	0.403957	0.517571	0.436397	0.331955	0.308145	0.274352	0.339664
Post	0.00638406	0.00184914	0.0251654	-0.00429695	0.0125092	-0.0193247	-0.0222861	0.0584741	0.00615112	0.0400872	0.0579998	0.0827636	0.122846	0.181637	0.2198	0.247686	0.244666	0.344547	0.393047	0.372499	0.308171	0.304904	0.301274	0.310718	0.315464	0.359351	0.372646	0.390995	0.596017	0.556466	0.535894	0.408442	0.481966	0.399319	0.378566	0.337916	0.276977	0.350635
	0.0144173	0.008052	0.0197611	0.00938422	-0.00803428	-0.0152792	-0.0283011	0.0260189	-0.00509752	0.026058	0.0551287	0.0565232	0.124735	0.195429	0.21048	0.266876	0.284758	0.359175	0.400935	0.372792	0.340335	0.331121	0.302918	0.318554	0.358545	0.339214	0.37201	0.420391	0.61099	0.571678	0.518941	0.406034	0.434109	0.337453	0.410895	0.38262	0.28341	0.355407
	0.0299543	0.00959788	0.000404725	0.0272564	-0.0311577	-0.000767616	-0.035288	0.0123922	-0.00636425	0.0111303	0.0443	0.0626623	0.182802	0.234128	0.241519	0.277995	0.355709	0.398275	0.457808	0.370077	0.370887	0.400846	0.310382	0.366868	0.381308	0.34504	0.354207	0.456987	0.682373	0.60611	0.520954	0.433325	0.434059	0.321187	0.44625	0.368579	0.298362	0.383782
	0.037524	-0.00610282	-0.00479079	0.0296689	-0.0166461	0.0121944	-0.0518476	0.0266985	0.0390883	0.0461226	0.0440966	0.0924853	0.272094	0.247933	0.282011	0.278826	0.414907	0.46011	0.540143	0.400354	0.40756	0.511907	0.33817	0.448827	0.382197	0.355852	0.397087	0.529711	0.681051	0.638578	0.542238	0.472234	0.491835	0.396436	0.466783	0.390715	0.343379	0.457454
	0.0390942	-0.0277118	0.00528695	0.0189201	0.00883103	0.00966656	-0.054087	0.0596747	0.0805144	0.0780641	0.0464007	0.137154	0.293764	0.29945	0.327173	0.324196	0.441116	0.522409	0.658098	0.470408	0.480045	0.599962	0.401425	0.523605	0.426847	0.373895	0.496065	0.617459	0.723646	0.728915	0.566041	0.564434	0.556763	0.483163	0.511406	0.410277	0.466739	0.516035
	0.0405664	-0.0286266	0.0023737	0.0169083	0.0192964	0.00830826	-0.0588266	0.0692984	0.0783846	0.0719389	0.0457569	0.209014	0.288267	0.348845	0.363611	0.371492	0.473755	0.52316	0.717072	0.564139	0.535248	0.678832	0.450507	0.557047	0.49342	0.439328	0.560551	0.712323	0.859004	0.873658	0.64402	0.596291	0.59236	0.539619	0.59539	0.477773	0.56374	0.520293
	0.0485225	-0.0248157	0.00426435	0.0101152	0.0204155	0.0114232	-0.0699251	0.0535936	0.0639669	0.0705668	0.0478969	0.239559	0.277872	0.294525	0.407502	0.370471	0.45731	0.459322	0.679254	0.637364	0.553465	0.679703	0.487038	0.534264	0.52473	0.461763	0.5646	0.708236	0.913225	0.91719	0.693741	0.633738	0.608342	0.537556	0.62206	0.541584	0.560881	0.485226
	0.0490756	-0.017803	0.0129806	-0.00770469	0.0052717	0.0197921	-0.0616123	0.0306758	0.0426225	0.0832459	0.0550727	0.229003	0.24432	0.229256	0.419602	0.337644	0.434671	0.457231	0.657639	0.674675	0.577405	0.656467	0.503264	0.507483	0.518743	0.482013	0.548512	0.669849	0.951999	0.938678	0.757091	0.676131	0.655661	0.529676	0.609574	0.567311	0.519023	0.478598
	0.0425342	-0.00158499	0.0222304	-0.028639	-0.0229061	0.0283102	-0.0399446	0.00638522	0.0437839	0.0887262	0.0543753	0.187004	0.222134	0.207275	0.404087	0.311163	0.377855	0.440591	0.643383	0.642991	0.557441	0.620907	0.479182	0.450299	0.46087	0.439146	0.535225	0.582781	0.917545	0.909676	0.792616	0.68835	0.735335	0.54805	0.581722	0.567116	0.509339	0.49651
	0.0131815	0.0156825	0.0149457	-0.0317455	-0.0329266	0.0416766	-0.0208143	0.0337907	0.0682204	0.079174	0.0405013	0.147916	0.126253	0.207074	0.283133	0.239385	0.296708	0.392757	0.526307	0.48613	0.411319	0.457983	0.371336	0.331195	0.35857	0.365003	0.486309	0.455341	0.766888	0.793362	0.740353	0.680767	0.751765	0.537592	0.501725	0.477768	0.499541	0.447944
	0.00176236	0.0120201	0.0304959	-0.0333587	-0.0248612	0.0105002	0.00344139	0.0315562	0.0651927	0.0706428	0.0312774	0.0742401	0.0662882	0.168721	0.1483	0.181432	0.22133	0.276438	0.336479	0.288337	0.244744	0.281194	0.263344	0.216453	0.292631	0.275344	0.346846	0.34574	0.571541	0.581449	0.540622	0.560481	0.644541	0.449076	0.385272	0.361205	0.40008	0.375413
	0.0156684	0.0131669	0.0447232	-0.00792569	-0.03974	-0.0148066	-0.0110861	0.0260971	0.0399616	0.0481737	-0.0103765	0.0407581	0.057525	0.128995	0.084912	0.15527	0.181188	0.247145	0.238828	0.194644	0.146546	0.224026	0.197244	0.168071	0.296922	0.250689	0.212573	0.292283	0.44715	0.449163	0.376759	0.488112	0.532853	0.390955	0.310068	0.279409	0.320224	0.311102
	0.049866	0.00898966	0.0376151	0.0231036	-0.0541877	-0.0298445	-0.0355421	0.0519164	0.0347366	0.029931	-0.0252424	0.0419263	0.0853508	0.114025	0.0725801	0.137302	0.176162	0.206959	0.186872	0.167179	0.0997809	0.181099	0.120055	0.127611	0.277621	0.225515	0.167655	0.247343	0.355001	0.365238	0.286771	0.400561	0.438973	0.362589	0.267413	0.222319	0.264981	0.236187
	0.0572675	0.00876786	0.000586833	0.0439771	-0.048745	-0.0238371	-0.0380172	0.0506532	0.0331705	0.026513	-0.0571551	0.0374872	0.0493401	0.0619772	0.0471221	0.0864268	0.122771	0.115592	0.1088	0.0898307	0.074753	0.107951	0.0514924	0.114185	0.155694	0.120329	0.165388	0.165452	0.258931	0.284111	0.206049	0.252849	0.292426	0.281611	0.223917	0.17564	0.211366	0.122128
	0.0393516	0.0190557	-0.0338149	0.0486289	-0.0367972	-0.000610622	-0.0358136	0.0241678	0.0109712	0.0369777	-0.116689	-0.0073721	-0.0237916	0.00964831	0.0274039	0.0629975	0.0883938	0.0686133	0.0388992	0.0223887	0.0819431	0.108143	0.0460162	0.0748244	0.0559319	0.0050153	0.180283	0.11121	0.201929	0.232973	0.172025	0.126244	0.164932	0.178829	0.232292	0.139032	0.165251	0.0494298
	0.0141548	0.0243701	-0.0240353	0.0409497	-0.027909	0.00868963	-0.0362199	-0.0194568	0.00212048	0.0853475	-0.116002	-0.0262191	-0.0582848	-0.00897503	0.0570636	0.0946673	0.134739	0.103389	0.0594823	0.0166931	0.0730543	0.200803	0.105376	0.105676	0.0710803	0.0274997	0.163294	0.139266	0.248313	0.21561	0.202259	0.134468	0.167027	0.201835	0.266548	0.119094	0.162281	0.0900476
	0.0297756	0.0310585	-0.0133405	0.0189755	-0.0204526	-0.0163481	-0.0296684	-0.00824186	0.0136987	0.0999391	-0.0715691	-0.0275426	-0.0598104	-0.0321746	0.0713753	0.111008	0.120455	0.138936	0.104918	0.0275065	0.0305505	0.238001	0.163105	0.15921	0.0915494	0.116454	0.133555	0.181368	0.235067	0.186665	0.213966	0.157811	0.153398	0.181884	0.200186	0.0520073	0.108619	0.0643091
	0.047788	0.0239223	0.00126255	0.00935435	-0.0166124	-0.0358323	-0.0298825	-0.00506328	-0.00703332	0.116897	-0.0556285	-0.0900905	-0.0704126	-0.0722565	0.0453531	0.0804778	0.0359617	0.108456	0.0718761	0.0176922	-0.00211844	0.220129	0.128591	0.17569	0.0643279	0.12728	0.0987397	0.162027	0.15805	0.139955	0.172735	0.086235	0.0624232	0.0656663	0.0700897	-0.0658886	-0.0101601	-0.0455476
	0.044932	0.0155069	-0.00270819	-0.0101282	0.00679435	-0.042272	-0.0121249	-0.00938707	-0.00434714	0.118794	-0.00149334	-0.100729	-0.0271085	-0.0335017	0.084369	0.0982261	0.0597051	0.0758991	0.0969032	0.0632453	0.0792542	0.2194	0.133065	0.196502	0.0693972	0.110048	0.0964659	0.135738	0.124352	0.102185	0.131735	0.0144766	-0.0398468	-0.0430727	-0.0362954	-0.0994901	-0.074821	-0.0691804
	0.0282774	0.0306743	-0.0180737	-0.0144927	0.0199468	-0.0315297	-0.0148024	0.045784	0.0738029	0.0923953	0.114192	0.0352905	0.0987263	0.0994612	0.242803	0.172076	0.229897	0.147505	0.210516	0.200918	0.209505	0.312749	0.211064	0.231042	0.125665	0.128186	0.141755	0.173032	0.194428	0.12551	0.162694	-0.010489	0.000520579	0.011522	0.0162946	0.0480572	-0.00258939	0.0459724
	0.0584546	0.0733463	-0.0186686	-0.0361085	-0.00881908	-0.0405497	-0.0276549	0.0738252	0.146539	0.13315	0.202913	0.165662	0.244866	0.211051	0.38383	0.325984	0.411101	0.316575	0.372152	0.43101	0.383244	0.426851	0.368571	0.391854	0.295129	0.290918	0.257296	0.260158	0.312674	0.232461	0.282893	0.112618	0.194902	0.191852	0.184135	0.264743	0.19455	0.209487
	0.0820261	0.0782826	-0.00537231	-0.0283373	-0.0353297	-0.0473558	-0.0439135	0.113193	0.185004	0.20588	0.25972	0.246578	0.320402	0.287854	0.423018	0.403667	0.472762	0.418634	0.432485	0.560491	0.512965	0.50248	0.501103	0.53183	0.426111	0.409206	0.373665	0.345609	0.410711	0.356996	0.382096	0.235141	0.33599	0.353662	0.357739	0.40437	0.360399	0.303682
	0.0782146	0.0749827	0.00574639	-0.0241264	-0.0390303	-0.0440382	-0.0517487	0.118471	0.172897	0.20266	0.240214	0.237799	0.300281	0.270225	0.379644	0.375469	0.427206	0.398999	0.384839	0.518446	0.479415	0.453759	0.486327	0.497298	0.404468	0.387963	0.367955	0.331627	0.383317	0.339556	0.354928	0.230592	0.329272	0.34755	0.367944	0.400639	0.383967	0.294018
Moneky S	-0.0432133	0.0442068	-0.00415394	0.0350019	0.0136159	-0.0460618	0.000604388	-0.000595596	0.0344387	0.0591067	0.0806973	0.112898	0.245956	0.431225	0.79178	0.653682	0.708492	1.12095	1.10439	0.886113	0.803663	0.713212	0.642985	0.356655	0.240554	0.235835	0.229289	0.136481	-0.122645	-0.073864	-0.25173	-0.00556004	-0.29235	-0.192698	-0.229932	-0.362083	-0.226603	-0.206647
CNO	-0.052183	0.0518808	-0.0316851	0.0360023	0.0329936	-0.0520508	0.0150422	-0.0356794	0.0677788	0.055976	0.0183769	0.0978783	0.191901	0.384334	0.798129	0.700417	0.838216	1.20218	1.20007	0.915666	0.814025	0.80565	0.740008	0.413322	0.323545	0.230384	0.274308	0.125029	0.00210034	-0.0132054	-0.123811	0.10531	-0.224315	-0.189747	-0.195978	-0.270703	-0.256149	-0.307275
Large	-0.0274933	0.0280198	-0.0582304	0.040951	0.0036887	-0.0286272	0.0416914	-0.029439	0.131388	0.0233774	0.0226677	0.0896911	0.1457	0.375223	0.806871	0.756187	1.04754	1.30741	1.31043	0.962765	0.91065	0.990108	0.895431	0.529916	0.466503	0.301398	0.324487	0.233374	0.061915	0.0270885	0.00893219	0.164549	-0.182873	-0.166636	-0.105226	-0.244032	-0.25233	-0.316235
Pre-Post	-0.00344485	0.00839481	-0.0675551	0.0261766	-0.0125662	0.00816017	0.0408346	0.0563887	0.17133	0.00722218	0.0620603	0.135204	0.238996	0.410289	0.779782	0.794679	1.2405	1.45925	1.39407	0.980476	1.01913	1.08413	0.98525	0.713152	0.527923	0.401563	0.39851	0.400865	0.0472461	0.0402699	0.123412	0.225958	-0.0736301	-0.0773491	-0.0523144	-0.203475	-0.194201	-0.223678
	-0.00881526	0.00727082	-0.0710938	0.0218534	-0.00455381	0.0226139	0.0327246	0.117701	0.16996	0.0106331	0.0991447	0.14633	0.314177	0.417078	0.781915	0.820342	1.30301	1.63391	1.44303	1.01273	1.25605	1.1282	1.05459	0.812641	0.523373	0.50164	0.507766	0.508824	0.00557636	0.0741061	0.178229	0.240965	0.0128671	-0.0122561	-0.0777708	-0.253263	-0.164824	-0.152373
	-0.0431657	0.018509	-0.0385596	0.0160652	0.016896	-0.00180804	0.0320631	0.131397	0.163159	0.0528174	0.108784	0.136404	0.262942	0.390332	0.773584	0.850371	1.29842	1.63431	1.48935	1.1727	1.45091	1.18392	1.14885	0.775137	0.512302	0.589138	0.638141	0.486519	-0.0287965	0.152344	0.182167	0.172999	0.0552035	-0.00284196	-0.139501	-0.241322	-0.165951	-0.150405
	-0.055192	0.0150295	0.0114755	0.00211604	0.000518952	-0.0221127	0.0481647	0.0855812	0.0979754	0.0461151	0.0817832	0.100993	0.14414	0.473758	0.722377	0.90279	1.32129	1.43223	1.44821	1.42962	1.58595	1.22791	1.168	0.767154	0.621497	0.720047	0.760942	0.377546	0.127373	0.278485	0.18049	0.148946	0.0340631	-0.0303	-0.188622	-0.213349	-0.209638	-0.254726
	-0.0381132	0.0249017	0.0214654	-0.00689268	-0.0184133	-0.0350944	0.0521465	0.0191127	0.0259932	0.0299737	0.045521	0.090615	0.0693383	0.512764	0.668269	0.911902	1.30606	1.35957	1.38476	1.57665	1.57898	1.34826	1.02786	0.82686	0.817225	0.884837	0.809496	0.334348	0.258516	0.366456	0.246698	0.0556392	0.0176976	-0.0238572	-0.141265	-0.176588	-0.29189	-0.300242
	-0.0143311	0.00432279	-0.0049426	-0.011743	-0.00670969	-0.0402599	0.0736635	0.0391225	0.0103477	0.0482891	0.0108977	0.0347463	0.0967202	0.510042	0.641476	0.922611	1.30285	1.43869	1.32547	1.42769	1.49418	1.3535	0.999326	0.917057	0.961947	0.917317	0.792472	0.342944	0.213016	0.115837	0.166121	0.0687765	0.0606648	0.0389456	-0.159593	-0.225539	-0.362681	-0.318804
	-0.0209993	-0.0101378	-0.0344775	0.00177139	0.0355141	-0.030832	0.0591611	0.033614	0.0245844	0.0516551	0.0121148	0.0189222	0.0969665	0.558575	0.592271	0.925197	1.33498	1.60079	1.37334	1.37694	1.55227	1.44012	1.04475	1.04958	1.06638	0.979859	0.746337	0.371138	0.180262	0.068915	0.103347	0.0815241	0.0449497	0.118092	-0.180393	-0.291685	-0.361355	-0.282387
	-0.0312708	-0.00878696	-0.0519121	0.023857	0.0661597	-0.0150399	0.0169931	0.0446729	0.0453323	0.0408407	0.0237146	0.060847	0.118739	0.53615	0.52914	0.931845	1.27453	1.55	1.32472	1.34445	1.50291	1.41129	1.14179	0.981947	1.03242	0.885818	0.695606	0.415413	0.0718658	0.0532834	0.0337993	0.0822418	-0.0159056	0.155685	-0.131822	-0.333351	-0.342201	-0.289373
	-0.0490354	-0.0149495	-0.0423536	0.0516549	0.0662091	-0.00360149	-0.007924	0.0918234	0.0564182	0.0302093	0.0634048	0.109127	0.101377	0.461638	0.463398	0.962073	1.165	1.38904	1.18379	1.30022	1.42295	1.24678	1.13218	0.900823	0.993599	0.847972	0.595908	0.450287	-0.0597731	-0.00646685	-0.0656694	0.0384087	-0.0763652	0.104084	-0.0504124	-0.370943	-0.31464	-0.360566
	-0.0337706	-0.02645	-0.0409911	0.0376683	0.0341775	0.00397948	0.0253863	0.0957268	0.0484729	0.022055	0.141028	0.0937085	0.13655	0.421727	0.545876	0.955251	1.09622	1.04345	1.0562	1.19186	1.32889	1.15429	0.987794	0.901169	0.860196	0.762323	0.444538	0.391161	-0.146772	-0.0466574	-0.152767	-0.132237	-0.197782	-0.0700706	-0.0514796	-0.358908	-0.352873	-0.397246
	-0.0208763	0.00555854	-0.0536409	0.0014083	0.0251521	0.0148409	0.0275575	0.114171	0.061617	0.0359948	0.100439	0.141917	0.186549	0.473645	0.711425	0.901673	1.04051	1.06977	1.15082	1.0583	1.16638	1.09719	0.926817	0.985613	0.701716	0.63536	0.367016	0.268719	-0.0960466	0.017584	-0.0360041	-0.120952	-0.141279	-0.0808539	-0.0289108	-0.198227	-0.285533	-0.322723
	-0.0238542	0.00957763	-0.0621166	-0.0273221	0.0593294	0.00631734	0.0380685	0.105496	0.0891675	0.0451836	0.0786931	0.109501	0.12115	0.425513	0.705962	0.812957	0.935031	1.10139	1.21683	1.02347	1.02747	0.985808	0.814316	0.877143	0.555043	0.483002	0.466991	0.215507	-0.0280219	0.0669243	0.107517	-0.0915305	-0.107677	-0.0149498	-0.0544794	-0.0920353	-0.239785	-0.249875
	-0.0433217	0.00630315	-0.0552665	-0.0567929	0.0917016	0.020178	0.0371983	0.0469618	0.0644065	0.0574046	0.11331	0.0980861	0.0618896	0.378339	0.65842	0.782522	0.81901	1.13409	1.19792	1.02191	1.0684	0.88895	0.795944	0.811069	0.444674	0.402396	0.488522	0.228397	0.0719024	0.157365	0.232264	-0.0178029	-0.0614232	0.0507808	-0.0050359	-0.0337734	-0.175089	-0.172358
	-0.0341106	-0.00249138	-0.0168231	-0.0677042	0.0729222	0.0117999	0.0364072	0.0321113	0.0409271	0.0560664	0.170787	0.0676603	0.108423	0.33517	0.582254	0.815919	0.805053	1.16522	1.15329	1.0377	1.06269	0.882182	0.844248	0.753854	0.506856	0.462779	0.417962	0.304823	0.189575	0.243377	0.332575	0.170725	0.050016	0.116822	0.0329018	0.0334587	-0.0962343	-0.0455838
	-0.0496197	-0.00720969	0.0214944	-0.0640355	0.0779661	0.00578421	0.0156202	0.109213	0.057588	0.0352083	0.207369	0.0911904	0.187219	0.329858	0.563475	0.795813	0.83075	1.12382	1.08306	1.09861	1.04228	0.8234	0.851352	0.779373	0.630644	0.582971	0.363484	0.375571	0.268431	0.318773	0.37928	0.354305	0.21485	0.208398	-0.00496649	0.100811	-0.0319385	0.0292053
	-0.0426206	0.00101204	-0.0155629	-0.0444896	0.0812278	0.0300226	-0.00958939	0.191228	0.0928913	0.00313974	0.197637	0.0755742	0.181784	0.237719	0.469316	0.68086	0.754149	1.03032	0.942008	1.11723	1.06554	0.779215	0.791907	0.761513	0.705772	0.606982	0.416161	0.414085	0.243707	0.328238	0.266888	0.390053	0.262936	0.200653	-0.0108141	0.201925	-0.0202095	0.0142116
	-0.0383706	-0.00913603	-0.0480228	-0.00588893	0.0492495	0.0739222	-0.0217534	0.152364	0.0442623	-0.012008	0.13153	0.0280816	0.121061	0.189276	0.279569	0.499622	0.659654	0.985826	0.881139	1.07076	1.08176	0.737006	0.760209	0.834747	0.735578	0.545188	0.517798	0.4205	0.353167	0.38236	0.264274	0.396058	0.337462	0.224962	0.155871	0.284684	0.0133918	0.0934342
	-0.0303096	-0.00653045	-0.0224714	-0.00727387	0.034024	0.0675558	-0.0349944	0.080448	0.0364335	-0.0329212	0.11426	0.0680569	0.106396	0.15587	0.215708	0.455756	0.681255	1.04728	0.879984	1.04603	1.12316	0.804495	0.79736	0.839659	0.751389	0.537403	0.599599	0.509306	0.476421	0.461151	0.271776	0.467701	0.447889	0.303804	0.323386	0.383734	0.134643	0.288968
	-0.0308549	-0.0071164	0.0146118	-0.00958	0.0261076	0.0555378	-0.0487059	0.0324534	0.0682857	-0.00835276	0.0755556	0.0855902	0.0529203	0.121575	0.215786	0.469636	0.574641	0.996414	0.864555	0.937612	0.942115	0.802367	0.720972	0.77344	0.70134	0.516416	0.614584	0.528921	0.526617	0.496709	0.290837	0.485027	0.49301	0.352613	0.325328	0.321094	0.178321	0.278774
	-0.0265332	-0.0207809	0.0135368	-0.0220548	-0.00980206	0.0637967	0.00183728	0.0501565	0.119154	0.151161	0.125247	0.118217	0.169825	0.22999	0.270556	0.549097	0.561349	0.963245	0.874008	0.778373	0.847942	0.655038	0.558309	0.706671	0.712693	0.566994	0.624948	0.516188	0.473131	0.494851	0.3584	0.59022	0.469764	0.455111	0.399193	0.267944	0.247608	0.271211
	-0.0386904	-0.0919075	-0.0288621	-0.0257649	-0.0261731	0.0991434	0.112255	0.247018	0.381349	0.422132	0.436829	0.450479	0.570465	0.564122	0.489186	0.769444	0.886668	1.09681	1.10515	0.865618	0.935231	0.753819	0.687335	0.83545	0.871074	0.754671	0.910004	0.797812	0.681484	0.741504	0.662516	0.818486	0.683654	0.815731	0.738826	0.563852	0.522254	0.591986
	-0.0180975	-0.113312	-0.0849061	-0.0491579	-0.0111103	0.112516	0.164068	0.438815	0.648927	0.678803	0.773511	0.844255	0.930484	0.889409	0.752917	1.03184	1.23148	1.25436	1.30806	1.05885	1.04681	0.93045	0.867202	0.991246	1.05475	0.985407	1.14117	1.08091	0.968255	1.0047	0.926012	1.03213	0.983345	1.08463	1.02991	0.893685	0.832208	0.965823
	0.00547001	-0.0959466	-0.10281	-0.0527606	-0.0141245	0.104098	0.156073	0.4603	0.684543	0.732975	0.840583	0.913376	0.969532	0.91027	0.757382	1.03299	1.22234	1.19654	1.23569	1.02172	0.974603	0.908878	0.822018	0.936722	1.00135	0.964928	1.09937	1.08688	0.988806	1.02584	0.944369	1.01997	1.00923	1.09267	1.04983	0.904934	0.859018	1.01812
Moneky S	-0.0177293	-0.0452545	-0.0150502	-0.0208519	0.105964	0.0178194	-0.0248977	0.0345998	0.0930309	0.179716	0.12395	0.183038	0.0652864	0.398362	0.496694	0.408593	0.285471	0.549256	0.461071	0.424663	0.297379	0.442375	0.422451	0.31461	0.325459	0.317655	0.231661	0.272607	0.0978978	0.102391	0.102908	0.0394181	-0.0112316	0.0308692	0.0670743	-0.024784	0.0659911	0.0968751
CNO	-0.0264785	-0.0473703	-0.0291044	-0.0404971	0.133468	0.0242258	-0.0142431	0.0511074	0.0969545	0.173154	0.124291	0.180611	0.0437402	0.380092	0.464932	0.373991	0.264441	0.470952	0.463503	0.418699	0.295553	0.433454	0.358674	0.31292	0.283838	0.338202	0.197797	0.214943	0.109956	0.102225	0.110692	0.0112726	-0.00086777	0.0447398	0.00720161	-0.0112286	0.0699219	0.105687
Small	-0.0629962	-0.0369187	-0.0335901	-0.0357354	0.136333	0.0279483	0.00495876	0.0447224	0.09846	0.123388	0.111749	0.137316	0.0396753	0.428185	0.425431	0.362316	0.285841	0.462751	0.530319	0.448212	0.325651	0.373591	0.283886	0.345484	0.270635	0.355623	0.201396	0.178378	0.150981	0.121678	0.114263	-0.00882954	0.014699	0.0371551	-0.00389143	0.0345435	0.056096	0.0947296
Pre	-0.0854374	-0.000390015	-0.00268965	-0.0286184	0.118206	0.0284866	-0.0295573	0.0370642	0.0867829	0.110717	0.100221	0.149628	0.0822113	0.415575	0.381715	0.365237	0.372926	0.488754	0.583239	0.473768	0.413099	0.339223	0.246809	0.359124	0.253853	0.337378	0.216731	0.186343	0.163082	0.145087	0.116657	0.00810218	0.011797	0.0289365	0.0174735	0.0572672	0.0677526	0.0760913
	-0.091437	0.0266309	0.0266508	-0.00430682	0.101125	0.0164817	-0.0751448	0.0474486	0.0803266	0.098998	0.0908665	0.174588	0.124691	0.40902	0.418078	0.417391	0.423863	0.541074	0.612977	0.478523	0.459012	0.34729	0.296065	0.380587	0.232826	0.350129	0.237827	0.188296	0.173115	0.174548	0.139065	0.0337345	0.0408567	0.0423159	0.00684167	0.046039	0.0661922	0.0672697
	-0.0731145	0.00857099	-0.00414223	0.024104	0.100076	0.0191246	-0.0746191	0.0461496	0.0545796	0.0882659	0.135279	0.181423	0.147137	0.383122	0.431699	0.458197	0.467946	0.560726	0.601747	0.470635	0.496906	0.369841	0.377186	0.428052	0.272309	0.370795	0.257403	0.227673	0.192515	0.212464	0.158167	0.0522452	0.10163	0.0312928	-0.000845748	0.0252734	0.0942119	0.0850218
	-0.0552691	-0.0363926	-0.0460258	0.0417302	0.117224	0.0254005	-0.046667	0.0418383	0.0561751	0.0530109	0.156836	0.176541	0.12977	0.333128	0.351876	0.46999	0.535231	0.500894	0.547269	0.498825	0.523017	0.438357	0.38403	0.433999	0.292293	0.317586	0.23571	0.271766	0.156866	0.178067	0.129883	0.0283509	0.0990877	0.0352159	-0.0100106	0.0238476	0.0890152	0.09895
	-0.0495788	-0.0578534	-0.0542697	0.0355303	0.12474	0.0252948	-0.0238629	0.0583946	0.0514004	0.0544903	0.13458	0.147022	0.086959	0.245577	0.222814	0.439165	0.552749	0.484864	0.504572	0.538417	0.564709	0.511864	0.389038	0.362148	0.280693	0.235867	0.191608	0.343389	0.143979	0.125046	0.0749197	-0.00696101	0.057739	0.0254428	0.00674795	0.0360994	0.0925242	0.0884109
	-0.0602853	-0.0376774	-0.0332855	0.0349934	0.100494	0.0270956	-0.031335	0.0892922	0.0698453	0.0979512	0.131064	0.140461	0.112163	0.245148	0.200724	0.403321	0.551631	0.526646	0.514218	0.522529	0.582478	0.566079	0.449758	0.303485	0.285557	0.211195	0.190893	0.33308	0.188448	0.114867	0.0643909	0.00216613	0.0188468	-0.00570472	0.0298859	0.0314021	0.118694	0.0688334
	-0.0699997	-0.0114641	-0.0338688	0.0314581	0.0779252	0.0316034	-0.0256542	0.0752236	0.103799	0.167834	0.148557	0.167504	0.149404	0.293962	0.212586	0.385098	0.601375	0.569543	0.53889	0.521902	0.636453	0.633754	0.519266	0.356836	0.347209	0.251844	0.235577	0.340872	0.241456	0.124313	0.101171	0.0326288	0.0193753	0.0181095	0.063162	0.0773475	0.123059	0.0517761
	-0.0906323	0.00323341	-0.0348491	0.00715247	0.0677752	0.0401323	0.00718811	0.0664913	0.121263	0.216484	0.172478	0.206051	0.147248	0.377793	0.25215	0.409711	0.639947	0.578899	0.504619	0.472149	0.599351	0.578943	0.516316	0.463746	0.41432	0.278308	0.271032	0.341223	0.247245	0.144948	0.135414	0.0766908	0.0683812	0.00577761	0.0724868	0.0861956	0.123742	0.0701867
	-0.0790609	0.00115018	-0.0166561	-0.0230526	0.0541645	0.0281886	0.0352662	0.0466175	0.14164	0.233585	0.176816	0.153215	0.104458	0.420143	0.345576	0.431431	0.620242	0.586174	0.507498	0.452244	0.57138	0.482522	0.489804	0.536791	0.489961	0.305797	0.308127	0.355554	0.228997	0.133627	0.121824	0.116887	0.147897	0.0498241	0.126832	0.0987868	0.171375	0.10103
	-0.0268957	0.00985842	0.000830447	-0.0240223	0.0228148	0.0111897	0.0062246	0.0618025	0.135636	0.224656	0.200872	0.11497	0.0971932	0.37398	0.475458	0.430361	0.445067	0.482965	0.517192	0.498115	0.481358	0.39916	0.418968	0.459908	0.359449	0.28021	0.230949	0.257567	0.165497	0.123868	0.0593642	0.135273	0.132066	0.0588896	0.161033	0.0816412	0.105166	0.0281947
	-0.0143266	-0.0279957	0.00848635	-0.00526919	0.0253787	0.0289211	-0.0151946	0.0844951	0.0975119	0.17078	0.207048	0.092085	0.115142	0.507622	0.66564	0.529931	0.356975	0.378842	0.434473	0.477117	0.335709	0.307484	0.278422	0.351912	0.182615	0.216059	0.175168	0.186289	0.10294	0.167373	0.0503433	0.145178	0.140139	0.0204433	0.141348	0.0585273	0.0812997	0.0499156
	-0.0315738	-0.0426154	0.00233862	0.00696783	0.00069897	0.0586789	0.00550488	0.0785034	0.0867361	0.0840867	0.14708	0.103408	0.10706	0.669606	0.61086	0.525814	0.30478	0.35537	0.387023	0.443898	0.296582	0.2409	0.228924	0.235408	0.142789	0.181594	0.10244	0.141635	0.108667	0.204823	0.0742299	0.120468	0.137737	-0.0445556	0.110392	0.040206	0.0301343	0.108435
	-0.03977	-0.0436317	-0.0180455	0.00440166	-0.0195475	0.0891944	0.0273987	0.0833114	0.0771792	0.126295	0.149314	0.119654	0.117809	0.851058	0.658606	0.518516	0.298791	0.396	0.393881	0.420754	0.304768	0.165294	0.211933	0.188005	0.155375	0.174377	0.0985238	0.13287	0.166304	0.210446	0.130378	0.113729	0.0983302	-0.0463153	0.102839	0.0136204	0.0636327	0.156409
	-0.0400206	-0.0432062	-0.011707	-0.0148832	-0.026633	0.0847572	0.0516929	0.0786631	0.115806	0.190942	0.136368	0.104966	0.137517	0.962269	0.779606	0.586455	0.366687	0.460637	0.392581	0.384422	0.308387	0.145487	0.18891	0.185863	0.135418	0.133279	0.127147	0.0963174	0.164043	0.174251	0.148703	0.0522478	0.0636881	-0.0175769	0.106252	0.0255135	0.111505	0.151337
	-0.039193	-0.0583813	0.0445893	-0.0499617	-0.0203725	0.0787275	0.0445918	0.0440401	0.132853	0.167814	0.0600123	0.0769158	0.110641	0.780146	0.69839	0.557961	0.353509	0.45893	0.365607	0.311545	0.227291	0.168225	0.167773	0.216347	0.0982515	0.0956959	0.106999	0.0718503	0.0882941	0.0661819	0.0474897	-0.00268806	0.0107809	0.0116927	0.0687211	-0.00680243	0.110305	0.0699339
	-0.02183	-0.0566768	0.0623283	-0.0554606	-0.0121894	0.0548805	0.0289479	0.0333241	0.129308	0.110632	0.0465509	0.0657862	0.0719913	0.656451	0.594204	0.485333	0.290632	0.390146	0.329041	0.257958	0.133471	0.184235	0.153254	0.224655	0.13591	0.141452	0.0792859	0.0395471	0.0499523	0.0134009	-0.0317206	0.0040683	0.0176515	0.00309297	-0.00960864	-0.0156072	0.0561618	-0.00522187
	-0.0319167	-0.0433143	0.0306315	-0.042879	-0.0107819	0.0679959	0.0302644	0.0285985	0.0986149	0.0860513	0.0548883	0.0476515	0.0728926	0.722749	0.691254	0.52359	0.28519	0.361486	0.305784	0.184744	0.104536	0.169167	0.118704	0.23779	0.172415	0.162523	0.0847326	0.0311651	0.00991089	0.00457335	-0.0732223	-0.0240623	0.0268751	-0.0160605	-0.0349152	-0.0676633	-0.00146073	-0.0515267
	-0.0748972	-0.0438959	0.0227196	-0.0288552	-0.00929372	0.108704	0.0255187	0.06073	0.089114	0.111816	0.0685477	0.0420632	0.0747717	0.764273	0.727237	0.576813	0.322962	0.399392	0.359861	0.229714	0.192685	0.187345	0.16026	0.26942	0.243626	0.217791	0.158693	0.147746	0.00196141	0.0252124	-0.0247747	-0.0348951	0.0574112	-0.0226309	-0.006038	-0.0581024	-0.00586266	-0.0165655
	-0.0741177	-0.0562359	0.00747415	-0.0335906	-0.00235145	0.13808	0.0207416	0.118606	0.111462	0.120127	0.111952	0.0569698	0.0945801	0.855569	0.836481	0.764241	0.361519	0.403483	0.395186	0.291958	0.306977	0.212771	0.219013	0.267203	0.313899	0.253147	0.253866	0.285134	0.0636589	0.0423434	0.0817984	0.0313787	0.097788	0.0247293	-0.0105344	-0.034775	-0.00684353	0.00647926
	-0.0389129	-0.0593617	-0.0354659	-0.0184675	0.002585	0.126452	0.0231706	0.173714	0.227415	0.22042	0.232676	0.21272	0.235235	0.972654	1.09953	0.996453	0.607622	0.62948	0.643988	0.588862	0.527866	0.396702	0.414983	0.391066	0.413988	0.370658	0.367882	0.401746	0.351978	0.262945	0.323275	0.254056	0.344183	0.277976	0.210595	0.18546	0.150942	0.178925
	0.00641022	-0.0364088	-0.0586386	-0.0608292	-0.0195214	0.101034	0.0679542	0.296369	0.550017	0.520945	0.582314	0.616673	0.63357	1.21616	1.40443	1.27673	1.1218	1.18707	1.07882	1.11059	0.971998	0.835023	0.860665	0.810087	0.765641	0.77479	0.748611	0.746231	0.824315	0.785412	0.786184	0.705092	0.837342	0.777245	0.743535	0.718847	0.644297	0.72045
	0.0481651	-0.0145015	-0.071229	-0.100063	-0.037496	0.0814865	0.0936384	0.442588	0.866518	0.837505	0.94245	1.0143	1.02309	1.41962	1.4376	1.34285	1.565	1.59326	1.42617	1.48113	1.32468	1.2102	1.19148	1.18745	1.1083	1.14214	1.07254	1.03868	1.13725	1.22354	1.13123	1.08406	1.22556	1.20102	1.21421	1.21742	1.10887	1.21393
	0.0694291	-0.00333012	-0.0748338	-0.100774	-0.0416346	0.0513222	0.0998212	0.436085	0.88187	0.876144	0.96497	1.0529	1.04607	1.35583	1.19597	1.13105	1.53471	1.56505	1.40344	1.44969	1.28307	1.19643	1.15991	1.19283	1.12517	1.14859	1.06549	1.05525	1.11105	1.25709	1.1318	1.11191	1.21504	1.20551	1.23191	1.27335	1.15431	1.26825
Moneky S	0.0503944	-0.0147833	-0.0248947	0.00458479	0.029562	-0.0255195	-0.0193437	0.0808525	0.108867	0.130553	0.134124	0.0554744	0.0250174	0.0765312	0.0479742	0.0659653	0.0974036	0.103349	0.10638	0.221685	0.19734	0.223778	0.197332	0.275716	0.225554	0.12365	0.151081	0.198809	0.200135	0.207432	0.29614	0.280828	0.428615	0.256979	0.217978	0.22976	0.328425	0.255144
CNO	0.0812354	-0.0303698	-0.018017	0.0270716	-0.0101596	-0.0176961	-0.0320646	0.0856093	0.0769252	0.0910176	0.111699	0.0847035	0.0414645	0.0990924	0.0687721	0.106376	0.107747	0.133136	0.14576	0.248526	0.188322	0.230681	0.192685	0.278797	0.232407	0.152578	0.167726	0.177026	0.164675	0.252476	0.315953	0.305311	0.417745	0.329159	0.217042	0.247816	0.338109	0.291612
Small	0.0630443	-0.0297868	-0.00308969	0.0169402	-0.0199922	-0.00464114	-0.0224748	0.0870911	0.065414	0.0680533	0.0976459	0.116715	0.042844	0.105812	0.0837518	0.125139	0.0982082	0.120513	0.159641	0.264275	0.192017	0.203046	0.165969	0.231768	0.236753	0.158267	0.190053	0.17828	0.165862	0.28562	0.35303	0.311516	0.385317	0.375615	0.255782	0.30092	0.396192	0.336878
Post	0.0275966	-0.0294063	0.0279827	0.00256977	0.00868579	-0.0113766	-0.026052	0.0332272	0.0682856	0.0614005	0.0666273	0.108791	0.0318382	0.0978444	0.143494	0.124226	0.100057	0.0857719	0.182844	0.272118	0.215159	0.167265	0.134087	0.189861	0.242355	0.15096	0.213445	0.17399	0.171865	0.269366	0.391696	0.344365	0.365797	0.361008	0.320389	0.301663	0.375708	0.362639
	0.0177321	-0.0153685	0.0262029	0.0175854	0.00713029	-0.00400413	-0.0492781	-0.00523638	0.0785199	0.0351057	0.0607884	0.0782167	0.0149655	0.0721367	0.163796	0.14389	0.128155	0.0869607	0.17583	0.265945	0.215095	0.15546	0.149414	0.221836	0.241199	0.152356	0.200416	0.198001	0.179581	0.240451	0.413354	0.368406	0.374989	0.313347	0.315798	0.303851	0.366804	0.37641
	0.0255478	-0.0070255	-0.000423549	0.0196774	0.00748851	0.00378544	-0.0490501	-0.0189516	0.103189	0.030915	0.0591462	0.0256661	0.0174739	0.086711	0.126159	0.136283	0.126953	0.110194	0.166162	0.279824	0.200261	0.145888	0.158904	0.234195	0.23809	0.138068	0.176162	0.216238	0.188547	0.24147	0.424128	0.353135	0.403405	0.313342	0.2756	0.267987	0.371598	0.337078
	0.0566151	-0.00879541	-0.0435609	0.0119908	0.0186559	0.0105807	-0.0454861	0.0238898	0.136428	0.0522449	0.0727821	0.0145368	0.0680621	0.159038	0.116293	0.125465	0.153742	0.138067	0.161657	0.260601	0.217787	0.167772	0.16171	0.273813	0.317811	0.188674	0.173331	0.247831	0.218127	0.312775	0.424998	0.34764	0.423214	0.370611	0.285811	0.295142	0.422267	0.346316
	0.0762677	0.0139055	-0.0482435	-0.0076675	0.0258195	-0.0134293	-0.0466524	0.0797568	0.125925	0.100782	0.116862	0.0526067	0.0971445	0.193317	0.137117	0.126544	0.157651	0.165517	0.182091	0.288174	0.301964	0.218861	0.193435	0.318302	0.43498	0.258196	0.17353	0.310912	0.22576	0.419286	0.420465	0.346434	0.442416	0.479525	0.333407	0.366772	0.489083	0.398643
	0.0515978	0.02595	-0.0050281	-0.00795421	0.0267905	-0.0530756	-0.0382803	0.0822146	0.129169	0.145073	0.168755	0.0823552	0.104201	0.176608	0.162993	0.119462	0.162699	0.186772	0.200244	0.312704	0.329966	0.256816	0.23853	0.284889	0.494145	0.30393	0.190008	0.31388	0.242155	0.477769	0.430587	0.331317	0.458159	0.559501	0.340694	0.403223	0.548397	0.4806
	0.0133969	0.0354622	0.0325479	-0.0136	0.0109195	-0.0575349	-0.0211916	0.070022	0.163989	0.17314	0.196517	0.0931746	0.0951515	0.194925	0.203382	0.14852	0.155645	0.207859	0.232184	0.395629	0.35781	0.296827	0.285856	0.282222	0.505883	0.326817	0.183287	0.328854	0.290154	0.482699	0.490256	0.373516	0.527857	0.626757	0.393124	0.415655	0.586066	0.551455
	-0.0253755	0.0597458	0.0504543	-0.0165944	-0.0127458	-0.0428008	-0.0126836	0.0784119	0.188661	0.16387	0.166486	0.0848784	0.0636347	0.207757	0.183215	0.150108	0.126375	0.21853	0.240765	0.434897	0.379107	0.302778	0.280088	0.304982	0.460516	0.329765	0.15214	0.34097	0.321347	0.436895	0.506567	0.397426	0.596515	0.590484	0.422245	0.434968	0.565889	0.621138
	-0.0398724	0.0621454	0.0477058	-0.0131149	-0.0312734	-0.0301471	0.00455661	0.0898518	0.169292	0.153338	0.118488	0.088303	0.0390083	0.205509	0.152335	0.136775	0.0785194	0.174984	0.182015	0.351461	0.334778	0.31448	0.235359	0.300932	0.367339	0.288463	0.127806	0.281844	0.277757	0.353112	0.505972	0.42027	0.558093	0.503798	0.441387	0.411805	0.511536	0.58264
	-0.0311223	0.0217613	0.0024438	-0.0133099	-0.0226429	0.00811523	0.0347548	0.107557	0.0986406	0.1305	0.0961533	0.0977927	0.11352	0.188939	0.144908	0.160446	0.0817464	0.162441	0.165376	0.247845	0.230787	0.29189	0.162677	0.233529	0.324645	0.293725	0.185542	0.18222	0.229034	0.293732	0.458128	0.425359	0.447418	0.480651	0.458407	0.446069	0.472621	0.512081
	-0.000104862	0.00557086	-0.0170411	-0.0202404	0.0127086	0.0270953	-0.00798835	0.0803328	0.00104325	0.0925019	0.0649815	0.0644624	0.156886	0.122453	0.184984	0.169087	0.0967465	0.233594	0.211801	0.171575	0.123091	0.176699	0.108109	0.165157	0.256	0.202484	0.220656	0.09172	0.155379	0.198256	0.282884	0.323133	0.336099	0.40673	0.396105	0.434309	0.383802	0.384528
	0.0246736	0.00119319	-0.01134	-0.00349337	0.0382394	0.00974819	-0.059021	0.0664296	-0.00210104	0.0551892	0.0132186	0.0345085	0.13167	0.0866228	0.200433	0.169665	0.0916302	0.252634	0.228143	0.166157	0.0911242	0.103372	0.106869	0.156033	0.18124	0.16342	0.169648	0.0895987	0.100255	0.142364	0.209766	0.264583	0.262894	0.374253	0.332502	0.362722	0.299552	0.28453
	0.0325613	0.0196255	0.0325242	0.0154892	0.0338636	-0.0317403	-0.102324	0.0618472	0.0351355	0.0656917	0.00276201	0.0211608	0.111685	0.102136	0.176892	0.177313	0.108953	0.238274	0.202883	0.119242	0.0822589	0.0815054	0.147531	0.185396	0.174859	0.144523	0.16629	0.0843093	0.0809436	0.125885	0.201912	0.249211	0.231255	0.395927	0.328405	0.321669	0.256902	0.246346
	0.0356215	0.0510735	0.0591711	0.0022498	0.0167175	-0.0623835	-0.10245	0.0588555	0.0546279	0.068654	0.0295945	0.0229957	0.0951011	0.149201	0.137544	0.166065	0.127152	0.213507	0.187576	0.111763	0.0504956	0.0794029	0.174894	0.231016	0.209525	0.135863	0.142036	0.0756322	0.0766988	0.112835	0.177619	0.187918	0.269303	0.35928	0.315424	0.302597	0.199465	0.214529
	0.031768	0.0659323	0.0597548	-0.0255923	0.0242952	-0.0481305	-0.108027	0.0473623	0.0195566	0.0670943	0.0114157	-0.00169697	0.0732454	0.15473	0.113043	0.127343	0.126744	0.17747	0.186212	0.11694	0.0350164	0.0410889	0.136575	0.172861	0.191064	0.115959	0.057585	0.0150897	0.0384826	0.0839964	0.0832106	0.0959888	0.257201	0.278693	0.219385	0.191641	0.102423	0.14699
	0.0688761	0.0290106	0.0268543	-0.0104017	0.0365954	-0.0476649	-0.10327	0.0466792	-0.00298179	0.0813814	-0.0167273	-0.00128507	0.0471277	0.15745	0.0989147	0.0979068	0.112421	0.129518	0.195721	0.0710764	0.0662384	0.0588094	0.0914717	0.113124	0.1586	0.121829	-0.000690549	-0.0203598	0.0143042	0.0776349	0.0907999	0.0671853	0.186455	0.21242	0.178876	0.128089	0.0605091	0.116436
	0.109499	-0.00024036	0.00130544	0.0132814	0.0270871	-0.0485736	-0.102359	0.0716723	-0.0239097	0.0700744	-0.0382713	0.00242318	0.0398677	0.18254	0.105839	0.111418	0.0996889	0.137746	0.191325	0.0324221	0.0884427	0.15348	0.122275	0.0701965	0.128598	0.0862881	0.014963	-0.0127832	-0.0058955	0.0904265	0.144731	0.0451753	0.0846596	0.153945	0.172643	0.101338	0.0624907	0.0680113
	0.0994375	-0.0220675	0.0178788	0.00793175	0.00155384	-0.0142639	-0.0904706	0.0530706	-0.0335608	0.00233099	-0.0627852	-0.0185047	0.0108567	0.178727	0.134365	0.101913	0.144521	0.158468	0.202782	0.0431458	0.085161	0.222406	0.120847	0.0545106	0.126516	0.0540875	0.0304078	0.00257531	-0.0322657	0.052313	0.0810911	0.0307205	0.0743811	0.0452812	0.0855323	0.0199879	0.0209493	-0.0113125
	0.0727051	-0.0320215	0.0271098	-0.00647327	-0.0223647	0.0229243	-0.0618796	0.0350935	-0.0121405	-0.0579391	-0.0905481	-0.0182099	-0.0443738	0.152688	0.149846	0.0925403	0.132145	0.112164	0.214275	0.118091	0.113949	0.2727	0.113236	0.0641662	0.152833	0.0472825	0.0348569	0.000702823	-0.0375498	0.0367967	-0.0369498	-0.00430469	0.0538359	-0.00417068	-0.00806157	-0.0566781	-0.0926285	-0.0764106
	0.0385334	-0.0280138	0.0127947	0.00812856	-0.0079524	0.00932059	-0.0328111	0.0496819	0.0149635	-0.0352047	0.0100676	0.0582649	0.0117485	0.176398	0.17445	0.119394	0.138906	0.0794731	0.251541	0.217976	0.159189	0.266431	0.178437	0.117065	0.181589	0.113481	0.0362711	0.0445339	-0.00341823	0.063958	-0.0306747	0.0897358	0.12122	0.097547	0.0818879	0.0545729	-0.0340611	0.0133419
	0.0263207	-0.0226755	-0.0131144	0.0154665	0.00610732	-0.0149902	0.0028856	0.0856003	0.0887789	0.110937	0.132807	0.184037	0.166624	0.245713	0.243674	0.216921	0.267425	0.14344	0.299954	0.262496	0.242628	0.288459	0.227648	0.172037	0.239105	0.184184	0.0736493	0.104976	0.0865133	0.178982	0.145637	0.231404	0.266698	0.275307	0.224835	0.2348	0.125737	0.156361
	0.0397314	-0.0207537	-0.0373701	0.00631526	0.0111189	-0.015162	0.0161203	0.111385	0.156171	0.240807	0.242969	0.290061	0.336223	0.287866	0.30903	0.286692	0.317911	0.234108	0.328575	0.268763	0.292702	0.314424	0.224693	0.233549	0.297192	0.281135	0.127724	0.169556	0.191352	0.281818	0.30572	0.318023	0.338837	0.366738	0.31598	0.35541	0.257705	0.246821
	0.0439022	-0.0177929	-0.0398529	-0.00305465	0.0146452	-0.0129686	0.0151216	0.109041	0.144023	0.247876	0.235587	0.280902	0.346917	0.253805	0.287642	0.290916	0.291725	0.238526	0.286761	0.217702	0.264806	0.282215	0.187247	0.215223	0.268601	0.274365	0.115873	0.174137	0.206048	0.272934	0.314077	0.316643	0.312717	0.354369	0.321699	0.366622	0.277295	0.241419
Moneky S	-0.0681237	-0.0304712	0.00984446	-0.0254367	0.0764023	0.0433389	-0.005554	-0.0462528	-0.0158366	0.0491631	-0.0101737	0.127563	0.040269	0.32183	0.44872	0.342628	0.188068	0.445907	0.354691	0.202978	0.100039	0.218596	0.22512	0.0388945	0.0999054	0.194005	0.0805794	0.0737978	-0.102237	-0.105041	-0.193231	-0.24141	-0.439846	-0.22611	-0.150904	-0.254544	-0.262434	-0.158269
CNO	-0.107714	-0.0170005	-0.0110875	-0.0675686	0.143627	0.0419219	0.0178215	-0.0345019	0.0200293	0.0821364	0.0125925	0.0959072	0.00227577	0.281	0.39616	0.267615	0.156694	0.337816	0.317743	0.170173	0.107231	0.202773	0.165989	0.0341223	0.0514308	0.185624	0.0300705	0.0379168	-0.0547189	-0.15025	-0.205261	-0.294038	-0.418613	-0.284419	-0.209841	-0.259044	-0.268187	-0.185925
Small	-0.12604	-0.00713186	-0.0305004	-0.0526756	0.156325	0.0325894	0.0274335	-0.0423688	0.033046	0.0553344	0.0141027	0.0206013	-0.00316869	0.322373	0.341679	0.237177	0.187633	0.342239	0.370678	0.183938	0.133634	0.170546	0.117918	0.113716	0.0338817	0.197356	0.0113428	9.85094e-05	-0.0148814	-0.163942	-0.238767	-0.320345	-0.370618	-0.33846	-0.259673	-0.266376	-0.340096	-0.242149
Pre-Post	-0.113034	0.0290162	-0.0306723	-0.0311882	0.10952	0.0398632	-0.00350532	0.003837	0.0184973	0.0493164	0.0335939	0.0408375	0.0503732	0.317731	0.238221	0.241011	0.272868	0.402982	0.400395	0.20165	0.19794	0.171959	0.112722	0.169262	0.011498	0.186418	0.00328582	0.0123538	-0.00878367	-0.124279	-0.275039	-0.336263	-0.354	-0.332072	-0.302915	-0.244396	-0.307956	-0.286547
	-0.109169	0.0419994	0.000447939	-0.0218923	0.0939949	0.0204858	-0.0258666	0.052685	0.00180669	0.0638923	0.0300781	0.096371	0.109726	0.336883	0.254282	0.273501	0.295708	0.454113	0.437148	0.212578	0.243918	0.19183	0.146651	0.158751	-0.00837326	0.197773	0.0374109	-0.00970546	-0.00646664	-0.0659034	-0.274288	-0.334672	-0.334132	-0.271031	-0.308956	-0.257812	-0.300612	-0.30914
	-0.0986623	0.0155965	-0.00371868	0.00442664	0.0925877	0.0153392	-0.025569	0.0651012	-0.0486092	0.0573509	0.076133	0.155757	0.129663	0.296411	0.305541	0.321914	0.340993	0.450531	0.435585	0.190811	0.296645	0.223954	0.218281	0.193856	0.0342187	0.232727	0.0812414	0.0114344	0.00396741	-0.0290055	-0.265961	-0.30089	-0.301775	-0.282049	-0.276446	-0.242713	-0.277386	-0.252056
	-0.111884	-0.0275972	-0.00246489	0.0297395	0.098568	0.0148198	-0.0011809	0.0179485	-0.0802527	0.000765974	0.0840538	0.162004	0.0617081	0.17409	0.235583	0.344525	0.381489	0.362827	0.385612	0.238224	0.30523	0.270585	0.22232	0.160186	-0.0255183	0.128913	0.0623785	0.0239352	-0.0612617	-0.134707	-0.295115	-0.319289	-0.324126	-0.335395	-0.295822	-0.271294	-0.333252	-0.247366
	-0.125846	-0.0717589	-0.00602627	0.0431978	0.0989201	0.0387242	0.0227896	-0.0213622	-0.0745247	-0.0462914	0.0177179	0.0944154	-0.0101854	0.0522598	0.085697	0.312621	0.395098	0.319347	0.32248	0.250243	0.262746	0.293004	0.195604	0.0438464	-0.154286	-0.0223291	0.0180786	0.0324766	-0.0817805	-0.29424	-0.345545	-0.353395	-0.384677	-0.454082	-0.326659	-0.330672	-0.396559	-0.310232
	-0.111883	-0.0636274	-0.0282574	0.0429477	0.0737036	0.0801712	0.00694533	0.00707766	-0.059324	-0.0471214	-0.0376908	0.0581056	0.00796214	0.0685392	0.0377306	0.283859	0.388932	0.339874	0.313975	0.209825	0.252512	0.309262	0.211228	0.0185956	-0.208588	-0.0927349	0.000885332	0.0192002	-0.0537071	-0.362903	-0.366196	-0.329151	-0.439312	-0.565206	-0.310808	-0.371821	-0.429703	-0.411766
	-0.0833966	-0.0469263	-0.0664166	0.0450581	0.0670057	0.0891383	-0.00446261	0.00520157	-0.0601908	-0.00530602	-0.0479604	0.0743293	0.0542524	0.0990367	0.00920461	0.236578	0.44573	0.361684	0.306706	0.126273	0.278643	0.336927	0.23341	0.0746145	-0.158674	-0.0749732	0.0522897	0.0120183	-0.0486979	-0.358387	-0.389086	-0.340887	-0.508482	-0.608647	-0.329962	-0.338308	-0.463008	-0.499679
	-0.0652569	-0.0565124	-0.0853034	0.0237469	0.080521	0.0829331	0.0198717	-0.0119206	-0.0673984	0.0526133	0.00599219	0.121173	0.0836128	0.170037	0.0689345	0.259603	0.513572	0.360369	0.263854	0.0372522	0.220244	0.276165	0.236228	0.158764	-0.0461962	-0.0514569	0.118892	0.000252695	-0.0741022	-0.291947	-0.371153	-0.320735	-0.528134	-0.584706	-0.349758	-0.348772	-0.442147	-0.550951
	-0.0391885	-0.0609952	-0.0643619	-0.00993772	0.0854379	0.0583358	0.0307096	-0.0432342	-0.0276522	0.0802467	0.0583277	0.0649115	0.06545	0.214635	0.193241	0.294656	0.541723	0.41119	0.325484	0.100783	0.236602	0.168043	0.254445	0.235859	0.122622	0.017334	0.180321	0.0737099	-0.0487603	-0.219485	-0.384148	-0.303383	-0.410196	-0.453974	-0.314555	-0.313018	-0.340161	-0.48161
	0.00422656	-0.0119029	-0.00161335	-0.0107124	0.0454578	0.00307449	-0.0285302	-0.0457544	0.036995	0.0941567	0.104719	0.0171774	-0.0163264	0.185041	0.330551	0.269915	0.36332	0.320524	0.351816	0.25027	0.250571	0.107271	0.256291	0.226379	0.0348041	-0.0135148	0.0454066	0.075347	-0.0635377	-0.169863	-0.398763	-0.290085	-0.315351	-0.421762	-0.297374	-0.364428	-0.367455	-0.483887
	-0.0142217	-0.0335666	0.0255274	0.0149712	0.0126701	0.00182579	-0.0072063	0.00416234	0.0964686	0.0782776	0.142066	0.0276226	-0.0417443	0.385169	0.480656	0.360844	0.260228	0.145248	0.222672	0.305542	0.212619	0.130785	0.170313	0.186755	-0.0733844	0.0135754	-0.0454881	0.0945687	-0.0524387	-0.0308831	-0.232541	-0.177956	-0.19596	-0.386287	-0.254757	-0.375782	-0.302502	-0.334613
	-0.0562475	-0.0438086	0.0136786	0.0104612	-0.0375404	0.0489307	0.0645259	0.0120738	0.0888371	0.0288974	0.133861	0.0688997	-0.0246094	0.582983	0.410428	0.356149	0.21315	0.102736	0.15888	0.27774	0.205457	0.137528	0.122055	0.0793754	-0.0384511	0.018174	-0.0672073	0.0520358	0.00841244	0.0624596	-0.135536	-0.144115	-0.125156	-0.418808	-0.22211	-0.322516	-0.269418	-0.176095
	-0.0723313	-0.0632572	-0.0505697	-0.0110875	-0.0534111	0.120935	0.129722	0.0214642	0.0420437	0.0606033	0.146552	0.0984929	0.00612469	0.748922	0.481714	0.341203	0.189838	0.157726	0.190997	0.301512	0.222509	0.0837885	0.0644019	0.00260916	-0.0194836	0.0298537	-0.0677663	0.0485608	0.0853601	0.0845603	-0.0715337	-0.135483	-0.132925	-0.442242	-0.225567	-0.308048	-0.193269	-0.0899369
	-0.0756421	-0.0942797	-0.0708781	-0.017133	-0.0433506	0.147141	0.154143	0.0198076	0.0611778	0.122288	0.106774	0.0819699	0.0424154	0.813068	0.642062	0.42039	0.239535	0.24713	0.205005	0.272659	0.257891	0.0660841	0.0140166	-0.0451523	-0.074107	-0.00258441	-0.0148896	0.0206852	0.0873446	0.0614159	-0.0289164	-0.135671	-0.205615	-0.376857	-0.209171	-0.277084	-0.0879608	-0.063192
	-0.070961	-0.124314	-0.0151654	-0.0243694	-0.0446676	0.126858	0.152619	-0.0033222	0.113296	0.100719	0.0485966	0.0786127	0.0373954	0.625416	0.585348	0.430618	0.226765	0.28146	0.179396	0.194604	0.192275	0.127136	0.031198	0.0434863	-0.0928127	-0.0202627	0.0494135	0.0567605	0.0498115	-0.0178145	-0.0357209	-0.0986769	-0.24642	-0.267001	-0.150664	-0.198443	0.00788166	-0.0770557
	-0.0907061	-0.0856874	0.0354741	-0.0450589	-0.0487848	0.102545	0.132218	-0.0133551	0.132289	0.0292509	0.0632781	0.0670713	0.0248636	0.499001	0.495289	0.387426	0.178212	0.260629	0.13332	0.186882	0.0672328	0.125425	0.0617819	0.11153	-0.0226904	0.0196229	0.0799765	0.0599069	0.035648	-0.064234	-0.122521	-0.063117	-0.168803	-0.209327	-0.188485	-0.143697	-0.00434729	-0.121658
	-0.141415	-0.0430739	0.0293261	-0.0561604	-0.0378691	0.11657	0.132623	-0.0430739	0.122525	0.0159769	0.0931596	0.0452283	0.0330249	0.540209	0.585415	0.412172	0.185501	0.22374	0.114459	0.152322	0.0160933	0.0156866	-0.00357163	0.167594	0.043817	0.0762347	0.0697697	0.0439482	0.0158064	-0.0858532	-0.217953	-0.0692376	-0.0577845	-0.170005	-0.207558	-0.169001	-0.0639514	-0.119538
	-0.174335	-0.0218285	0.00484081	-0.036787	-0.0108476	0.122968	0.115989	0.00765941	0.122675	0.109485	0.131333	0.0605679	0.063915	0.585546	0.592871	0.474901	0.178441	0.240924	0.15708	0.186569	0.107524	-0.0350612	0.0394132	0.214909	0.117109	0.163703	0.128285	0.14517	0.0342272	-0.0271007	-0.105866	-0.0656155	-0.0169699	-0.0679122	-0.0915703	-0.0780903	-0.026812	-0.00525303
	-0.146823	-0.0242143	-0.0196356	-0.0271173	0.0200133	0.115156	0.0826212	0.0835124	0.123602	0.178066	0.2025	0.0751797	0.138954	0.702881	0.686635	0.671701	0.229374	0.291319	0.180912	0.173867	0.193028	-0.0599297	0.105777	0.203037	0.161067	0.205864	0.219009	0.284431	0.101209	0.00554665	0.118748	0.0356834	0.0439521	0.0289	-0.00247284	0.0219031	0.085785	0.0828899
	-0.0774463	-0.0313479	-0.0482606	-0.0265961	0.0105374	0.117132	0.0559817	0.124032	0.212451	0.255624	0.222609	0.154455	0.223487	0.796256	0.925079	0.877059	0.468716	0.550007	0.392446	0.370886	0.368677	0.13027	0.236546	0.274002	0.232399	0.257177	0.331611	0.357213	0.355396	0.198987	0.35395	0.16432	0.222963	0.180429	0.128707	0.130887	0.185004	0.165583
	-0.0199104	-0.0137334	-0.0455242	-0.0762957	-0.0256288	0.116024	0.0650686	0.210768	0.461238	0.410007	0.449507	0.432636	0.466947	0.970447	1.16076	1.05981	0.854372	1.04363	0.778864	0.848092	0.729369	0.546564	0.633017	0.638049	0.526536	0.590606	0.674962	0.641255	0.737801	0.606429	0.640548	0.473688	0.570644	0.501937	0.518701	0.484047	0.51856	0.56409
	0.00843371	0.00625219	-0.0338589	-0.106379	-0.0486149	0.0966485	0.0775181	0.331204	0.710347	0.596698	0.699481	0.724237	0.686866	1.13176	1.12858	1.05616	1.24709	1.35916	1.09759	1.21237	1.03198	0.895776	0.966789	0.953905	0.811106	0.861009	0.944818	0.869124	0.9459	0.941722	0.825508	0.766036	0.886728	0.834287	0.898232	0.86201	0.851161	0.967108
	0.0255269	0.0144628	-0.0349809	-0.0977193	-0.0562799	0.0642908	0.0846995	0.327044	0.737846	0.628268	0.729383	0.771997	0.699157	1.10203	0.908331	0.840138	1.24298	1.32652	1.11668	1.23199	1.01826	0.914217	0.972668	0.977606	0.856574	0.874227	0.949616	0.881113	0.905006	0.984159	0.817722	0.795271	0.90232	0.851142	0.91021	0.906724	0.877017	1.02683
Monkey S	0.00162783	-0.0148191	-0.0247808	0.0251558	-0.00802516	0.0174944	0.00334692	0.103786	0.155966	0.216759	0.202936	0.253222	0.30293	0.529168	0.65225	0.868068	1.17504	1.29982	1.36338	1.41449	1.14212	1.00241	0.878083	0.838703	0.753778	0.750623	0.575296	0.587066	0.634264	0.522334	0.585189	0.418774	0.375755	0.259894	0.28202	0.257142	0.167893	0.321317
VEH	0.0211884	-0.0215561	-0.028846	0.0104111	-0.0179556	0.0362985	0.000459748	0.104669	0.1265	0.251854	0.215501	0.289487	0.301928	0.568847	0.693305	0.952233	1.33742	1.52275	1.56637	1.62107	1.30736	1.17027	1.01629	0.917106	0.789733	0.817545	0.611196	0.615887	0.651698	0.596874	0.632876	0.454486	0.384272	0.317119	0.278481	0.284687	0.177183	0.33424
Large	0.0185714	-0.0174226	-0.0335924	-0.000619664	-0.00868579	0.0409443	0.000804775	0.124825	0.138114	0.278298	0.221159	0.297782	0.324443	0.569336	0.751259	1.01584	1.39626	1.72645	1.71002	1.73364	1.38304	1.29325	1.10549	1.00123	0.81514	0.832635	0.638106	0.6166	0.645081	0.630285	0.636157	0.484466	0.380065	0.372421	0.291232	0.27998	0.224272	0.346879
Pre	0.0141934	-0.00780863	-0.023143	-0.00195863	0.00399006	0.024871	-0.0101442	0.121665	0.152577	0.277174	0.239472	0.29613	0.364933	0.582439	0.793797	1.06618	1.44228	1.86128	1.7899	1.71337	1.39927	1.3362	1.18227	1.03494	0.850019	0.844583	0.672646	0.659859	0.640979	0.693728	0.663827	0.511703	0.393144	0.377977	0.303103	0.257329	0.26665	0.355708
	0.0131154	-0.0136794	-0.01579	0.0065145	0.0214578	0.0116418	-0.0232601	0.124579	0.159578	0.274297	0.268727	0.320616	0.406203	0.624401	0.852937	1.11994	1.58729	1.92097	1.80842	1.77211	1.46829	1.3843	1.24569	1.05986	0.939075	0.913525	0.739149	0.738851	0.722844	0.793138	0.75255	0.576467	0.445558	0.404096	0.358153	0.309828	0.287641	0.366886
	0.017393	-0.0165411	-0.0139529	0.0103768	0.0296785	-0.00549495	-0.0214593	0.122942	0.156103	0.294325	0.296275	0.330705	0.443002	0.7174	0.944731	1.2152	1.75922	1.96069	1.8383	1.88695	1.56463	1.46223	1.32827	1.15333	1.06418	0.98846	0.827805	0.81921	0.872806	0.909363	0.864475	0.652317	0.524317	0.438819	0.446989	0.360208	0.321424	0.393916
	0.0230148	-0.0194581	-0.0145389	0.0184876	0.0212926	-0.0143697	-0.0144282	0.113593	0.151602	0.273024	0.308637	0.296243	0.410682	0.792339	1.0067	1.3151	1.76436	1.9545	1.84522	1.89962	1.58703	1.45355	1.28493	1.20528	1.12293	1.02104	0.874892	0.855371	0.931916	0.926701	0.939892	0.690655	0.554916	0.462132	0.489492	0.374931	0.359609	0.367928
	0.0154111	-0.0186843	-0.0065633	0.0288401	0.000669072	-0.00991508	-0.00975762	0.104266	0.15651	0.208735	0.313643	0.26989	0.371439	0.7806	1.01502	1.33163	1.72118	1.91694	1.83658	1.82687	1.52163	1.4125	1.20402	1.16912	1.07271	1.00339	0.853687	0.87415	0.914624	0.884349	0.931362	0.675533	0.556036	0.460311	0.486867	0.36725	0.352129	0.33215
	0.00340726	-0.0124045	-0.00584064	0.0228494	-0.00300234	-0.00275212	-0.0022571	0.100373	0.18218	0.183373	0.329498	0.277094	0.344435	0.719102	0.965415	1.27346	1.67878	1.89822	1.85631	1.74523	1.38792	1.36054	1.13614	1.12054	1.02371	0.93951	0.82313	0.845014	0.874058	0.842242	0.882514	0.65002	0.554894	0.438909	0.466501	0.343613	0.31608	0.29121
	-0.0120127	-0.00986902	-0.00965189	0.0236837	-0.00473209	-0.000560504	0.0131425	0.102954	0.178356	0.188103	0.337838	0.296572	0.357614	0.688613	0.931341	1.21609	1.64277	1.87151	1.85051	1.68024	1.31925	1.27642	1.07629	1.07722	1.00662	0.859873	0.761188	0.800059	0.861327	0.834153	0.864703	0.666414	0.551082	0.416161	0.463243	0.319087	0.287957	0.263788
	-0.00562506	-0.0153295	-0.0176998	0.0231531	-0.00301419	0.00169655	0.0168189	0.106182	0.146277	0.1714	0.332157	0.312961	0.377924	0.671616	0.943586	1.22737	1.6595	1.88585	1.86042	1.70211	1.39743	1.28431	1.08573	1.09955	1.02427	0.844843	0.733754	0.808382	0.866876	0.843665	0.885622	0.736766	0.550172	0.449914	0.440323	0.323941	0.30248	0.254022
	0.00632614	-0.010457	-0.0336727	0.00252021	0.0104861	0.0119369	0.0128603	0.0833884	0.106411	0.150225	0.291635	0.307119	0.340145	0.631081	0.91034	1.23614	1.64581	1.89672	1.93381	1.82302	1.54455	1.34503	1.13757	1.14282	1.03972	0.877215	0.732431	0.808068	0.843539	0.860208	0.898164	0.771418	0.602472	0.49903	0.443347	0.349133	0.328925	0.221582
	-0.0066901	0.0144343	-0.0444574	-0.0195147	0.0130447	0.0239772	0.019206	0.0651992	0.0933588	0.102458	0.239881	0.275192	0.289423	0.55433	0.796517	1.16582	1.53891	1.86496	2.00298	1.92679	1.62865	1.40491	1.20778	1.12535	0.996931	0.91623	0.762023	0.825467	0.826571	0.852115	0.916425	0.791446	0.678429	0.534842	0.461241	0.333905	0.27928	0.176119
	-0.0150046	0.00230283	-0.012161	-0.020481	-0.00336927	0.0379213	0.0107918	0.0912934	0.0903964	0.109963	0.201851	0.245941	0.2727	0.483269	0.657427	1.03945	1.42192	1.70053	1.85953	1.82011	1.51222	1.2685	1.1248	0.960791	0.813812	0.816273	0.721221	0.738909	0.758069	0.77346	0.867817	0.72669	0.654415	0.521329	0.438962	0.261024	0.220872	0.134678
	-0.00406889	-0.0192186	0.0189918	-0.0164754	-0.00422996	0.030303	-0.00530195	0.102058	0.0712515	0.118909	0.162049	0.191579	0.236282	0.423773	0.5722	0.942565	1.29612	1.51671	1.63549	1.61989	1.32006	1.10387	0.946001	0.780502	0.655532	0.677875	0.618628	0.616974	0.656358	0.684473	0.765193	0.579615	0.546873	0.45385	0.380115	0.223755	0.183232	0.120423
	-0.003736	-0.0290577	0.00971159	-0.00160831	2.66151e-05	0.0150804	0.00958345	0.108372	0.0498092	0.117324	0.103266	0.137059	0.201412	0.372632	0.530813	0.893036	1.1767	1.37299	1.43421	1.42044	1.14692	0.964124	0.770917	0.638199	0.551897	0.558498	0.551226	0.528598	0.577543	0.587732	0.674768	0.482733	0.47027	0.388325	0.343224	0.239918	0.138411	0.133881
	-0.00155597	-0.0277854	-0.0110855	0.0154662	0.00416371	0.00013593	0.0206611	0.108366	0.0612792	0.121914	0.0665899	0.0733173	0.181861	0.313509	0.475344	0.813909	1.01695	1.17836	1.19871	1.18792	0.984938	0.802039	0.617172	0.525554	0.455326	0.453394	0.477665	0.429676	0.505337	0.469097	0.542404	0.419383	0.379051	0.302909	0.30933	0.231027	0.118296	0.12725
	0.0146476	-0.020026	-0.0323194	0.0464272	0.0180672	-0.0371479	0.0103512	0.0951255	0.0568523	0.0921369	0.00569159	0.0141035	0.136924	0.221942	0.399392	0.671097	0.856986	0.955527	1.00088	0.973562	0.873964	0.670671	0.538414	0.457043	0.389022	0.384056	0.362544	0.334381	0.402036	0.324773	0.416956	0.362633	0.297002	0.238581	0.263997	0.198535	0.115745	0.102979
	0.0124101	-0.0125495	-0.0402792	0.055179	0.0295663	-0.045129	0.000802316	0.0793002	0.0634249	0.0691147	-0.0432263	-0.029664	0.0954671	0.165784	0.363413	0.593086	0.794197	0.860235	0.913833	0.911374	0.847712	0.741932	0.63475	0.520145	0.438519	0.416144	0.363631	0.348525	0.368992	0.268429	0.372629	0.341354	0.25364	0.248114	0.265924	0.188797	0.149782	0.129371
	0.00428523	-0.0133472	-0.0251909	0.0496416	0.0122652	-0.0320036	0.00434968	0.0739148	0.0582858	0.0569593	-0.0217714	-0.0381518	0.0650958	0.189706	0.364035	0.575205	0.769003	0.873745	0.88188	0.936631	0.881352	0.827484	0.773537	0.653633	0.55783	0.538364	0.468333	0.448616	0.40557	0.29646	0.390788	0.325171	0.269233	0.299205	0.275073	0.216743	0.149738	0.161383
	0.0115868	-0.000708561	-0.0245005	0.0289443	-0.0239225	-0.0118214	0.0204219	0.0389811	0.0655112	0.0522506	0.0226265	-0.0249725	0.0480037	0.214463	0.348352	0.581724	0.762695	0.892193	0.873496	0.925323	0.901197	0.872045	0.859762	0.732375	0.620701	0.619284	0.544991	0.470328	0.423288	0.343094	0.410429	0.32722	0.271401	0.321332	0.246749	0.222028	0.125178	0.174636
	0.029499	0.00144811	-0.0283418	0.00338271	-0.0342867	0.0177387	0.0105599	-0.0150741	0.0721571	0.0483175	0.0700992	0.0104783	0.0728401	0.204259	0.308171	0.563439	0.695428	0.841231	0.868112	0.853882	0.881495	0.830531	0.840458	0.710551	0.633846	0.609692	0.545493	0.43097	0.42275	0.353571	0.4125	0.323578	0.256232	0.290393	0.210555	0.199473	0.0904191	0.160009
	0.068439	-0.000661742	-0.0373917	-0.0310021	-0.0225509	0.0184388	0.00472869	0.00934356	0.0941012	0.145423	0.206645	0.256624	0.237648	0.306043	0.386552	0.586091	0.718462	0.816957	0.861751	0.832437	0.879881	0.80638	0.798062	0.764418	0.721716	0.630196	0.633899	0.52769	0.511668	0.464856	0.471272	0.41802	0.366919	0.351423	0.310277	0.301295	0.203762	0.227581
	0.0996526	-0.0128884	-0.0542881	-0.0691185	-0.0291202	0.0172703	0.0484924	0.185621	0.312109	0.475646	0.582251	0.790897	0.709293	0.631488	0.770991	0.848175	0.999887	1.03048	1.06994	1.0806	1.05743	0.930306	0.97163	1.01306	1.00698	0.915579	0.930431	0.878904	0.868606	0.841207	0.840512	0.810434	0.789551	0.76813	0.737113	0.689162	0.592152	0.610526
	0.115599	-0.0169701	-0.0688552	-0.087105	-0.043351	0.0195193	0.0811632	0.425811	0.618976	0.845647	0.961531	1.31545	1.21546	1.00345	1.1773	1.21166	1.34421	1.32931	1.34691	1.38245	1.29308	1.13449	1.23334	1.2857	1.32549	1.2374	1.23766	1.26192	1.24709	1.24574	1.24232	1.2142	1.24585	1.23537	1.16984	1.07981	1.00225	1.04222
	0.110139	-0.0123636	-0.0641698	-0.0922053	-0.0464987	0.0178037	0.0872944	0.480021	0.674149	0.884592	0.996332	1.36549	1.25942	1.03043	1.19877	1.22671	1.3234	1.29373	1.29165	1.32398	1.21888	1.08379	1.16803	1.21642	1.27406	1.2195	1.20163	1.2605	1.25026	1.25818	1.25405	1.22834	1.28594	1.2659	1.2069	1.11313	1.03598	1.08046
Monkey S	-0.0196429	-0.023668	0.000628757	0.0216951	0.00517064	0.00421305	0.0116033	0.0780102	0.0991632	0.130125	0.16955	0.21775	0.302115	0.53753	0.710683	0.965168	1.37978	1.63479	1.65971	1.35694	1.06542	0.887579	0.955142	0.652479	0.676117	0.579977	0.611155	0.646672	0.713055	0.720769	0.764439	0.68076	0.533787	0.535921	0.526928	0.398388	0.332692	0.349979
VEH	-0.0219445	-0.0404032	0.00456683	0.0298539	0.0120555	-0.00134597	0.0172175	0.0887955	0.108707	0.145978	0.205059	0.233145	0.306993	0.599586	0.794974	1.02409	1.47813	1.81213	1.81356	1.53124	1.16614	0.979421	1.01591	0.698066	0.753356	0.658514	0.650743	0.721374	0.757445	0.751314	0.812268	0.803104	0.593001	0.568418	0.579193	0.444971	0.352275	0.388807
Large	-0.0189066	-0.0354706	0.00168412	0.0213258	0.0253545	0.00066483	0.00534795	0.088416	0.127711	0.158399	0.245106	0.236273	0.335651	0.654634	0.821905	1.13345	1.61577	1.94214	1.94655	1.65993	1.21422	1.04912	1.08637	0.764442	0.823076	0.701567	0.685032	0.767654	0.801314	0.823486	0.849691	0.875218	0.670635	0.615222	0.606127	0.453381	0.38766	0.428687
Post	-0.0178988	-0.0219938	0.00437492	0.0185123	0.0205552	0.00821213	-0.011762	0.0983618	0.150974	0.170075	0.278215	0.254938	0.398113	0.731057	0.922814	1.2973	1.77499	2.10421	2.18404	1.84001	1.33034	1.17713	1.2296	0.92037	0.956972	0.797231	0.767449	0.825174	0.917423	0.985626	0.913814	0.950685	0.769494	0.7122	0.699005	0.482054	0.45225	0.461952
	-0.0108986	-0.00923554	-0.00987946	0.0217635	0.00381858	0.00910365	-0.00467209	0.115139	0.157418	0.191266	0.293965	0.281555	0.440591	0.767282	0.994841	1.41258	1.80164	2.22547	2.38377	1.95733	1.5106	1.31099	1.30641	1.11923	1.03274	0.907489	0.848828	0.885137	1.03174	1.09693	1.01697	1.07663	0.820845	0.795674	0.773756	0.532501	0.479568	0.462674
	-0.0156487	-0.014836	-0.0218096	0.0173921	0.00901898	0.0177761	0.00810709	0.115564	0.152518	0.177145	0.282259	0.293634	0.432595	0.73578	1.05293	1.44116	1.76214	2.21475	2.41187	1.9743	1.60314	1.33872	1.26611	1.15722	1.03306	0.950842	0.881363	0.900638	1.08001	1.11157	1.08431	1.13057	0.814198	0.796162	0.797173	0.576819	0.467061	0.4775
	-0.00528659	-0.0370181	-0.0131262	0.00726043	0.0121752	0.0317185	0.00427669	0.107298	0.13953	0.156709	0.259957	0.274436	0.416123	0.709403	1.07376	1.41237	1.7794	2.15211	2.42314	1.94059	1.54595	1.32755	1.20639	1.12745	1.01578	0.942668	0.920709	0.91994	1.05838	1.10412	1.10639	1.16478	0.849622	0.74747	0.76523	0.603151	0.452256	0.514705
	0.0122757	-0.0401087	-0.0148621	0.00947538	0.0060033	0.0288624	-0.00164597	0.11517	0.130745	0.144277	0.244664	0.24875	0.388519	0.665345	0.991497	1.31979	1.75609	2.07758	2.28763	1.80345	1.38655	1.19335	1.0806	1.04329	0.955057	0.908485	0.878481	0.88348	0.978876	1.03271	1.01801	1.06164	0.82085	0.675665	0.697295	0.578231	0.444784	0.472933
	0.0243065	-0.0311698	-0.0225039	0.00946016	-0.000489976	0.0163589	0.00403808	0.107652	0.12212	0.135617	0.222128	0.225328	0.347546	0.573448	0.89136	1.20721	1.72384	1.96626	2.04872	1.6191	1.29179	1.0381	0.986735	0.965569	0.89136	0.876695	0.842818	0.912224	0.9674	0.987145	0.924307	0.913954	0.811263	0.68449	0.641983	0.545114	0.426133	0.415453
	0.012103	-0.0157204	-0.0177017	-0.00133484	0.00112865	0.00427026	0.017255	0.0902511	0.111902	0.124858	0.185396	0.217841	0.33191	0.541755	0.815673	1.17704	1.67937	1.88323	1.90253	1.51664	1.25798	0.986598	1.0218	0.990337	0.910558	0.888552	0.857721	0.971483	0.988169	0.986143	0.930284	0.896014	0.819604	0.76703	0.643074	0.538944	0.404295	0.400916
	-0.00298247	-0.00543526	-0.00615108	-0.0206507	0.0115254	0.00430569	0.0193884	0.0947775	0.127706	0.139405	0.167615	0.229983	0.330633	0.549899	0.794879	1.15752	1.57625	1.81853	1.84814	1.51878	1.26359	1.06648	1.12258	1.04589	0.977526	0.927698	0.86667	1.0322	1.02625	1.03958	1.00316	0.952902	0.874989	0.840564	0.67882	0.570404	0.436104	0.434167
	-0.0103796	0.00708587	-0.00913331	-0.019555	0.0060075	0.0119929	0.0139816	0.0917839	0.144923	0.149007	0.166308	0.241238	0.302932	0.545811	0.781639	1.11056	1.45171	1.75143	1.81527	1.5413	1.28485	1.18024	1.16962	1.06031	0.991923	0.906707	0.809047	0.941756	0.971518	1.03066	1.06049	1.0406	0.964553	0.890475	0.726253	0.609669	0.500819	0.478542
	-0.0172636	0.00975835	-0.0249018	0.00824798	-0.000162511	0.0125502	0.0117714	0.0919878	0.125826	0.137819	0.163139	0.236988	0.263386	0.507035	0.694399	1.00679	1.31822	1.6682	1.83126	1.55583	1.21909	1.10311	1.02573	0.95015	0.881436	0.775932	0.735478	0.793696	0.890474	0.993166	0.976818	0.95947	0.955605	0.825859	0.729698	0.598343	0.496836	0.475232
	-0.00702421	-0.00238644	-0.0261634	0.00764281	0.00413411	0.00848424	0.0153129	0.0580776	0.108139	0.116674	0.16062	0.226742	0.24143	0.483126	0.627282	0.927982	1.24233	1.55572	1.7168	1.49672	1.09695	0.845646	0.79128	0.777981	0.713088	0.637664	0.616976	0.69323	0.810133	0.895241	0.833485	0.806294	0.826537	0.71819	0.683599	0.518687	0.420882	0.397219
	0.00301311	0.00217837	-0.0280172	-0.00705908	0.00423042	0.021419	0.00423538	0.025731	0.10061	0.107618	0.134194	0.203241	0.230194	0.438533	0.598014	0.883926	1.24015	1.48352	1.51848	1.37632	0.964484	0.7037	0.697033	0.688656	0.600635	0.572222	0.558176	0.651901	0.732004	0.84258	0.740044	0.69368	0.639996	0.613764	0.59332	0.445032	0.346329	0.33001
	0.00520357	0.000428157	-0.0294674	-0.0123915	-0.00314425	0.0325189	0.00685254	0.0145738	0.0731664	0.103172	0.108493	0.176614	0.206652	0.385055	0.586972	0.860068	1.17245	1.32409	1.33685	1.191	0.827125	0.647623	0.661407	0.634518	0.532644	0.515686	0.54008	0.586044	0.649148	0.762527	0.684541	0.612357	0.535459	0.52405	0.482473	0.392851	0.307848	0.302617
	-0.000486268	0.00740265	-0.0158814	-0.00313595	-0.017113	0.0221947	0.00701926	0.0117216	0.0625019	0.0828213	0.0685474	0.135739	0.186457	0.311658	0.526333	0.777732	1.00375	1.11114	1.12477	0.987358	0.680253	0.575002	0.585357	0.548545	0.429365	0.439555	0.473755	0.501419	0.526474	0.628659	0.576183	0.504058	0.436743	0.418926	0.371278	0.329264	0.276725	0.260727
	-0.0115159	0.0193067	-0.00429667	0.00132859	-0.0143797	0.0133121	-0.00375514	0.0396597	0.0538651	0.0439878	0.00979832	0.0616757	0.155988	0.237224	0.435378	0.657817	0.836416	0.932003	0.993371	0.850961	0.640952	0.565339	0.542767	0.490939	0.396499	0.395493	0.403696	0.418842	0.410385	0.47943	0.482501	0.416944	0.352317	0.379155	0.309294	0.296609	0.251527	0.210091
	-0.027605	0.00767972	0.00455384	-0.00816336	0.0222629	0.00763032	-0.00635833	0.0587594	0.0689377	0.0388667	-0.0378116	0.0241	0.122292	0.231338	0.416854	0.626165	0.840574	1.02365	1.10287	0.982735	0.786876	0.715508	0.661591	0.57998	0.498402	0.452767	0.435669	0.444466	0.407196	0.455092	0.501135	0.411979	0.366751	0.409947	0.361596	0.342301	0.282989	0.216541
	-0.03498	-0.0131771	0.00801866	-0.0135817	0.0450756	0.0151164	-0.00647181	0.0465345	0.0859187	0.0723093	-0.0320369	0.0127441	0.103411	0.270467	0.450399	0.650205	0.955419	1.17713	1.24036	1.19963	0.973664	0.879374	0.798506	0.668289	0.622072	0.538674	0.535387	0.506996	0.435174	0.483376	0.535337	0.446398	0.405724	0.440234	0.397142	0.405383	0.331214	0.226945
	-0.0268845	-0.0179725	-0.00234564	-0.0157557	0.0622314	0.00820121	-0.00747422	0.0310354	0.0963123	0.082813	-0.0199881	-0.0150409	0.0979157	0.284693	0.464972	0.653032	0.964795	1.25242	1.2584	1.2626	1.04786	0.941361	0.80839	0.699924	0.701846	0.605754	0.584398	0.540941	0.455523	0.514411	0.546215	0.471881	0.39832	0.463604	0.407106	0.40626	0.355814	0.228191
	-0.00642278	-0.0173911	0.00199043	-0.0255635	0.0540058	-0.00149768	-0.00512117	0.0307677	0.0638918	0.0444845	0.0218813	-0.0153248	0.113499	0.233099	0.445855	0.60054	0.854805	1.14713	1.10563	1.14255	0.991232	0.925072	0.752027	0.665062	0.693756	0.591132	0.561315	0.504605	0.432133	0.486703	0.482261	0.421502	0.369394	0.408695	0.349223	0.315572	0.318488	0.198866
	0.0199363	0.00196568	0.0111367	-0.0164705	0.00617373	-0.0133425	-0.00939932	0.0211366	0.0330582	0.0289976	0.13938	0.140873	0.186492	0.243383	0.450202	0.579576	0.734876	0.935987	0.883819	0.963265	0.848251	0.811807	0.679914	0.622623	0.598392	0.525133	0.522475	0.485995	0.428828	0.512844	0.44772	0.420896	0.425049	0.40613	0.35719	0.290196	0.316726	0.262884
	0.0400004	0.0145935	0.00386033	0.0116819	-0.0300076	-0.0206929	-0.0194356	0.00423846	0.035426	0.0352428	0.209268	0.364199	0.338956	0.35166	0.496784	0.603483	0.6928	0.783707	0.733513	0.766438	0.705503	0.655356	0.572716	0.568911	0.526829	0.462267	0.531839	0.546581	0.504745	0.605261	0.508759	0.495756	0.563981	0.55808	0.538569	0.467083	0.468067	0.465181
	0.0483217	0.00727069	-0.00316222	0.0272066	-0.0329603	-0.0233017	-0.0233748	0.0376094	0.0682545	0.0706204	0.235519	0.493655	0.44797	0.4287	0.507414	0.624183	0.668159	0.683249	0.640297	0.640138	0.602169	0.574626	0.516165	0.547745	0.50855	0.456275	0.524226	0.589664	0.559788	0.65762	0.559924	0.562859	0.646932	0.680571	0.683759	0.60788	0.585251	0.593439
	0.0535354	0.00307562	-0.00662335	0.0274366	-0.035644	-0.0211678	-0.0206125	0.0458299	0.0666221	0.0715634	0.207834	0.484974	0.442011	0.40003	0.453642	0.564368	0.589842	0.578891	0.545489	0.528606	0.513642	0.485505	0.434342	0.485028	0.441913	0.395371	0.463729	0.543261	0.52387	0.607782	0.516476	0.524488	0.59722	0.650045	0.656005	0.582603	0.55821	0.575435
Monkey S	0.0212707	0.00884889	-0.0254095	0.0034607	-0.0131958	0.0132814	-0.00825637	0.0257754	0.056803	0.0866337	0.0333853	0.0354725	0.000815596	-0.00836116	-0.0584326	-0.0971	-0.204735	-0.334961	-0.296328	0.0575458	0.0766996	0.114834	-0.0770588	0.186225	0.0776615	0.170646	-0.035859	-0.0596064	-0.0787912	-0.198435	-0.179249	-0.261986	-0.158031	-0.276027	-0.244909	-0.141246	-0.164799	-0.0286626
VEH	0.0431329	0.0188471	-0.0334129	-0.0194428	-0.0300112	0.0376445	-0.0167577	0.0158734	0.0177935	0.105877	0.0104419	0.0563421	-0.00506422	-0.0307388	-0.101669	-0.0718562	-0.140712	-0.289379	-0.247188	0.08983	0.141227	0.190853	0.000381632	0.21904	0.0363767	0.159032	-0.0395471	-0.105486	-0.105746	-0.15444	-0.179393	-0.348617	-0.208729	-0.251299	-0.300712	-0.160284	-0.175092	-0.0545674
Large	0.037478	0.0180479	-0.0352766	-0.0219454	-0.0340403	0.0402795	-0.00454318	0.0364088	0.0104024	0.119899	-0.023947	0.0615089	-0.0112078	-0.0852981	-0.0706453	-0.117619	-0.219509	-0.215691	-0.236535	0.0737114	0.168815	0.244139	0.0191261	0.236793	-0.00793521	0.131068	-0.0469256	-0.151053	-0.156233	-0.193201	-0.213535	-0.390752	-0.29057	-0.242801	-0.314895	-0.173402	-0.163388	-0.081808
Pre-Post	0.0320922	0.0141852	-0.0275179	-0.020471	-0.0165651	0.0166588	0.00161782	0.0233034	0.00160305	0.107099	-0.0387438	0.0411918	-0.0331805	-0.148618	-0.129017	-0.231119	-0.332713	-0.242925	-0.394142	-0.126638	0.0689284	0.159066	-0.0473348	0.114567	-0.106953	0.0473519	-0.0948028	-0.165315	-0.276444	-0.291898	-0.249987	-0.438982	-0.37635	-0.334223	-0.395902	-0.224725	-0.1856	-0.106245
	0.024014	-0.00444388	-0.00591059	-0.015249	0.0176392	0.00253815	-0.018588	0.00943993	0.00216011	0.0830304	-0.0252386	0.0390611	-0.0343883	-0.142881	-0.141904	-0.292642	-0.214345	-0.304493	-0.575348	-0.185225	-0.0423113	0.0733165	-0.0607173	-0.0593732	-0.093666	0.00603583	-0.109679	-0.146286	-0.308897	-0.303789	-0.264418	-0.500164	-0.375287	-0.391578	-0.415603	-0.222674	-0.191927	-0.0957885
	0.0330417	-0.00170516	0.00785676	-0.00701534	0.0206596	-0.0232711	-0.0295664	0.00737769	0.00358545	0.11718	0.0140157	0.0370711	0.0104064	-0.0183809	-0.108204	-0.225962	-0.00291949	-0.254054	-0.573571	-0.0873569	-0.038514	0.123508	0.062163	-0.00389191	0.0311169	0.0376188	-0.053558	-0.0814283	-0.207199	-0.202206	-0.219833	-0.478248	-0.289881	-0.357342	-0.350184	-0.216611	-0.145637	-0.0835835
	0.0283014	0.0175599	-0.00141272	0.0112272	0.00911738	-0.0460882	-0.0187049	0.0062949	0.0120712	0.116315	0.0486798	0.0218068	-0.00544149	0.0829359	-0.0670632	-0.0972705	-0.0150471	-0.197613	-0.577916	-0.0409699	0.0410725	0.126001	0.0785459	0.0778302	0.107147	0.0783752	-0.0458171	-0.0645689	-0.126468	-0.177422	-0.166503	-0.474129	-0.294706	-0.285339	-0.275738	-0.22822	-0.0926464	-0.146777
	0.0031354	0.0214244	0.00829876	0.0193648	-0.00533423	-0.0387774	-0.00811165	-0.0109031	0.0257642	0.0644582	0.068979	0.0211392	-0.0170808	0.115255	0.0235279	0.0118411	-0.0349187	-0.160642	-0.451048	0.0234279	0.135087	0.219143	0.123415	0.125829	0.117653	0.0949018	-0.0247949	-0.0093301	-0.0642517	-0.148358	-0.0866518	-0.386108	-0.264814	-0.215354	-0.210428	-0.21098	-0.0926548	-0.140783
	-0.0208993	0.0187653	0.0166632	0.0133892	-0.00251237	-0.019111	-0.00629518	-0.00727863	0.06006	0.0477567	0.107369	0.0517662	-0.00311037	0.145654	0.0740551	0.0662446	-0.0450584	-0.0680363	-0.192412	0.126129	0.0961264	0.322439	0.149405	0.154976	0.132345	0.0628153	-0.0196873	-0.0672095	-0.0933417	-0.144903	-0.0417934	-0.263934	-0.256369	-0.245581	-0.175482	-0.201501	-0.110054	-0.124244
	-0.0241158	0.00585141	0.00804978	0.0250185	-0.00586074	-0.00483077	-0.00411247	0.012703	0.0664542	0.0632444	0.152443	0.0787312	0.0257035	0.146858	0.115668	0.039054	-0.0366031	-0.0117231	-0.052017	0.163598	0.0612766	0.289824	0.0544851	0.0868848	0.096066	-0.0286787	-0.0965338	-0.171424	-0.126842	-0.151989	-0.0655809	-0.2296	-0.268522	-0.350869	-0.179831	-0.219857	-0.116339	-0.137128
	-0.00264259	-0.00989424	-0.0115488	0.0438039	-0.0145396	-0.00260914	-0.00256955	0.0114042	0.0185713	0.0319956	0.164543	0.082978	0.0472908	0.121717	0.148707	0.0698457	0.0832523	0.0673196	0.0122863	0.183331	0.133842	0.217826	-0.0368471	0.0536548	0.0467388	-0.0828551	-0.132916	-0.223814	-0.159374	-0.195916	-0.117537	-0.216136	-0.324816	-0.39065	-0.238497	-0.246463	-0.133624	-0.180145
	0.0167057	-0.0175428	-0.0245394	0.0220752	0.00447863	-5.60536e-05	-0.00112137	-0.0083955	-0.038512	0.00121775	0.125327	0.0658816	0.0372123	0.0852705	0.128701	0.125582	0.194099	0.145294	0.11854	0.281718	0.259699	0.164794	-0.0320434	0.0825091	0.0477985	-0.0294916	-0.0766161	-0.133688	-0.12798	-0.170452	-0.162323	-0.269182	-0.362081	-0.391446	-0.282906	-0.260536	-0.171894	-0.25696
	0.0105735	0.00467592	-0.0195556	-0.0277627	0.0132072	0.0114269	0.00743466	-0.0267886	-0.0324668	-0.0353616	0.0767421	0.0382032	0.0260374	0.047295	0.102118	0.159032	0.220691	0.196759	0.171718	0.370951	0.409553	0.301797	0.182046	0.175203	0.115495	0.140298	0.0265443	0.0317709	-0.0639028	-0.141051	-0.0603929	-0.168024	-0.277176	-0.291018	-0.268457	-0.264438	-0.217556	-0.299113
	-0.0079804	0.00468927	0.0140024	-0.0281238	-0.00750338	0.029437	-0.0045211	0.0332158	-0.017743	-0.00671131	0.0412301	0.0191989	0.03127	0.000143114	0.0301447	0.11147	0.179582	0.144807	0.142735	0.323394	0.41527	0.422851	0.333524	0.18281	0.100725	0.178609	0.104245	0.0456788	-0.0520641	-0.121781	0.034332	-0.0796044	-0.172122	-0.196861	-0.244638	-0.257663	-0.20001	-0.262541
	-0.007082	-0.0213969	0.0470091	-0.00941632	-0.00846038	0.00888393	-0.00953733	0.0763266	-0.0293581	0.0112908	0.0278555	-0.0116623	0.00608819	-0.0147608	-0.0258136	0.0586395	0.055974	0.0331869	0.117007	0.243561	0.355572	0.400175	0.248967	0.0918463	0.0548973	0.105654	0.0604517	-0.0349275	-0.0756463	-0.158108	0.0251487	-0.114065	-0.093123	-0.159914	-0.213205	-0.221277	-0.163097	-0.209587
	-0.00893958	-0.0294859	0.039179	0.0107832	0.00317087	-0.0174385	0.00273091	0.0937982	-0.0233573	0.0141514	-0.00522713	-0.0395554	-0.00524086	-0.0124235	-0.0561588	0.0329674	0.00425342	0.0489038	0.0973559	0.229448	0.319791	0.316501	0.10951	0.00368087	0.0192532	0.0428121	0.0111455	-0.0574461	-0.0716054	-0.174794	-0.00977247	-0.129625	-0.0651891	-0.135725	-0.139248	-0.152933	-0.169438	-0.168736
	-0.0010697	-0.0351881	0.0047959	0.0186021	0.0212767	-0.0220588	0.0136418	0.0966441	-0.00122276	0.0390926	-0.00195749	-0.0624217	-0.00459637	0.0018506	-0.050989	0.0361767	0.0132011	0.067222	0.0739398	0.20056	0.304685	0.227037	0.0318157	-0.022991	0.0259607	0.0138391	0.0039092	-0.0717434	-0.0211368	-0.159562	-0.0337797	-0.084675	-0.0576922	-0.116017	-0.0619483	-0.098237	-0.158429	-0.133476
	0.0261636	-0.0393327	-0.0280227	0.0450987	0.0324468	-0.05046	0.0141064	0.0554657	0.00298718	0.0481491	-0.00410673	-0.0475722	-0.0190641	-0.0152818	-0.0359855	0.0132806	0.0205703	0.0235239	0.0075107	0.122601	0.233012	0.105332	-0.00435335	-0.0338959	-0.00747671	-0.0114367	-0.0411525	-0.0844602	-0.00834933	-0.154656	-0.0655454	-0.0543104	-0.0553145	-0.140573	-0.0452972	-0.0980738	-0.135782	-0.107112
	0.0400151	-0.0202292	-0.044833	0.0633423	0.00730342	-0.0527593	0.00716065	0.0205408	-0.00551276	0.030248	-0.00541466	-0.053764	-0.026825	-0.0655546	-0.0534407	-0.033079	-0.0463768	-0.163415	-0.189039	-0.0713601	0.0608362	0.0264245	-0.0268414	-0.059835	-0.059883	-0.036623	-0.0720387	-0.0959406	-0.0382041	-0.186663	-0.128506	-0.0706243	-0.113111	-0.161832	-0.095672	-0.153503	-0.133207	-0.0871701
	0.0392653	-0.000170123	-0.0332096	0.0632233	-0.0328104	-0.04712	0.0108215	0.0273803	-0.0276329	-0.01535	0.0102656	-0.0508959	-0.0383152	-0.0807607	-0.0863644	-0.0750003	-0.186416	-0.303386	-0.358479	-0.263	-0.0923125	-0.0518902	-0.0249696	-0.014656	-0.0642422	-0.00031017	-0.0670538	-0.0583802	-0.0296037	-0.186917	-0.144548	-0.121227	-0.136491	-0.141029	-0.122069	-0.18864	-0.181475	-0.0655622
	0.0384713	0.017264	-0.0221549	0.0447	-0.0861538	-0.0200227	0.0278961	0.00794569	-0.0308011	-0.0305624	0.0426147	-0.00993157	-0.049912	-0.0702299	-0.11662	-0.0713078	-0.202101	-0.360226	-0.384907	-0.337281	-0.146662	-0.0693157	0.0513724	0.0324512	-0.0811456	0.0135299	-0.0394071	-0.0706138	-0.0322351	-0.171316	-0.135785	-0.144662	-0.126919	-0.142271	-0.160356	-0.184232	-0.230635	-0.0535554
	0.0359218	0.0188392	-0.0303322	0.0289462	-0.0882925	0.0192364	0.015681	-0.0458417	0.00826529	0.00383306	0.0482179	0.0258032	-0.0406587	-0.0288399	-0.137685	-0.0371008	-0.159377	-0.305902	-0.237517	-0.288668	-0.109736	-0.0945409	0.0884305	0.0454893	-0.0599108	0.01856	-0.0158211	-0.0736349	-0.00938277	-0.133132	-0.0697609	-0.0979239	-0.113163	-0.118302	-0.138667	-0.116098	-0.228069	-0.0388571
	0.0485027	-0.00262742	-0.0485284	-0.0145316	-0.0287247	0.0317814	0.014128	-0.0117931	0.061043	0.116425	0.0672651	0.115751	0.0511567	0.0626599	-0.0636494	0.00651423	-0.0164146	-0.11903	-0.0220683	-0.130828	0.0316301	-0.00542759	0.118148	0.141795	0.123324	0.105062	0.111423	0.0416944	0.0828405	-0.0479879	0.0235521	-0.00287686	-0.0581307	-0.054707	-0.0469124	0.0110994	-0.112964	-0.0353028
	0.0596522	-0.0274818	-0.0581484	-0.0808005	0.000887394	0.0379632	0.067928	0.181383	0.276683	0.440404	0.372983	0.426698	0.370337	0.279828	0.274207	0.244692	0.307086	0.246773	0.336423	0.314159	0.351928	0.274949	0.398915	0.444145	0.480155	0.453312	0.398592	0.332323	0.363861	0.235946	0.331753	0.314678	0.22557	0.21005	0.198544	0.222079	0.124085	0.145345
	0.0672773	-0.0242408	-0.065693	-0.114312	-0.0103908	0.0428209	0.104538	0.388202	0.550722	0.775026	0.726012	0.821798	0.767493	0.574753	0.669889	0.587473	0.67605	0.646061	0.706608	0.742308	0.690912	0.559859	0.71718	0.737956	0.816937	0.781126	0.71343	0.672255	0.687302	0.588116	0.682399	0.651345	0.598921	0.554802	0.486085	0.471933	0.416998	0.448781
	0.056604	-0.0154392	-0.0575464	-0.119642	-0.0108547	0.0389714	0.107907	0.434191	0.607527	0.813028	0.788498	0.880513	0.817405	0.630399	0.745132	0.66234	0.733556	0.714835	0.746158	0.795377	0.705237	0.598287	0.733685	0.731391	0.832149	0.824129	0.737904	0.717241	0.72639	0.650396	0.737577	0.703847	0.688718	0.615855	0.550897	0.530524	0.47777	0.505027
Monkey S	0.0133066	-0.0173177	-0.00801155	-3.61332e-05	-0.00127651	0.0059982	0.00733704	0.146163	0.160513	0.184856	0.229091	0.167481	0.154333	0.303231	0.271447	0.252661	0.255115	0.316955	0.397925	0.371601	0.34636	0.343017	0.272529	0.307675	0.18341	0.266361	0.202192	0.278747	0.198857	0.214556	0.116716	0.175806	0.124588	0.192439	0.0946321	0.122005	0.222561	0.364132
VEH	0.00476825	-0.0111311	-0.00811174	0.00311431	0.00304059	-0.00962117	0.0179409	0.115823	0.157715	0.196441	0.253827	0.195401	0.186126	0.307283	0.275599	0.239309	0.260674	0.362818	0.428037	0.393026	0.377268	0.351901	0.285171	0.318156	0.212218	0.266794	0.193144	0.292872	0.226681	0.250737	0.163512	0.171839	0.139297	0.211756	0.13435	0.165438	0.233291	0.390192
Small	-0.00327667	-0.0124825	-0.00842143	0.00470796	0.00223048	-0.00945869	0.0267009	0.123294	0.139608	0.191494	0.282545	0.19574	0.220387	0.310803	0.292487	0.251851	0.268994	0.376655	0.466051	0.409526	0.415865	0.381368	0.32278	0.318172	0.238467	0.25942	0.186103	0.28018	0.240268	0.265014	0.217308	0.149664	0.164348	0.180246	0.163755	0.202405	0.243254	0.386952
Pre	-0.0196237	-0.0167834	-0.0182449	0.0109379	0.0148269	-0.000868077	0.0297553	0.137802	0.103498	0.17176	0.287127	0.195821	0.221976	0.309901	0.324785	0.289708	0.292678	0.35762	0.472073	0.439789	0.443932	0.423745	0.346646	0.315897	0.235671	0.270954	0.187983	0.265002	0.271629	0.273673	0.247746	0.156333	0.181074	0.121203	0.172542	0.181193	0.245715	0.368051
	-0.018706	-0.0229815	-0.0219818	0.00667331	0.0194007	0.00812381	0.0294715	0.14334	0.0964595	0.154993	0.293407	0.216866	0.204738	0.313583	0.35247	0.322902	0.309231	0.355197	0.494407	0.494279	0.428824	0.438261	0.341424	0.315708	0.255034	0.309426	0.237073	0.266867	0.290844	0.279322	0.230045	0.18497	0.201764	0.120703	0.191833	0.191121	0.241957	0.357826
	0.00111413	-0.0217235	-0.00858082	-0.00392148	-0.00227147	0.0209229	0.0144602	0.139419	0.107617	0.151664	0.288482	0.233672	0.213496	0.333069	0.386721	0.345757	0.327786	0.341823	0.502611	0.505801	0.416882	0.437761	0.317153	0.340947	0.279134	0.343331	0.300213	0.279393	0.290212	0.295103	0.21659	0.218091	0.230946	0.188906	0.216657	0.218372	0.260553	0.333759
	0.012449	-0.0162303	0.0038388	-0.00714502	-0.0295471	0.0182161	0.0184184	0.132407	0.109936	0.157352	0.271718	0.240605	0.221708	0.324822	0.369961	0.37297	0.31797	0.341286	0.489232	0.504635	0.412518	0.442017	0.30174	0.370948	0.291585	0.362668	0.340534	0.279389	0.288289	0.34689	0.237727	0.260639	0.267565	0.266143	0.225044	0.250163	0.297429	0.315209
	0.00834856	-0.00528753	-0.00451787	0.00778186	-0.0340857	0.00437631	0.0233844	0.11092	0.0907524	0.154489	0.271117	0.212009	0.218336	0.305003	0.352259	0.355761	0.323366	0.347122	0.454503	0.492761	0.401758	0.428312	0.304505	0.35134	0.283801	0.330414	0.336115	0.250056	0.269865	0.371685	0.27462	0.271534	0.29553	0.279746	0.192406	0.26694	0.280583	0.291777
	-0.00166015	-0.00319435	-0.00568412	0.0112739	-0.0219545	0.00137876	0.0198405	0.115816	0.116034	0.158462	0.282451	0.191118	0.22457	0.284484	0.347621	0.33487	0.34334	0.363926	0.439774	0.510818	0.40963	0.430876	0.29947	0.323688	0.282048	0.313076	0.323082	0.242517	0.259715	0.37784	0.328455	0.284574	0.330035	0.288013	0.180232	0.250195	0.251308	0.273624
	0.0034426	-0.0127584	-0.00561524	0.00401407	-0.0170994	0.0109768	0.0170396	0.14186	0.132542	0.17758	0.282499	0.183706	0.227774	0.251675	0.351542	0.331733	0.364604	0.357338	0.439573	0.522875	0.409504	0.40385	0.296371	0.309603	0.28186	0.329933	0.301503	0.241368	0.26217	0.345527	0.353874	0.31536	0.33221	0.284467	0.188267	0.216876	0.225512	0.266589
	0.00339347	-0.0151173	-0.00614491	0.00400412	-0.0270935	0.0114623	0.0294959	0.166796	0.145594	0.197011	0.276214	0.189071	0.24045	0.239556	0.366701	0.371124	0.391716	0.366646	0.441645	0.50875	0.439655	0.403805	0.308291	0.32311	0.308094	0.358775	0.291756	0.236128	0.275119	0.313898	0.366773	0.326097	0.33983	0.300332	0.223562	0.21908	0.238984	0.257845
	0.000948136	-0.0182163	-0.00856062	0.0132945	-0.0347477	0.000989776	0.0462922	0.149823	0.174609	0.217487	0.258993	0.224195	0.256016	0.243771	0.360195	0.399572	0.384908	0.368787	0.43133	0.4785	0.440002	0.406651	0.323043	0.357788	0.309058	0.340531	0.274695	0.283633	0.292589	0.300679	0.361696	0.336705	0.341594	0.317452	0.271061	0.240024	0.271299	0.277844
	-0.00701173	-0.0304649	-0.0233932	-0.00400038	-0.000887831	0.0207252	0.0450328	0.0909303	0.1564	0.19878	0.254211	0.214996	0.225895	0.245946	0.288594	0.362382	0.331933	0.305493	0.420088	0.427405	0.391765	0.386871	0.30248	0.366978	0.286655	0.302839	0.229229	0.265352	0.238663	0.255544	0.299361	0.296242	0.278766	0.321018	0.264194	0.196863	0.251365	0.307087
	-0.0051571	-0.0209657	-0.0250368	-0.0369249	0.0108284	0.0389806	0.0382755	0.0289343	0.117043	0.154288	0.254461	0.166098	0.181425	0.197996	0.200574	0.28803	0.294439	0.290097	0.370502	0.359286	0.33056	0.326508	0.267729	0.319963	0.231707	0.234329	0.195555	0.252994	0.174739	0.214135	0.224731	0.220159	0.225677	0.284847	0.22102	0.166547	0.173727	0.280807
	-0.00491951	-0.00818247	-0.0259365	-0.0250955	-0.000928794	0.0377061	0.0273567	0.00767427	0.0789642	0.116656	0.220416	0.132394	0.118574	0.14158	0.15358	0.23029	0.244583	0.288414	0.314677	0.325025	0.250102	0.249261	0.232455	0.221908	0.199468	0.189821	0.179208	0.243698	0.123649	0.176708	0.187985	0.186761	0.198373	0.235056	0.169568	0.143246	0.115415	0.190699
	-0.0031815	0.00323854	-0.0338068	-0.00552201	-0.00685803	0.0384571	0.00767277	0.0058549	0.0735672	0.103883	0.158687	0.113303	0.0816291	0.122023	0.144659	0.191649	0.183936	0.260186	0.276873	0.32639	0.233787	0.194668	0.183588	0.141243	0.158419	0.178944	0.145947	0.189775	0.0900048	0.135254	0.160726	0.16913	0.186646	0.201041	0.138686	0.135634	0.0683762	0.113068
	0.0135072	0.0147423	-0.0447633	0.00335784	-0.0196744	0.0418093	-0.00897892	0.0261172	0.0965264	0.0941079	0.104385	0.105805	0.0803632	0.117243	0.135715	0.161544	0.155249	0.258994	0.244032	0.328519	0.246156	0.17431	0.133436	0.118255	0.147704	0.170936	0.136158	0.105874	0.083042	0.116419	0.135922	0.174358	0.173139	0.161172	0.15886	0.116007	0.0484405	0.0921309
	0.0382284	0.00933341	-0.0514753	-0.00675013	-0.00625894	0.0424033	-0.0254807	0.0257665	0.0916421	0.0906508	0.0527684	0.0944768	0.0570059	0.111072	0.143006	0.149317	0.125607	0.2217	0.235353	0.295723	0.225133	0.190623	0.12122	0.116393	0.108734	0.138111	0.126096	0.0385349	0.0797579	0.0986437	0.087572	0.141278	0.113749	0.122492	0.122874	0.0899573	0.0344492	0.0885551
	0.0516303	-0.00905937	-0.038927	-0.0120308	0.0105589	0.0349464	-0.0371185	0.00982448	0.0573638	0.0709861	0.0205392	0.0629665	0.0154692	0.087575	0.152933	0.15737	0.132681	0.161395	0.234312	0.239778	0.185684	0.221334	0.159648	0.145421	0.123911	0.11739	0.12414	0.0296132	0.0594397	0.0763718	0.0642367	0.0921048	0.0419829	0.0584943	0.0636063	0.0715722	0.0114659	0.0496869
	0.0523623	-0.0302944	-0.0203941	-0.0111505	0.00896381	0.0241069	-0.0235941	0.0198464	0.0657401	0.0649831	0.0168797	0.0174111	-0.0112278	0.0912072	0.163688	0.201314	0.16297	0.125163	0.234617	0.240521	0.176549	0.251222	0.20763	0.20474	0.164681	0.15374	0.162491	0.0537279	0.0460174	0.0586536	0.0405463	0.0587568	-0.00957081	0.000759214	0.0261467	0.0354008	-0.0140878	0.00409635
	0.0345404	-0.0423255	-0.0139417	0.00470142	-0.0185424	0.0316281	0.00393961	0.0638046	0.0895448	0.0586699	0.0231092	-0.0213914	-0.00920296	0.0987596	0.168466	0.234836	0.217017	0.16448	0.226019	0.301877	0.217045	0.276598	0.239506	0.220803	0.179352	0.161098	0.181617	0.0490161	0.0444368	0.0503052	0.0210033	0.0264751	-0.0320638	-0.0174512	0.006579	0.00721105	0.00537803	0.00338193
	0.00514444	-0.0338121	-0.012319	0.0271351	-0.0467059	0.0385924	0.0219652	0.0724289	0.102334	0.0485084	0.0331533	-0.0231939	0.0304372	0.10365	0.152411	0.216882	0.224605	0.22885	0.237007	0.341324	0.267832	0.292278	0.258359	0.202415	0.201431	0.152247	0.157505	0.0340369	0.0480367	0.0668079	0.047058	0.0277356	-0.0189599	-0.00881003	-0.01592	-0.0223107	-0.00981584	0.0257279
	0.0105513	-0.0232526	-0.00758197	0.0175374	-0.0502903	0.0417824	0.0112538	0.107725	0.181295	0.15299	0.196376	0.20236	0.228758	0.245484	0.245108	0.271355	0.31969	0.359498	0.387033	0.41193	0.399014	0.382333	0.355702	0.328765	0.310982	0.276569	0.269791	0.202007	0.190297	0.247341	0.241595	0.172037	0.15588	0.135962	0.105901	0.11875	0.117308	0.159098
	0.0367222	-0.0129658	-0.0110532	-0.0296804	-0.0470588	0.0253255	0.0387106	0.263348	0.46473	0.536282	0.630859	0.765351	0.725742	0.617354	0.608987	0.609054	0.661476	0.717835	0.731283	0.705619	0.737356	0.69463	0.664222	0.690748	0.648984	0.652734	0.66855	0.676753	0.669465	0.744145	0.739332	0.67425	0.679841	0.620354	0.603954	0.589745	0.582405	0.610644
	0.0523441	-0.0134747	-0.0204852	-0.0661896	-0.054899	0.0155452	0.0871592	0.434336	0.768075	0.907468	1.04049	1.24821	1.14039	0.981789	0.960827	0.970343	1.02062	1.05503	1.03761	1.05684	1.07906	1.01681	0.973651	0.999067	0.962994	1.03455	1.06979	1.09359	1.10419	1.17635	1.21123	1.18079	1.17062	1.11961	1.08624	1.07207	1.05743	1.0801
	0.0501071	-0.0109196	-0.022667	-0.0782743	-0.058973	0.015978	0.104749	0.451508	0.79309	0.938991	1.06845	1.28536	1.16144	1.00914	0.988426	0.99508	1.03565	1.05685	1.03997	1.07143	1.08739	1.01818	0.986887	0.995547	0.966725	1.05327	1.10328	1.11346	1.14089	1.19751	1.25488	1.23489	1.22129	1.18384	1.15539	1.12695	1.10985	1.13253
Monkey S	0.0182231	0.0140848	0.0175034	-0.000588794	-0.0154828	-0.0255594	-0.00818028	0.0619763	0.0754915	0.0703332	0.086576	0.0710216	0.0331125	0.0679941	0.111007	0.127668	0.122771	0.16472	0.251484	0.248459	0.262988	0.194856	0.198849	0.242381	0.205848	0.183311	0.199004	0.251409	0.252955	0.205598	0.129032	0.113849	0.152506	0.189588	0.216074	0.213817	0.413208	0.586989
VEH	0.0261994	0.00905069	0.00641567	-0.00275963	-0.0135707	-0.0290385	0.00370315	0.0405449	0.0752971	0.0647313	0.116232	0.0707576	0.0497709	0.0885525	0.122699	0.141731	0.118028	0.181525	0.259766	0.260047	0.257844	0.20524	0.213044	0.237164	0.214972	0.16889	0.232754	0.253083	0.283027	0.207913	0.142256	0.135009	0.1635	0.206623	0.21509	0.256506	0.440309	0.595657
[truncated: 50 more rows]

## Sheet: SupplFig 7b
P-value map, Cue onset (Contralateral)
LPFC
Monkey W
[truncated: 284 more rows]

## Sheet: SupplFig 8a
Spectrogram, Cue onset (Ipsilateral)
LPFC
[truncated: 624 more rows]

## Sheet: SupplFig 8b
P-value map, Cue onset (Ipsilateral)
LPFC
Monkey W
[truncated: 284 more rows]

## Sheet: SupplFig 9a
Spectrogram, Cue onset (Contralateral)
CdN
[truncated: 624 more rows]

[truncated: 5 more sheets: SupplFig 9b, SupplFig 10a, SuppleFig 10b, SuppleFig 11a-b, SupplFig 12a]
